# Supplementary material for: Timing the escape of a photoexcited electron from a molecular cage
Source: Nat Commun. 2025 May 31;16:5062. doi: 10.1038/s41467-025-60260-z (PMC12126515; doi:10.1038/s41467-025-60260-z)
Supplement: Supplementary file 3 — Supplementary Dataset 1 [file 41467_2025_60260_MOESM3_ESM.txt]

Ag  C Ar                                
   1.0000000000000000     
    10.0458946999999998    0.0000000000000000    0.0000000000000000
     5.0238120000000004    8.6995007999999991    0.0000000000000000
     0.0000000000000000    0.0000000000000000   35.8385129999999990
  Ag C Ar
              72              60               1
Selective dynamics
Direct
  0.9151033033976442  0.4152519143233985  0.3396680788748254   T   T   T
  0.9161998073272881  0.5820716410616672  0.4029184510562098   T   T   T
  0.9181224713568799  0.4151833125958848  0.5277747697777037   T   T   T
  0.9133952546369812  0.0794370701011360  0.2111841378551986   F   F   F
  0.7489716165705715  0.0813577837373671  0.2778724169884228   F   F   F
  0.9155887929066111  0.2480065454260370  0.2766431895649717   F   F   F
  0.7510796915658403  0.4158668826426545  0.4019773647585033   T   T   T
  0.7490125363397028  0.2483683980021315  0.3396814820741188   T   T   T
  0.5821646440905841  0.0795709621752693  0.3397517970598041   T   T   T
  0.4157152889634667  0.0801665644129600  0.4029768167781613   T   T   T
  0.9132945226590331  0.0825842864144890  0.4032066313889369   T   T   T
  0.7429531779152868  0.0852143141048483  0.4658218324610644   T   T   T
  0.9176022651206174  0.2497280156571562  0.4651032584542357   T   T   T
  0.7577448566717924  0.2450445953028247  0.5267987468530536   T   T   T
  0.5843203945144146  0.0785419929916127  0.5308975584627479   T   T   T
  0.5823897391765450  0.7486814345821646  0.4036071894145230   T   T   T
  0.4158355821051705  0.7452980697599979  0.4677751083419133   T   T   T
  0.5810365278198485  0.9167674498066025  0.4666039542673424   T   T   T
  0.7501498358937494  0.5830757087392530  0.4658754947797888   T   T   T
  0.9128173081094092  0.7524130366162396  0.4649034075893537   T   T   T
  0.7498062478742293  0.7510394859953951  0.5283370410906031   T   T   T
  0.5929457767900824  0.5838978912398255  0.5303455402886493   T   T   T
  0.4154243836425155  0.9164363579371048  0.5288838956463768   T   T   T
  0.2385356601771701  0.7613189117795238  0.5304818711700658   T   T   T
  0.2504048056532081  0.9155003709647911  0.4039155134913556   T   T   T
  0.2490238009922524  0.7508869790543657  0.3397717701087281   T   T   T
  0.9128658592413962  0.9176924991944416  0.5277351250511962   T   T   T
  0.9133076342587785  0.5794107017109198  0.2093865987672601   F   F   F
  0.7466028375445291  0.9127355716320409  0.2088182871027726   F   F   F
  0.4155620231420656  0.7480075235796164  0.2767357936594408   F   F   F
  0.5821791994781123  0.9146562852682791  0.2755065662359897   F   F   F
  0.7488839961923617  0.5813314153471580  0.2760748779004842   F   F   F
  0.9155011725284083  0.7479801770358208  0.2748456504770331   F   F   F
  0.7492667411918219  0.7482014457866877  0.3388789727450293   T   T   T
  0.5837100159103460  0.5824485808404252  0.3393407658750321   T   T   T
  0.4184495256753564  0.9123042495986672  0.3400094548458695   T   T   T
  0.5799856612084824  0.7460868099433782  0.2100475145262166   F   F   F
  0.0822400500917695  0.9146836318120748  0.2773967094183973   F   F   F
  0.0809575201884193  0.9184244423981432  0.4660273143582541   T   T   T
  0.2466636881581792  0.9127629181758365  0.2107084302851732   F   F   F
  0.9141185021452752  0.9149813416531969  0.3392628078973263   T   T   T
  0.7470371162821955  0.9157596431675253  0.4027352252865780   T   T   T
  0.2412245603719813  0.5926499182615587  0.4639055371834863   T   T   T
  0.2496138319482612  0.0829775043312271  0.4667980256892527   T   T   T
  0.0810877466821689  0.0855545053310128  0.5285432163282662   T   T   T
  0.0800465118221325  0.7461141564871738  0.2119376577086243   F   F   F
  0.4158970898463882  0.5847950245175176  0.4022507021629471   T   T   T
  0.0794923730594121  0.7534305108145646  0.4020032199977679   T   T   T
  0.5891652642575919  0.4174320341355327  0.4637692330928780   T   T   T
  0.4152515525409634  0.4236298306022078  0.5198825775801212   T   T   T
  0.2464474719957949  0.2478652128713585  0.5309699663840680   T   T   T
  0.0729417416635168  0.5878462100674148  0.5268842096224750   T   T   T
  0.4134561052506314  0.0794644166449316  0.2130742810376063   F   F   F
  0.0801341322003424  0.2461405248773900  0.2137351967965628   F   F   F
  0.2490324671842217  0.0813851302811628  0.2797625601708233   F   F   F
  0.0807648031554044  0.0817135767990989  0.3406013139780374   T   T   T
  0.4150430903101180  0.2440964105955187  0.4653649522726426   T   T   T
  0.5806554985867663  0.2493562954801010  0.4023358310485421   T   T   T
  0.2491345940668336  0.4174282923248571  0.4026151876262781   T   T   T
  0.0871996183454434  0.4140643750112440  0.4658833671374044   T   T   T
  0.5800732815866780  0.2461131783335944  0.2118450536141552   F   F   F
  0.4133684848724286  0.5794380482547155  0.2112767419496677   F   F   F
  0.2467513085363819  0.4127892865660527  0.2125059693731117   F   F   F
  0.0823276704699722  0.4147100002022910  0.2791942485063359   F   F   F
  0.2489448468060189  0.5813587618909537  0.2779650210828848   F   F   F
  0.4156496435202683  0.2480338919698326  0.2785333327473793   F   F   F
  0.7466904579227318  0.4127619400222571  0.2106158261907112   F   F   F
  0.4157460207384794  0.4166949983154455  0.3399434507614125   T   T   T
  0.2491816197845035  0.2490422878158199  0.3410145800205691   T   T   T
  0.0800610033329842  0.5852665314331419  0.3397863599200691   T   T   T
  0.5822668198563150  0.4146826536584953  0.2773041053239282   F   F   F
  0.0831694233676493  0.2486566944850071  0.4032761214578561   T   T   T
  0.5018262355484807  0.6108559541153581  0.7474360546681251   T   T   T
  0.7648650418775153  0.3928394427306305  0.7077347560590760   T   T   T
  0.8157051710999761  0.2970300176620063  0.6750389388394834   T   T   T
  0.7144388878621035  0.3474421907689407  0.7387988352144140   T   T   T
  0.8146292417739186  0.1587443750089570  0.6745214404390807   T   T   T
  0.7633401592491900  0.1141776079139550  0.6418539609420539   T   T   T
  0.7655813743419745  0.3960078390356994  0.6428789687151329   T   T   T
  0.7154391822068326  0.3532503450082483  0.6112914737508247   T   T   T
  0.7141973912554190  0.2103691331852162  0.6107918424400653   T   T   T
  0.3311523501835725  0.2445921974004777  0.6013273010410684   T   T   T
  0.4985973043446441  0.1598970733022584  0.6013147165402174   T   T   T
  0.5806974279119277  0.2332795850785657  0.5904677457523887   T   T   T
  0.2509289035623973  0.4002271370120914  0.5905322111128198   T   T   T
  0.0680585117965538  0.4661264297926461  0.6419539607332916   T   T   T
  0.1508727499899188  0.3079033296558209  0.6537351081964262   T   T   T
  0.2801522039004034  0.1998926798478483  0.6340792187101588   T   T   T
  0.1181639789548774  0.5120838164038657  0.6108637517332896   T   T   T
  0.0706231902603441  0.7478649851227179  0.6429715755564296   T   T   T
  0.0194637456475229  0.7001461677562607  0.6751446404798490   T   T   T
  0.0181776508430709  0.5619497095000803  0.6746319135300431   T   T   T
  0.1194449113644677  0.6549796888972523  0.6113792957516847   T   T   T
  0.3354576423496745  0.7046733270902191  0.6034733322758022   T   T   T
  0.1551656942205982  0.8202752671929127  0.6556784795484469   T   T   T
  0.2525595541371626  0.6342944389815521  0.5910790306414540   T   T   T
  0.4978248203895275  0.3928430104133278  0.5791959536352491   T   T   T
  0.5828938915385871  0.4669882631197537  0.5910501769381532   T   T   T
  0.5020451121458702  0.6203810839203787  0.6034281012743645   T   T   T
  0.3356308878336466  0.4749450962426476  0.5792213286777993   T   T   T
  0.4140580339724371  0.0882061221457670  0.6539613292793351   T   T   T
  0.5485960507873829  0.0640565974977424  0.6340347963641558   T   T   T
  0.2852154390035999  0.7987567686648523  0.6363974027550988   T   T   T
  0.4141103135014286  0.0866323234252861  0.6928010021686610   T   T   T
  0.6786785842500689  0.0407670978695766  0.6536565382504493   T   T   T
  0.5534677774339595  0.6579539313680500  0.7152451179625452   T   T   T
  0.5808517612952595  0.4583701562753252  0.7589754573555315   T   T   T
  0.6828396863118692  0.5509252621596156  0.6957144207162280   T   T   T
  0.4199678881338354  0.7705941318106654  0.6953919865454347   T   T   T
  0.4199008381472105  0.7727882027969806  0.6565977608919566   T   T   T
  0.5537103682315140  0.6627748136234396  0.6363537827136531   T   T   T
  0.3374048136454587  0.4651026947018286  0.7709606985898857   T   T   T
  0.2555246251492991  0.6230148213457026  0.7590014018763114   T   T   T
  0.4971176282908742  0.3842946211177523  0.7709498099867367   T   T   T
  0.3363763017565839  0.6945689435892821  0.7474420732526527   T   T   T
  0.2858147265552212  0.7933644262839326  0.7152681109000852   T   T   T
  0.1211602027887341  0.6477789159224697  0.7388590190109404   T   T   T
  0.6831391916080780  0.5530048659908573  0.6556122262513608   T   T   T
  0.1556975313841082  0.8177471880539894  0.6957673764949853   T   T   T
  0.0717557616505000  0.7437162154985428  0.7078105363227144   T   T   T
  0.7132258886051502  0.2048048424193381  0.7382556943697469   T   T   T
  0.6783296369953412  0.0393302923267614  0.6937622714103341   T   T   T
  0.5483644013273170  0.0616284138148391  0.7129806927816177   T   T   T
  0.0694448504954818  0.4628582785348334  0.7067648903058861   T   T   T
  0.1514578854131342  0.3060231905729067  0.6938381426755241   T   T   T
  0.7624690104931430  0.1119574677162459  0.7066867622110132   T   T   T
  0.2807907127834354  0.1970833142974263  0.7130340214010338   T   T   T
  0.1200279282532491  0.5051171301767939  0.7383217345386799   T   T   T
  0.2536780200400708  0.3922191441551930  0.7581430554802334   T   T   T
  0.5789046985339202  0.2276005158988257  0.7581101383220575   T   T   T
  0.3325747403283901  0.2408920533471215  0.7457770424296573   T   T   T
  0.4980500511715795  0.1571715762659595  0.7457471378949355   T   T   T
  0.4171993105692017  0.4292657360857361  0.6747137926660041   T   T   T

  0.00000000E+00  0.00000000E+00  0.00000000E+00
  0.00000000E+00  0.00000000E+00  0.00000000E+00
  0.00000000E+00  0.00000000E+00  0.00000000E+00
  0.00000000E+00  0.00000000E+00  0.00000000E+00
  0.00000000E+00  0.00000000E+00  0.00000000E+00
  0.00000000E+00  0.00000000E+00  0.00000000E+00
  0.00000000E+00  0.00000000E+00  0.00000000E+00
  0.00000000E+00  0.00000000E+00  0.00000000E+00
  0.00000000E+00  0.00000000E+00  0.00000000E+00
  0.00000000E+00  0.00000000E+00  0.00000000E+00
  0.00000000E+00  0.00000000E+00  0.00000000E+00
  0.00000000E+00  0.00000000E+00  0.00000000E+00
  0.00000000E+00  0.00000000E+00  0.00000000E+00
  0.00000000E+00  0.00000000E+00  0.00000000E+00
  0.00000000E+00  0.00000000E+00  0.00000000E+00
  0.00000000E+00  0.00000000E+00  0.00000000E+00
  0.00000000E+00  0.00000000E+00  0.00000000E+00
  0.00000000E+00  0.00000000E+00  0.00000000E+00
  0.00000000E+00  0.00000000E+00  0.00000000E+00
  0.00000000E+00  0.00000000E+00  0.00000000E+00
  0.00000000E+00  0.00000000E+00  0.00000000E+00
  0.00000000E+00  0.00000000E+00  0.00000000E+00
  0.00000000E+00  0.00000000E+00  0.00000000E+00
  0.00000000E+00  0.00000000E+00  0.00000000E+00
  0.00000000E+00  0.00000000E+00  0.00000000E+00
  0.00000000E+00  0.00000000E+00  0.00000000E+00
  0.00000000E+00  0.00000000E+00  0.00000000E+00
  0.00000000E+00  0.00000000E+00  0.00000000E+00
  0.00000000E+00  0.00000000E+00  0.00000000E+00
  0.00000000E+00  0.00000000E+00  0.00000000E+00
  0.00000000E+00  0.00000000E+00  0.00000000E+00
  0.00000000E+00  0.00000000E+00  0.00000000E+00
  0.00000000E+00  0.00000000E+00  0.00000000E+00
  0.00000000E+00  0.00000000E+00  0.00000000E+00
  0.00000000E+00  0.00000000E+00  0.00000000E+00
  0.00000000E+00  0.00000000E+00  0.00000000E+00
  0.00000000E+00  0.00000000E+00  0.00000000E+00
  0.00000000E+00  0.00000000E+00  0.00000000E+00
  0.00000000E+00  0.00000000E+00  0.00000000E+00
  0.00000000E+00  0.00000000E+00  0.00000000E+00
  0.00000000E+00  0.00000000E+00  0.00000000E+00
  0.00000000E+00  0.00000000E+00  0.00000000E+00
  0.00000000E+00  0.00000000E+00  0.00000000E+00
  0.00000000E+00  0.00000000E+00  0.00000000E+00
  0.00000000E+00  0.00000000E+00  0.00000000E+00
  0.00000000E+00  0.00000000E+00  0.00000000E+00
  0.00000000E+00  0.00000000E+00  0.00000000E+00
  0.00000000E+00  0.00000000E+00  0.00000000E+00
  0.00000000E+00  0.00000000E+00  0.00000000E+00
  0.00000000E+00  0.00000000E+00  0.00000000E+00
  0.00000000E+00  0.00000000E+00  0.00000000E+00
  0.00000000E+00  0.00000000E+00  0.00000000E+00
  0.00000000E+00  0.00000000E+00  0.00000000E+00
  0.00000000E+00  0.00000000E+00  0.00000000E+00
  0.00000000E+00  0.00000000E+00  0.00000000E+00
  0.00000000E+00  0.00000000E+00  0.00000000E+00
  0.00000000E+00  0.00000000E+00  0.00000000E+00
  0.00000000E+00  0.00000000E+00  0.00000000E+00
  0.00000000E+00  0.00000000E+00  0.00000000E+00
  0.00000000E+00  0.00000000E+00  0.00000000E+00
  0.00000000E+00  0.00000000E+00  0.00000000E+00
  0.00000000E+00  0.00000000E+00  0.00000000E+00
  0.00000000E+00  0.00000000E+00  0.00000000E+00
  0.00000000E+00  0.00000000E+00  0.00000000E+00
  0.00000000E+00  0.00000000E+00  0.00000000E+00
  0.00000000E+00  0.00000000E+00  0.00000000E+00
  0.00000000E+00  0.00000000E+00  0.00000000E+00
  0.00000000E+00  0.00000000E+00  0.00000000E+00
  0.00000000E+00  0.00000000E+00  0.00000000E+00
  0.00000000E+00  0.00000000E+00  0.00000000E+00
  0.00000000E+00  0.00000000E+00  0.00000000E+00
  0.00000000E+00  0.00000000E+00  0.00000000E+00
  0.00000000E+00  0.00000000E+00  0.00000000E+00
  0.00000000E+00  0.00000000E+00  0.00000000E+00
  0.00000000E+00  0.00000000E+00  0.00000000E+00
  0.00000000E+00  0.00000000E+00  0.00000000E+00
  0.00000000E+00  0.00000000E+00  0.00000000E+00
  0.00000000E+00  0.00000000E+00  0.00000000E+00
  0.00000000E+00  0.00000000E+00  0.00000000E+00
  0.00000000E+00  0.00000000E+00  0.00000000E+00
  0.00000000E+00  0.00000000E+00  0.00000000E+00
  0.00000000E+00  0.00000000E+00  0.00000000E+00
  0.00000000E+00  0.00000000E+00  0.00000000E+00
  0.00000000E+00  0.00000000E+00  0.00000000E+00
  0.00000000E+00  0.00000000E+00  0.00000000E+00
  0.00000000E+00  0.00000000E+00  0.00000000E+00
  0.00000000E+00  0.00000000E+00  0.00000000E+00
  0.00000000E+00  0.00000000E+00  0.00000000E+00
  0.00000000E+00  0.00000000E+00  0.00000000E+00
  0.00000000E+00  0.00000000E+00  0.00000000E+00
  0.00000000E+00  0.00000000E+00  0.00000000E+00
  0.00000000E+00  0.00000000E+00  0.00000000E+00
  0.00000000E+00  0.00000000E+00  0.00000000E+00
  0.00000000E+00  0.00000000E+00  0.00000000E+00
  0.00000000E+00  0.00000000E+00  0.00000000E+00
  0.00000000E+00  0.00000000E+00  0.00000000E+00
  0.00000000E+00  0.00000000E+00  0.00000000E+00
  0.00000000E+00  0.00000000E+00  0.00000000E+00
  0.00000000E+00  0.00000000E+00  0.00000000E+00
  0.00000000E+00  0.00000000E+00  0.00000000E+00
  0.00000000E+00  0.00000000E+00  0.00000000E+00
  0.00000000E+00  0.00000000E+00  0.00000000E+00
  0.00000000E+00  0.00000000E+00  0.00000000E+00
  0.00000000E+00  0.00000000E+00  0.00000000E+00
  0.00000000E+00  0.00000000E+00  0.00000000E+00
  0.00000000E+00  0.00000000E+00  0.00000000E+00
  0.00000000E+00  0.00000000E+00  0.00000000E+00
  0.00000000E+00  0.00000000E+00  0.00000000E+00
  0.00000000E+00  0.00000000E+00  0.00000000E+00
  0.00000000E+00  0.00000000E+00  0.00000000E+00
  0.00000000E+00  0.00000000E+00  0.00000000E+00
  0.00000000E+00  0.00000000E+00  0.00000000E+00
  0.00000000E+00  0.00000000E+00  0.00000000E+00
  0.00000000E+00  0.00000000E+00  0.00000000E+00
  0.00000000E+00  0.00000000E+00  0.00000000E+00
  0.00000000E+00  0.00000000E+00  0.00000000E+00
  0.00000000E+00  0.00000000E+00  0.00000000E+00
  0.00000000E+00  0.00000000E+00  0.00000000E+00
  0.00000000E+00  0.00000000E+00  0.00000000E+00
  0.00000000E+00  0.00000000E+00  0.00000000E+00
  0.00000000E+00  0.00000000E+00  0.00000000E+00
  0.00000000E+00  0.00000000E+00  0.00000000E+00
  0.00000000E+00  0.00000000E+00  0.00000000E+00
  0.00000000E+00  0.00000000E+00  0.00000000E+00
  0.00000000E+00  0.00000000E+00  0.00000000E+00
  0.00000000E+00  0.00000000E+00  0.00000000E+00
  0.00000000E+00  0.00000000E+00  0.00000000E+00
  0.00000000E+00  0.00000000E+00  0.00000000E+00
  0.00000000E+00  0.00000000E+00  0.00000000E+00
  0.00000000E+00  0.00000000E+00  0.00000000E+00
  0.00000000E+00  0.00000000E+00  0.00000000E+00
  0.00000000E+00  0.00000000E+00  0.00000000E+00
  0.00000000E+00  0.00000000E+00  0.00000000E+00
