# Supplementary material for: Timing the escape of a photoexcited electron from a molecular cage
Source: Nat Commun. 2025 May 31;16:5062. doi: 10.1038/s41467-025-60260-z (PMC12126515; doi:10.1038/s41467-025-60260-z)
Supplement: Supplementary file 4 — Supplementary Dataset 2 [file 41467_2025_60260_MOESM4_ESM.txt]

61

C   -3.4933208    0.3675128    0.5946482
C   -3.0421745   -0.2534368    1.8365474
C   -2.3122045    0.7512808    2.6040833
C   -2.3122045    1.9931799    1.8365474
C   -3.0421745    1.7559983    0.5946482
C   -2.6101372    2.3506465   -0.5946482
C   -1.4290210    3.2087778   -0.5946482
C   -0.7299700    3.4359132    0.5946482
C   -1.1811163    2.8149636    1.8365474
C    0.0000000    2.4311957    2.6040833
C    0.0000000    1.2418992    3.3391090
C   -1.1811163    0.3837679    3.3391090
C   -0.7299700   -1.0047175    3.3391090
C   -1.4290210   -1.9668786    2.6040833
C   -2.6101372   -1.5831107    1.8365474
C   -2.6101372   -2.3506465    0.5946482
C   -1.4290210   -3.2087778    0.5946482
C   -0.6990509   -2.9715961    1.8365474
C    0.6990509   -2.9715961    1.8365474
C    1.4290210   -1.9668786    2.6040833
C    0.7299700   -1.0047175    3.3391090
C    1.1811163    0.3837679    3.3391090
C    2.3122045    0.7512808    2.6040833
C    2.3122045    1.9931799    1.8365474
C    1.1811163    2.8149636    1.8365474
C    0.7299700    3.4359132    0.5946482
C    1.4290210    3.2087778   -0.5946482
C    0.6990509    2.9715961   -1.8365474
C   -0.6990509    2.9715961   -1.8365474
C   -1.4290210    1.9668786   -2.6040833
C   -0.7299700    1.0047175   -3.3391090
C    0.7299700    1.0047175   -3.3391090
C    1.4290210    1.9668786   -2.6040833
C    2.6101372    1.5831107   -1.8365474
C    2.6101372    2.3506465   -0.5946482
C    3.0421745    1.7559983    0.5946482
C    3.4933208    0.3675128    0.5946482
C    3.0421745   -0.2534368    1.8365474
C    2.6101372   -1.5831107    1.8365474
C    2.6101372   -2.3506465    0.5946482
C    1.4290210   -3.2087778    0.5946482
C    0.7299700   -3.4359132   -0.5946482
C   -0.7299700   -3.4359132   -0.5946482
C   -1.1811163   -2.8149636   -1.8365474
C   -0.0000000   -2.4311957   -2.6040833
C    1.1811163   -2.8149636   -1.8365474
C    2.3122045   -1.9931799   -1.8365474
C    3.0421745   -1.7559983   -0.5946482
C    3.4933208   -0.3675128   -0.5946482
C    3.0421745    0.2534368   -1.8365474
C    2.3122045   -0.7512808   -2.6040833
C    1.1811163   -0.3837679   -3.3391090
C   -0.0000000   -1.2418992   -3.3391090
C   -1.1811163   -0.3837679   -3.3391090
C   -2.3122045   -0.7512808   -2.6040833
C   -2.3122045   -1.9931799   -1.8365474
C   -3.0421745   -1.7559983   -0.5946482
C   -3.4933208   -0.3675128   -0.5946482
C   -3.0421745    0.2534368   -1.8365474
C   -2.6101372    1.5831107   -1.8365474
Ar   0.0000000    0.0000000    0.0000000
