# Supplementary material for: Timing the escape of a photoexcited electron from a molecular cage
Source: Nat Commun. 2025 May 31;16:5062. doi: 10.1038/s41467-025-60260-z (PMC12126515; doi:10.1038/s41467-025-60260-z)
Supplement: Supplementary file 7 — Source Data [file 41467_2025_60260_MOESM7_ESM.zip]

Archive with 21 entries (21 files):
- Fig2a-2b-2d -- ResonantAugerMeitnerMap.txt
- Fig2c_MinimalParticipatorContribution.txt
- Fig4_NIXSW.txt
- Fig5_ArC60_monolayer.txt
- Fig5_ArC60_multilayer.txt
- Fig5_inset_ArC60_monolayer_VB.txt
- Fig5b_CONTCAR_DFT_LDA.txt
- SuppFig1_multilayer_VB.txt
- SuppFig2_Ar2p_ArC60_multilayer.txt
- SuppFig2_ArC60_multilayer_XAS_TEY.txt
- SuppFig3_raw_Auger-Meitner_spectra.txt
- SuppFig4_delocalization_times.txt
- SuppFig5_C1s_ArC60.txt
- SuppFig5_inset_left_C1s_ArC60_multilayer.txt
- SuppFig5_inset_right_Ar2p.txt
- SuppFig6a_Ar2p (1).txt
- SuppFig6b_C1s (1).txt
- SuppFig8_monolayer.txt
- SuppFig8_multilayer.txt
- Fig3_RDF_excited_state.csv
- Fig3_RDF_ground_state.csv
