# Supplementary material for: Timing the escape of a photoexcited electron from a molecular cage
Source: Nat Commun. 2025 May 31;16:5062. doi: 10.1038/s41467-025-60260-z (PMC12126515; doi:10.1038/s41467-025-60260-z)
Supplement: Supplementary file 7 — Source Data [file 41467_2025_60260_MOESM7_ESM.zip › Fig2a-2b-2d -- ResonantAugerMeitnerMap.txt]

Resonant Auger-Meitner spectroscopy map data
Each row corresponds to a single photon energy (hv)
The first column contains photon energy values in eV
Subsequent columns contain electron intensity (counts) vs. binding energy (eV)
Binding energy values for each column are listed below:
hv_eV	34.88	34.86	34.84	34.82	34.80	34.78	34.76	34.74	34.72	34.70	34.68	34.66	34.64	34.62	34.60	34.58	34.56	34.54	34.52	34.50	34.48	34.46	34.44	34.42	34.40	34.38	34.36	34.34	34.32	34.30	34.28	34.26	34.24	34.22	34.20	34.18	34.16	34.14	34.12	34.10	34.08	34.06	34.04	34.02	34.00	33.98	33.96	33.94	33.92	33.90	33.88	33.86	33.84	33.82	33.80	33.78	33.76	33.74	33.72	33.70	33.68	33.66	33.64	33.62	33.60	33.58	33.56	33.54	33.52	33.50	33.48	33.46	33.44	33.42	33.40	33.38	33.36	33.34	33.32	33.30	33.28	33.26	33.24	33.22	33.20	33.18	33.16	33.14	33.12	33.10	33.08	33.06	33.04	33.02	33.00	32.98	32.96	32.94	32.92	32.90	32.88	32.86	32.84	32.82	32.80	32.78	32.76	32.74	32.72	32.70	32.68	32.66	32.64	32.62	32.60	32.58	32.56	32.54	32.52	32.50	32.48	32.46	32.44	32.42	32.40	32.38	32.36	32.34	32.32	32.30	32.28	32.26	32.24	32.22	32.20	32.18	32.16	32.14	32.12	32.10	32.08	32.06	32.04	32.02	32.00	31.98	31.96	31.94	31.92	31.90	31.88	31.86	31.84	31.82	31.80	31.78	31.76	31.74	31.72	31.70	31.68	31.66	31.64	31.62	31.60	31.58	31.56	31.54	31.52	31.50	31.48	31.46	31.44	31.42	31.40	31.38	31.36	31.34	31.32	31.30	31.28	31.26	31.24	31.22	31.20	31.18	31.16	31.14	31.12	31.10	31.08	31.06	31.04	31.02	31.00	30.98	30.96	30.94	30.92	30.90	30.88	30.86	30.84	30.82	30.80	30.78	30.76	30.74	30.72	30.70	30.68	30.66	30.64	30.62	30.60	30.58	30.56	30.54	30.52	30.50	30.48	30.46	30.44	30.42	30.40	30.38	30.36	30.34	30.32	30.30	30.28	30.26	30.24	30.22	30.20	30.18	30.16	30.14	30.12	30.10	30.08	30.06	30.04	30.02	30.00	29.98	29.96	29.94	29.92	29.90	29.88	29.86	29.84	29.82	29.80	29.78	29.76	29.74	29.72	29.70	29.68	29.66	29.64	29.62	29.60	29.58	29.56	29.54	29.52	29.50	29.48	29.46	29.44	29.42	29.40	29.38	29.36	29.34	29.32	29.30	29.28	29.26	29.24	29.22	29.20	29.18	29.16	29.14	29.12	29.10	29.08	29.06	29.04	29.02	29.00	28.98	28.96	28.94	28.92	28.90	28.88	28.86	28.84	28.82	28.80	28.78	28.76	28.74	28.72	28.70	28.68	28.66	28.64	28.62	28.60	28.58	28.56	28.54	28.52	28.50	28.48	28.46	28.44	28.42	28.40	28.38	28.36	28.34	28.32	28.30	28.28	28.26	28.24	28.22	28.20	28.18	28.16	28.14	28.12	28.10	28.08	28.06	28.04	28.02	28.00	27.98	27.96	27.94	27.92	27.90	27.88	27.86	27.84	27.82	27.80	27.78	27.76	27.74	27.72	27.70	27.68	27.66	27.64	27.62	27.60	27.58	27.56	27.54	27.52	27.50	27.48	27.46	27.44	27.42	27.40	27.38	27.36	27.34	27.32	27.30	27.28	27.26	27.24	27.22	27.20	27.18	27.16	27.14	27.12	27.10	27.08	27.06	27.04	27.02	27.00	26.98	26.96	26.94	26.92	26.90	26.88	26.86	26.84	26.82	26.80	26.78	26.76	26.74	26.72	26.70	26.68	26.66	26.64	26.62	26.60	26.58	26.56	26.54	26.52	26.50	26.48	26.46	26.44	26.42	26.40	26.38	26.36	26.34	26.32	26.30	26.28	26.26	26.24	26.22	26.20	26.18	26.16	26.14	26.12	26.10	26.08	26.06	26.04	26.02	26.00	25.98	25.96	25.94	25.92	25.90	25.88	25.86	25.84	25.82	25.80	25.78	25.76	25.74	25.72	25.70	25.68	25.66	25.64	25.62	25.60	25.58	25.56	25.54	25.52	25.50	25.48	25.46	25.44	25.42	25.40	25.38	25.36	25.34	25.32	25.30	25.28	25.26	25.24	25.22	25.20	25.18	25.16	25.14	25.12	25.10	25.08	25.06	25.04	25.02	25.00	24.98	24.96	24.94	24.92	24.90	24.88	24.86	24.84	24.82	24.80	24.78	24.76	24.74	24.72	24.70	24.68	24.66	24.64	24.62	24.60	24.58	24.56	24.54	24.52	24.50	24.48	24.46	24.44	24.42	24.40	24.38	24.36	24.34	24.32	24.30	24.28	24.26	24.24	24.22	24.20	24.18	24.16	24.14	24.12	24.10	24.08	24.06	24.04	24.02	24.00	23.98	23.96	23.94	23.92	23.90	23.88
2.447982e+02	3.169806e+04	3.234054e+04	3.197362e+04	3.209835e+04	3.051484e+04	3.230280e+04	3.193453e+04	3.191030e+04	3.204608e+04	3.142910e+04	3.104518e+04	3.193593e+04	3.139276e+04	3.178188e+04	3.228738e+04	3.220217e+04	3.168430e+04	3.118542e+04	3.317046e+04	3.119480e+04	3.238749e+04	3.168325e+04	3.162440e+04	3.234642e+04	3.144766e+04	3.212664e+04	3.224099e+04	3.197250e+04	3.164101e+04	3.276835e+04	3.137401e+04	3.210374e+04	3.275623e+04	3.247777e+04	3.222048e+04	3.214747e+04	3.171507e+04	3.094070e+04	3.184645e+04	3.119964e+04	3.178660e+04	3.097587e+04	3.153894e+04	3.213636e+04	3.245229e+04	3.168495e+04	3.178410e+04	3.183913e+04	3.146800e+04	3.132148e+04	3.193240e+04	3.170450e+04	3.163819e+04	3.213209e+04	3.221600e+04	3.245849e+04	3.273236e+04	3.096170e+04	3.210574e+04	3.257948e+04	3.121411e+04	3.174509e+04	3.162377e+04	3.155340e+04	3.162836e+04	3.193973e+04	3.193514e+04	3.184580e+04	3.207664e+04	3.167384e+04	3.233085e+04	3.181463e+04	3.193258e+04	3.138083e+04	3.149860e+04	3.162233e+04	3.260610e+04	3.214508e+04	3.221470e+04	3.229777e+04	3.161274e+04	3.163848e+04	3.165367e+04	3.257741e+04	3.195531e+04	3.225267e+04	3.173765e+04	3.244513e+04	3.152929e+04	3.222818e+04	3.309910e+04	3.147130e+04	3.233764e+04	3.236410e+04	3.275264e+04	3.223722e+04	3.321643e+04	3.207298e+04	3.242186e+04	3.231559e+04	3.192677e+04	3.247986e+04	3.190389e+04	3.250309e+04	3.180120e+04	3.287938e+04	3.212966e+04	3.185506e+04	3.207728e+04	3.156012e+04	3.208882e+04	3.203828e+04	3.245414e+04	3.268430e+04	3.195555e+04	3.284873e+04	3.208346e+04	3.142602e+04	3.220203e+04	3.188716e+04	3.246722e+04	3.157788e+04	3.243019e+04	3.223505e+04	3.148675e+04	3.124504e+04	3.258503e+04	3.184238e+04	3.116842e+04	3.180482e+04	3.049277e+04	3.183410e+04	3.182205e+04	3.237615e+04	3.205795e+04	3.097206e+04	3.179036e+04	3.196569e+04	3.149959e+04	3.161243e+04	3.121508e+04	3.144666e+04	3.289036e+04	3.254048e+04	3.172780e+04	3.262178e+04	3.218591e+04	3.236709e+04	3.263223e+04	3.205172e+04	3.178357e+04	3.238625e+04	3.210425e+04	3.298611e+04	3.243117e+04	3.225074e+04	3.142225e+04	3.167928e+04	3.212329e+04	3.193266e+04	3.219108e+04	3.196948e+04	3.228640e+04	3.234158e+04	3.137321e+04	3.197170e+04	3.221327e+04	3.165616e+04	3.211226e+04	3.140554e+04	3.152229e+04	3.162836e+04	3.152536e+04	3.174573e+04	3.203819e+04	3.172715e+04	3.203170e+04	3.169110e+04	3.227502e+04	3.189623e+04	3.185266e+04	3.165766e+04	3.171969e+04	3.220538e+04	3.243718e+04	3.085622e+04	3.168459e+04	3.212580e+04	3.183034e+04	3.155518e+04	3.178961e+04	3.194246e+04	3.179454e+04	3.194165e+04	3.205770e+04	3.133587e+04	3.179491e+04	3.198142e+04	3.234499e+04	3.181635e+04	3.204379e+04	3.247715e+04	3.142339e+04	3.217369e+04	3.192893e+04	3.197933e+04	3.234077e+04	3.249138e+04	3.270998e+04	3.222554e+04	3.282247e+04	3.288505e+04	3.229596e+04	3.320970e+04	3.258125e+04	3.231787e+04	3.279152e+04	3.284339e+04	3.286002e+04	3.324550e+04	3.276514e+04	3.259771e+04	3.291018e+04	3.295023e+04	3.262766e+04	3.249066e+04	3.223668e+04	3.320472e+04	3.272090e+04	3.278614e+04	3.222210e+04	3.308330e+04	3.285243e+04	3.300328e+04	3.281200e+04	3.242966e+04	3.257942e+04	3.273736e+04	3.227349e+04	3.261645e+04	3.128148e+04	3.232160e+04	3.220825e+04	3.221577e+04	3.170218e+04	3.160292e+04	3.241659e+04	3.238972e+04	3.211616e+04	3.254292e+04	3.248679e+04	3.342670e+04	3.195722e+04	3.234823e+04	3.251783e+04	3.274140e+04	3.327330e+04	3.323388e+04	3.281362e+04	3.311268e+04	3.384063e+04	3.306321e+04	3.439156e+04	3.447025e+04	3.427073e+04	3.440221e+04	3.385132e+04	3.439863e+04	3.417004e+04	3.554060e+04	3.391967e+04	3.407150e+04	3.364345e+04	3.441575e+04	3.452177e+04	3.405932e+04	3.366875e+04	3.461544e+04	3.444895e+04	3.386181e+04	3.391160e+04	3.336078e+04	3.383644e+04	3.302766e+04	3.339654e+04	3.333658e+04	3.303580e+04	3.335222e+04	3.311601e+04	3.306614e+04	3.275490e+04	3.361773e+04	3.305925e+04	3.280983e+04	3.314720e+04	3.323970e+04	3.251077e+04	3.215565e+04	3.251621e+04	3.254095e+04	3.279888e+04	3.238633e+04	3.239911e+04	3.263334e+04	3.280210e+04	3.233002e+04	3.358382e+04	3.338238e+04	3.366483e+04	3.330515e+04	3.289339e+04	3.256206e+04	3.365750e+04	3.312963e+04	3.389149e+04	3.306921e+04	3.376687e+04	3.367793e+04	3.320546e+04	3.290823e+04	3.394206e+04	3.355427e+04	3.362260e+04	3.343086e+04	3.344755e+04	3.363450e+04	3.360308e+04	3.321544e+04	3.309261e+04	3.333085e+04	3.301928e+04	3.327002e+04	3.359315e+04	3.334272e+04	3.282921e+04	3.305495e+04	3.312718e+04	3.282005e+04	3.337981e+04	3.325259e+04	3.279255e+04	3.292157e+04	3.249171e+04	3.309487e+04	3.353878e+04	3.366120e+04	3.301181e+04	3.383892e+04	3.268791e+04	3.264271e+04	3.295566e+04	3.158935e+04	3.265724e+04	3.236519e+04	3.326392e+04	3.294440e+04	3.220975e+04	3.241227e+04	3.209808e+04	3.265077e+04	3.259011e+04	3.238632e+04	3.205521e+04	3.253452e+04	3.250831e+04	3.194601e+04	3.218208e+04	3.150650e+04	3.186789e+04	3.183475e+04	3.210295e+04	3.198406e+04	3.187339e+04	3.242874e+04	3.217536e+04	3.222718e+04	3.159758e+04	3.144041e+04	3.210289e+04	3.237201e+04	3.172917e+04	3.203688e+04	3.173642e+04	3.167917e+04	3.139643e+04	3.158798e+04	3.197073e+04	3.201537e+04	3.256099e+04	3.252921e+04	3.170889e+04	3.190693e+04	3.144997e+04	3.228335e+04	3.182778e+04	3.133020e+04	3.197652e+04	3.225421e+04	3.215209e+04	3.236341e+04	3.235630e+04	3.204091e+04	3.247886e+04	3.235910e+04	3.206001e+04	3.123026e+04	3.211596e+04	3.301112e+04	3.226916e+04	3.226777e+04	3.160203e+04	3.222321e+04	3.223911e+04	3.163189e+04	3.194211e+04	3.172834e+04	3.161798e+04	3.167468e+04	3.103813e+04	3.169143e+04	3.179509e+04	3.216705e+04	3.196429e+04	3.202295e+04	3.180109e+04	3.135316e+04	3.125159e+04	3.181771e+04	3.136374e+04	3.181261e+04	3.164947e+04	3.180526e+04	3.183095e+04	3.222469e+04	3.139265e+04	3.212301e+04	3.154184e+04	3.185056e+04	3.200839e+04	3.126697e+04	3.207494e+04	3.171371e+04	3.133282e+04	3.155959e+04	3.145767e+04	3.141047e+04	3.234956e+04	3.173755e+04	3.176275e+04	3.153800e+04	3.143618e+04	3.142120e+04	3.191658e+04	3.168080e+04	3.235062e+04	3.233521e+04	3.178820e+04	3.248540e+04	3.187211e+04	3.220792e+04	3.231578e+04	3.239211e+04	3.213021e+04	3.280738e+04	3.278279e+04	3.217137e+04	3.205239e+04	3.217693e+04	3.290236e+04	3.215928e+04	3.255474e+04	3.163655e+04	3.267964e+04	3.241105e+04	3.265569e+04	3.248598e+04	3.178779e+04	3.252700e+04	3.255948e+04	3.275344e+04	3.295767e+04	3.248616e+04	3.274018e+04	3.385969e+04	3.338038e+04	3.358467e+04	3.312759e+04	3.256266e+04	3.297920e+04	3.268053e+04	3.249806e+04	3.283777e+04	3.289956e+04	3.365784e+04	3.333334e+04	3.333570e+04	3.311228e+04	3.316058e+04	3.343324e+04	3.375337e+04	3.402812e+04	3.352566e+04	3.325947e+04	3.334234e+04	3.337054e+04	3.391612e+04	3.400537e+04	3.331681e+04	3.314640e+04	3.316401e+04	3.419451e+04	3.340544e+04	3.331128e+04	3.449332e+04	3.394634e+04	3.440413e+04	3.419431e+04	3.442146e+04	3.408044e+04	3.445735e+04	3.485684e+04	3.467328e+04	3.451226e+04	3.415227e+04	3.475540e+04	3.401962e+04	3.495925e+04	3.462812e+04	3.501246e+04	3.487454e+04	3.532142e+04	3.513761e+04	3.564127e+04	3.559281e+04	3.539932e+04	3.594488e+04	3.586409e+04	3.644965e+04	3.627123e+04	3.625581e+04	3.657118e+04	3.590430e+04	3.582492e+04	3.657697e+04	3.598209e+04	3.690310e+04	3.735686e+04	3.771143e+04	3.693050e+04	3.664881e+04	3.788801e+04
2.448136e+02	3.198830e+04	3.220043e+04	3.160207e+04	3.141067e+04	3.181167e+04	3.168652e+04	3.164800e+04	3.175629e+04	3.126296e+04	3.225276e+04	3.145091e+04	3.182104e+04	3.152864e+04	3.138438e+04	3.167233e+04	3.215913e+04	3.168566e+04	3.173049e+04	3.177489e+04	3.147825e+04	3.144638e+04	3.157013e+04	3.215527e+04	3.242790e+04	3.124230e+04	3.138518e+04	3.188695e+04	3.168537e+04	3.114384e+04	3.138719e+04	3.222830e+04	3.179568e+04	3.151208e+04	3.114290e+04	3.199598e+04	3.154029e+04	3.152722e+04	3.207017e+04	3.127186e+04	3.160302e+04	3.175960e+04	3.216407e+04	3.133754e+04	3.212156e+04	3.150892e+04	3.132471e+04	3.198024e+04	3.151461e+04	3.148310e+04	3.138810e+04	3.109446e+04	3.145831e+04	3.155853e+04	3.175684e+04	3.207798e+04	3.128773e+04	3.201079e+04	3.162319e+04	3.178254e+04	3.198472e+04	3.095604e+04	3.067887e+04	3.146829e+04	3.125405e+04	3.143889e+04	3.227067e+04	3.100128e+04	3.176752e+04	3.128991e+04	3.134435e+04	3.142187e+04	3.205735e+04	3.218091e+04	3.189254e+04	3.323457e+04	3.195186e+04	3.243601e+04	3.165324e+04	3.124467e+04	3.204379e+04	3.213027e+04	3.137564e+04	3.162458e+04	3.169067e+04	3.191960e+04	3.185135e+04	3.205522e+04	3.181171e+04	3.093850e+04	3.199409e+04	3.220875e+04	3.181071e+04	3.170817e+04	3.209654e+04	3.172532e+04	3.142613e+04	3.167093e+04	3.196967e+04	3.199751e+04	3.215992e+04	3.154363e+04	3.194550e+04	3.144117e+04	3.186539e+04	3.132763e+04	3.201228e+04	3.260572e+04	3.213171e+04	3.183169e+04	3.264049e+04	3.165080e+04	3.217583e+04	3.200811e+04	3.144344e+04	3.118788e+04	3.186854e+04	3.209222e+04	3.163886e+04	3.209632e+04	3.238841e+04	3.175461e+04	3.120604e+04	3.262163e+04	3.216103e+04	3.199045e+04	3.202594e+04	3.102007e+04	3.185188e+04	3.124938e+04	3.129818e+04	3.193429e+04	3.158358e+04	3.204247e+04	3.169979e+04	3.137117e+04	3.163945e+04	3.164277e+04	3.169341e+04	3.155074e+04	3.211593e+04	3.180614e+04	3.184807e+04	3.255032e+04	3.175393e+04	3.217303e+04	3.230278e+04	3.197555e+04	3.254874e+04	3.254872e+04	3.277299e+04	3.166829e+04	3.279562e+04	3.198981e+04	3.244474e+04	3.330627e+04	3.187636e+04	3.271993e+04	3.250431e+04	3.210158e+04	3.171230e+04	3.284853e+04	3.196392e+04	3.217842e+04	3.199082e+04	3.132219e+04	3.248748e+04	3.144866e+04	3.129121e+04	3.196026e+04	3.129728e+04	3.177602e+04	3.174728e+04	3.114917e+04	3.146902e+04	3.173962e+04	3.202304e+04	3.155001e+04	3.232589e+04	3.192720e+04	3.171270e+04	3.153102e+04	3.206678e+04	3.120517e+04	3.114620e+04	3.236210e+04	3.143200e+04	3.163834e+04	3.086803e+04	3.121392e+04	3.147384e+04	3.156006e+04	3.110924e+04	3.182329e+04	3.163041e+04	3.183090e+04	3.145102e+04	3.197822e+04	3.258158e+04	3.236623e+04	3.197235e+04	3.213382e+04	3.196400e+04	3.206738e+04	3.274585e+04	3.238514e+04	3.264155e+04	3.189287e+04	3.236209e+04	3.211243e+04	3.219527e+04	3.303475e+04	3.199670e+04	3.260121e+04	3.270172e+04	3.290913e+04	3.245609e+04	3.308562e+04	3.263630e+04	3.345586e+04	3.319010e+04	3.259307e+04	3.362156e+04	3.272003e+04	3.306079e+04	3.273030e+04	3.269114e+04	3.280647e+04	3.249318e+04	3.219145e+04	3.251291e+04	3.243261e+04	3.222409e+04	3.187526e+04	3.208465e+04	3.267947e+04	3.247389e+04	3.308339e+04	3.134848e+04	3.245252e+04	3.243434e+04	3.194862e+04	3.189839e+04	3.272577e+04	3.179458e+04	3.225217e+04	3.182754e+04	3.249859e+04	3.199747e+04	3.167060e+04	3.258938e+04	3.246935e+04	3.220685e+04	3.184114e+04	3.127702e+04	3.297535e+04	3.258004e+04	3.288771e+04	3.240084e+04	3.295499e+04	3.285540e+04	3.395068e+04	3.402365e+04	3.437866e+04	3.432353e+04	3.456385e+04	3.483603e+04	3.436691e+04	3.447871e+04	3.469677e+04	3.479414e+04	3.456882e+04	3.440724e+04	3.533284e+04	3.391591e+04	3.456816e+04	3.439080e+04	3.392242e+04	3.403564e+04	3.454982e+04	3.371589e+04	3.331683e+04	3.330473e+04	3.341454e+04	3.332031e+04	3.402237e+04	3.376250e+04	3.329071e+04	3.328834e+04	3.274383e+04	3.312185e+04	3.268680e+04	3.278342e+04	3.278882e+04	3.304567e+04	3.302293e+04	3.246231e+04	3.300486e+04	3.312454e+04	3.192386e+04	3.203433e+04	3.275830e+04	3.195402e+04	3.275222e+04	3.251845e+04	3.224049e+04	3.230613e+04	3.232860e+04	3.230224e+04	3.266737e+04	3.245524e+04	3.275112e+04	3.285257e+04	3.333636e+04	3.295873e+04	3.353276e+04	3.377083e+04	3.371722e+04	3.282189e+04	3.281929e+04	3.360756e+04	3.349301e+04	3.263385e+04	3.358774e+04	3.348024e+04	3.299248e+04	3.346662e+04	3.363234e+04	3.364926e+04	3.342684e+04	3.282831e+04	3.295570e+04	3.223516e+04	3.290218e+04	3.217422e+04	3.374207e+04	3.367952e+04	3.335464e+04	3.263733e+04	3.327215e+04	3.298065e+04	3.321424e+04	3.298909e+04	3.320080e+04	3.371436e+04	3.293930e+04	3.241718e+04	3.347454e+04	3.345710e+04	3.323846e+04	3.329244e+04	3.285330e+04	3.239598e+04	3.291192e+04	3.239022e+04	3.192571e+04	3.346790e+04	3.330347e+04	3.244323e+04	3.262933e+04	3.216446e+04	3.260418e+04	3.190583e+04	3.198926e+04	3.182925e+04	3.212837e+04	3.239393e+04	3.227996e+04	3.212014e+04	3.237657e+04	3.267143e+04	3.293403e+04	3.191158e+04	3.197720e+04	3.159121e+04	3.169442e+04	3.187925e+04	3.183547e+04	3.168391e+04	3.135828e+04	3.218819e+04	3.264529e+04	3.201326e+04	3.206145e+04	3.165550e+04	3.236161e+04	3.230136e+04	3.149210e+04	3.199610e+04	3.142253e+04	3.190108e+04	3.135035e+04	3.210966e+04	3.209487e+04	3.205375e+04	3.267570e+04	3.173215e+04	3.256528e+04	3.109158e+04	3.199978e+04	3.214203e+04	3.116425e+04	3.161244e+04	3.189313e+04	3.235716e+04	3.197507e+04	3.199782e+04	3.133778e+04	3.191933e+04	3.190371e+04	3.184053e+04	3.189062e+04	3.176869e+04	3.205785e+04	3.142406e+04	3.123222e+04	3.196152e+04	3.118754e+04	3.171199e+04	3.132088e+04	3.132640e+04	3.190168e+04	3.157337e+04	3.175897e+04	3.111284e+04	3.200545e+04	3.169620e+04	3.152699e+04	3.140314e+04	3.197354e+04	3.186382e+04	3.140469e+04	3.173541e+04	3.116148e+04	3.112988e+04	3.067130e+04	3.139527e+04	3.259362e+04	3.226509e+04	3.160574e+04	3.170744e+04	3.087226e+04	3.200332e+04	3.277726e+04	3.227983e+04	3.190332e+04	3.188507e+04	3.232445e+04	3.195450e+04	3.155920e+04	3.164013e+04	3.210098e+04	3.204783e+04	3.221376e+04	3.188316e+04	3.174801e+04	3.135351e+04	3.216335e+04	3.202295e+04	3.254672e+04	3.204423e+04	3.199927e+04	3.162589e+04	3.256251e+04	3.230489e+04	3.175674e+04	3.152841e+04	3.245227e+04	3.226898e+04	3.300572e+04	3.229676e+04	3.195974e+04	3.301457e+04	3.285352e+04	3.197200e+04	3.277994e+04	3.207658e+04	3.229804e+04	3.280534e+04	3.200680e+04	3.250946e+04	3.251449e+04	3.258341e+04	3.287563e+04	3.285898e+04	3.271001e+04	3.184580e+04	3.257102e+04	3.325801e+04	3.251825e+04	3.256091e+04	3.299310e+04	3.190956e+04	3.214710e+04	3.322377e+04	3.289596e+04	3.239030e+04	3.312248e+04	3.237329e+04	3.312704e+04	3.290601e+04	3.324262e+04	3.316198e+04	3.307723e+04	3.301023e+04	3.311020e+04	3.301799e+04	3.262441e+04	3.279984e+04	3.351577e+04	3.330753e+04	3.338062e+04	3.364422e+04	3.298672e+04	3.365551e+04	3.461656e+04	3.347038e+04	3.436206e+04	3.353612e+04	3.324568e+04	3.362111e+04	3.463344e+04	3.329146e+04	3.487914e+04	3.400433e+04	3.432610e+04	3.457931e+04	3.521048e+04	3.495287e+04	3.435308e+04	3.567143e+04	3.487651e+04	3.486797e+04	3.518334e+04	3.455723e+04	3.550180e+04	3.521272e+04	3.540288e+04	3.494580e+04	3.540397e+04	3.580950e+04	3.572908e+04	3.636735e+04	3.593905e+04	3.587285e+04	3.593173e+04	3.683098e+04	3.679690e+04	3.664071e+04	3.664225e+04	3.726038e+04	3.665551e+04
2.448399e+02	3.204364e+04	3.210360e+04	3.176203e+04	3.224171e+04	3.150533e+04	3.160730e+04	3.169454e+04	3.187955e+04	3.083926e+04	3.209499e+04	3.237457e+04	3.148960e+04	3.213358e+04	3.107266e+04	3.148948e+04	3.168910e+04	3.199293e+04	3.244974e+04	3.209727e+04	3.136675e+04	3.084537e+04	3.196852e+04	3.166426e+04	3.125506e+04	3.185812e+04	3.245628e+04	3.193353e+04	3.202189e+04	3.104962e+04	3.209639e+04	3.154068e+04	3.166858e+04	3.205268e+04	3.142361e+04	3.213714e+04	3.229509e+04	3.195235e+04	3.198648e+04	3.219276e+04	3.231334e+04	3.210634e+04	3.192213e+04	3.197664e+04	3.203148e+04	3.154101e+04	3.194512e+04	3.196441e+04	3.214030e+04	3.141757e+04	3.176769e+04	3.169978e+04	3.110808e+04	3.197105e+04	3.159497e+04	3.194092e+04	3.194767e+04	3.142539e+04	3.140863e+04	3.180192e+04	3.188148e+04	3.147632e+04	3.186070e+04	3.146937e+04	3.147207e+04	3.171865e+04	3.228601e+04	3.205027e+04	3.169395e+04	3.119968e+04	3.087364e+04	3.257449e+04	3.190383e+04	3.204756e+04	3.160083e+04	3.168078e+04	3.174690e+04	3.140735e+04	3.181162e+04	3.167241e+04	3.213151e+04	3.112382e+04	3.140555e+04	3.173089e+04	3.192738e+04	3.225637e+04	3.311952e+04	3.217950e+04	3.211805e+04	3.119551e+04	3.119436e+04	3.095783e+04	3.129436e+04	3.266757e+04	3.183346e+04	3.236807e+04	3.170883e+04	3.263987e+04	3.194077e+04	3.279580e+04	3.238896e+04	3.174027e+04	3.182561e+04	3.176185e+04	3.168266e+04	3.257071e+04	3.285997e+04	3.231805e+04	3.188399e+04	3.158415e+04	3.199677e+04	3.271830e+04	3.173510e+04	3.205653e+04	3.125934e+04	3.247447e+04	3.249376e+04	3.209365e+04	3.191942e+04	3.197107e+04	3.187723e+04	3.201087e+04	3.221335e+04	3.266860e+04	3.218035e+04	3.105571e+04	3.218709e+04	3.118993e+04	3.166172e+04	3.151858e+04	3.157398e+04	3.203747e+04	3.169446e+04	3.157961e+04	3.165388e+04	3.193369e+04	3.131672e+04	3.122078e+04	3.144670e+04	3.187669e+04	3.220725e+04	3.174850e+04	3.157921e+04	3.283597e+04	3.210491e+04	3.142338e+04	3.241779e+04	3.210580e+04	3.213812e+04	3.229578e+04	3.259003e+04	3.211610e+04	3.223220e+04	3.232781e+04	3.254522e+04	3.206278e+04	3.199073e+04	3.218856e+04	3.228247e+04	3.171364e+04	3.252201e+04	3.266568e+04	3.254322e+04	3.257155e+04	3.200671e+04	3.240920e+04	3.204630e+04	3.179915e+04	3.209169e+04	3.164050e+04	3.294799e+04	3.230327e+04	3.114278e+04	3.164578e+04	3.212426e+04	3.203754e+04	3.173189e+04	3.163607e+04	3.196363e+04	3.160914e+04	3.118900e+04	3.157799e+04	3.175037e+04	3.100945e+04	3.100295e+04	3.184210e+04	3.200424e+04	3.150040e+04	3.136425e+04	3.234976e+04	3.107637e+04	3.125834e+04	3.172995e+04	3.188084e+04	3.225275e+04	3.190536e+04	3.177146e+04	3.150016e+04	3.166793e+04	3.103897e+04	3.120330e+04	3.216097e+04	3.276289e+04	3.309862e+04	3.190912e+04	3.355162e+04	3.231942e+04	3.299038e+04	3.205794e+04	3.221802e+04	3.256917e+04	3.287875e+04	3.209330e+04	3.266422e+04	3.206744e+04	3.297967e+04	3.334266e+04	3.267300e+04	3.327352e+04	3.304839e+04	3.381740e+04	3.297447e+04	3.243114e+04	3.232265e+04	3.308478e+04	3.345598e+04	3.251181e+04	3.283258e+04	3.311745e+04	3.284396e+04	3.241951e+04	3.300769e+04	3.232667e+04	3.227717e+04	3.209541e+04	3.199542e+04	3.225967e+04	3.311469e+04	3.236269e+04	3.256908e+04	3.220051e+04	3.181040e+04	3.201653e+04	3.198293e+04	3.260349e+04	3.237842e+04	3.246432e+04	3.304952e+04	3.227360e+04	3.217315e+04	3.241537e+04	3.212455e+04	3.232801e+04	3.216138e+04	3.303290e+04	3.255811e+04	3.324912e+04	3.260833e+04	3.360567e+04	3.397762e+04	3.406589e+04	3.310040e+04	3.389489e+04	3.378977e+04	3.517858e+04	3.408549e+04	3.476108e+04	3.503851e+04	3.462952e+04	3.420475e+04	3.513382e+04	3.529559e+04	3.484915e+04	3.441727e+04	3.401560e+04	3.400692e+04	3.350858e+04	3.496132e+04	3.415951e+04	3.417799e+04	3.389131e+04	3.355576e+04	3.313456e+04	3.338145e+04	3.287285e+04	3.335041e+04	3.326351e+04	3.336059e+04	3.373384e+04	3.369361e+04	3.265899e+04	3.323126e+04	3.294712e+04	3.324095e+04	3.236514e+04	3.298450e+04	3.261809e+04	3.262107e+04	3.313418e+04	3.288573e+04	3.268777e+04	3.256044e+04	3.281607e+04	3.284247e+04	3.280634e+04	3.307170e+04	3.223705e+04	3.258286e+04	3.204489e+04	3.314762e+04	3.247018e+04	3.298842e+04	3.245472e+04	3.286310e+04	3.332214e+04	3.310382e+04	3.340471e+04	3.351753e+04	3.382862e+04	3.382305e+04	3.291697e+04	3.382591e+04	3.333802e+04	3.376755e+04	3.404642e+04	3.322479e+04	3.333020e+04	3.329862e+04	3.211387e+04	3.349563e+04	3.269277e+04	3.247360e+04	3.350335e+04	3.311596e+04	3.285415e+04	3.362732e+04	3.357806e+04	3.333810e+04	3.351181e+04	3.345427e+04	3.347405e+04	3.364814e+04	3.338152e+04	3.335828e+04	3.363731e+04	3.295982e+04	3.328072e+04	3.302097e+04	3.334294e+04	3.342522e+04	3.324696e+04	3.306676e+04	3.273249e+04	3.319959e+04	3.311967e+04	3.364147e+04	3.301922e+04	3.232385e+04	3.328344e+04	3.256110e+04	3.271795e+04	3.205347e+04	3.232104e+04	3.215431e+04	3.164503e+04	3.242157e+04	3.256163e+04	3.162343e+04	3.180336e+04	3.209428e+04	3.244703e+04	3.294167e+04	3.180424e+04	3.153575e+04	3.152409e+04	3.138210e+04	3.151803e+04	3.188317e+04	3.159424e+04	3.158493e+04	3.191204e+04	3.247435e+04	3.179389e+04	3.200611e+04	3.155137e+04	3.231824e+04	3.188783e+04	3.155166e+04	3.081038e+04	3.118340e+04	3.168973e+04	3.149442e+04	3.238307e+04	3.136821e+04	3.299840e+04	3.126844e+04	3.212013e+04	3.219337e+04	3.181544e+04	3.188260e+04	3.266417e+04	3.157148e+04	3.154790e+04	3.240725e+04	3.253004e+04	3.181804e+04	3.153758e+04	3.141717e+04	3.146032e+04	3.175025e+04	3.164629e+04	3.238420e+04	3.167163e+04	3.166220e+04	3.142962e+04	3.195571e+04	3.151953e+04	3.133170e+04	3.155205e+04	3.162279e+04	3.170796e+04	3.065129e+04	3.190564e+04	3.164508e+04	3.194882e+04	3.161677e+04	3.098195e+04	3.153871e+04	3.155246e+04	3.242216e+04	3.065288e+04	3.155353e+04	3.230945e+04	3.127066e+04	3.191331e+04	3.121006e+04	3.184798e+04	3.170587e+04	3.141417e+04	3.119613e+04	3.124235e+04	3.100785e+04	3.150756e+04	3.175157e+04	3.191044e+04	3.192500e+04	3.182588e+04	3.126962e+04	3.174784e+04	3.234098e+04	3.202255e+04	3.232994e+04	3.181339e+04	3.154038e+04	3.193718e+04	3.173572e+04	3.266387e+04	3.142037e+04	3.273442e+04	3.164499e+04	3.178027e+04	3.186212e+04	3.214782e+04	3.165019e+04	3.190147e+04	3.232080e+04	3.228052e+04	3.204187e+04	3.164412e+04	3.187355e+04	3.152947e+04	3.197414e+04	3.210670e+04	3.302063e+04	3.238679e+04	3.165924e+04	3.239794e+04	3.288673e+04	3.184073e+04	3.255291e+04	3.267214e+04	3.204801e+04	3.253207e+04	3.240631e+04	3.268951e+04	3.228439e+04	3.271821e+04	3.271173e+04	3.206929e+04	3.220885e+04	3.229263e+04	3.349679e+04	3.262344e+04	3.171154e+04	3.279466e+04	3.264613e+04	3.323815e+04	3.362516e+04	3.280550e+04	3.271471e+04	3.267714e+04	3.332550e+04	3.322470e+04	3.288466e+04	3.177957e+04	3.292838e+04	3.351683e+04	3.349133e+04	3.420090e+04	3.299484e+04	3.323076e+04	3.398632e+04	3.340204e+04	3.366244e+04	3.381922e+04	3.338871e+04	3.388877e+04	3.402197e+04	3.481091e+04	3.396167e+04	3.423616e+04	3.456851e+04	3.471097e+04	3.442588e+04	3.419953e+04	3.381351e+04	3.359828e+04	3.394397e+04	3.348559e+04	3.422387e+04	3.466788e+04	3.517973e+04	3.453662e+04	3.472083e+04	3.539331e+04	3.486332e+04	3.558870e+04	3.490789e+04	3.544011e+04	3.492867e+04	3.616863e+04	3.560676e+04	3.565001e+04	3.569009e+04	3.590390e+04	3.593466e+04	3.604828e+04	3.666886e+04	3.586260e+04	3.637801e+04	3.655210e+04	3.568262e+04
2.448588e+02	3.153964e+04	3.199821e+04	3.213176e+04	3.165180e+04	3.234698e+04	3.199868e+04	3.073905e+04	3.172897e+04	3.210223e+04	3.144489e+04	3.165353e+04	3.148607e+04	3.126541e+04	3.227252e+04	3.172496e+04	3.147541e+04	3.148212e+04	3.175151e+04	3.136094e+04	3.071115e+04	3.237821e+04	3.223558e+04	3.148617e+04	3.094892e+04	3.172004e+04	3.152983e+04	3.090916e+04	3.131239e+04	3.119335e+04	3.128438e+04	3.185110e+04	3.176325e+04	3.199678e+04	3.123420e+04	3.105225e+04	3.146531e+04	3.205896e+04	3.124646e+04	3.137045e+04	3.156310e+04	3.179796e+04	3.150803e+04	3.192125e+04	3.192529e+04	3.208592e+04	3.165811e+04	3.177040e+04	3.165414e+04	3.146106e+04	3.265297e+04	3.235638e+04	3.193027e+04	3.176221e+04	3.201871e+04	3.156212e+04	3.108162e+04	3.102873e+04	3.163980e+04	3.066711e+04	3.156723e+04	3.185046e+04	3.133932e+04	3.085970e+04	3.202741e+04	3.190466e+04	3.158221e+04	3.189714e+04	3.241796e+04	3.220864e+04	3.097509e+04	3.159878e+04	3.209013e+04	3.125910e+04	3.123810e+04	3.130007e+04	3.202831e+04	3.201147e+04	3.115017e+04	3.206612e+04	3.222949e+04	3.193844e+04	3.195701e+04	3.153354e+04	3.209744e+04	3.058535e+04	3.190351e+04	3.210729e+04	3.130338e+04	3.206852e+04	3.120087e+04	3.203609e+04	3.204944e+04	3.219548e+04	3.173297e+04	3.181153e+04	3.185728e+04	3.170263e+04	3.253061e+04	3.204278e+04	3.223761e+04	3.222407e+04	3.183258e+04	3.158865e+04	3.174091e+04	3.200962e+04	3.181658e+04	3.176035e+04	3.175221e+04	3.200793e+04	3.124506e+04	3.150992e+04	3.226948e+04	3.207602e+04	3.224096e+04	3.180931e+04	3.190631e+04	3.257129e+04	3.261975e+04	3.226822e+04	3.165512e+04	3.201239e+04	3.079381e+04	3.213047e+04	3.263302e+04	3.180603e+04	3.161945e+04	3.224689e+04	3.217760e+04	3.215826e+04	3.200509e+04	3.166567e+04	3.188300e+04	3.185147e+04	3.193660e+04	3.229152e+04	3.154795e+04	3.272757e+04	3.256530e+04	3.183970e+04	3.245492e+04	3.289880e+04	3.161698e+04	3.210266e+04	3.261644e+04	3.293056e+04	3.230627e+04	3.268397e+04	3.289400e+04	3.241855e+04	3.238794e+04	3.266046e+04	3.233598e+04	3.298749e+04	3.188249e+04	3.256315e+04	3.217076e+04	3.308604e+04	3.277784e+04	3.227071e+04	3.273607e+04	3.222517e+04	3.303538e+04	3.178130e+04	3.249881e+04	3.226846e+04	3.201129e+04	3.220657e+04	3.186587e+04	3.214308e+04	3.236344e+04	3.149533e+04	3.222966e+04	3.204554e+04	3.231789e+04	3.127112e+04	3.188395e+04	3.199834e+04	3.137329e+04	3.165414e+04	3.197328e+04	3.162712e+04	3.156153e+04	3.198895e+04	3.171648e+04	3.199940e+04	3.147861e+04	3.123854e+04	3.185315e+04	3.172692e+04	3.092553e+04	3.146802e+04	3.127297e+04	3.214136e+04	3.249777e+04	3.170116e+04	3.160779e+04	3.171850e+04	3.198213e+04	3.199860e+04	3.162010e+04	3.157410e+04	3.197811e+04	3.142817e+04	3.168857e+04	3.185639e+04	3.219179e+04	3.211976e+04	3.196676e+04	3.268673e+04	3.205782e+04	3.185817e+04	3.282568e+04	3.281350e+04	3.236654e+04	3.206464e+04	3.225486e+04	3.266613e+04	3.278133e+04	3.291781e+04	3.322785e+04	3.345921e+04	3.263338e+04	3.255562e+04	3.237329e+04	3.283816e+04	3.270928e+04	3.322650e+04	3.316291e+04	3.344292e+04	3.328360e+04	3.251134e+04	3.293668e+04	3.211286e+04	3.204356e+04	3.279486e+04	3.215393e+04	3.311741e+04	3.279124e+04	3.217008e+04	3.258092e+04	3.192904e+04	3.225021e+04	3.159203e+04	3.165526e+04	3.200904e+04	3.273657e+04	3.211732e+04	3.163559e+04	3.132105e+04	3.245987e+04	3.203419e+04	3.210929e+04	3.273806e+04	3.202750e+04	3.219512e+04	3.285673e+04	3.323059e+04	3.290792e+04	3.344223e+04	3.317980e+04	3.358358e+04	3.452455e+04	3.334571e+04	3.383463e+04	3.479025e+04	3.477199e+04	3.426945e+04	3.407241e+04	3.485472e+04	3.474802e+04	3.470196e+04	3.427679e+04	3.443478e+04	3.466420e+04	3.460293e+04	3.443992e+04	3.499213e+04	3.526562e+04	3.480262e+04	3.381354e+04	3.387964e+04	3.388144e+04	3.377512e+04	3.302960e+04	3.383158e+04	3.269140e+04	3.296223e+04	3.316710e+04	3.289666e+04	3.354068e+04	3.334830e+04	3.275972e+04	3.302617e+04	3.323440e+04	3.286832e+04	3.275232e+04	3.241589e+04	3.283667e+04	3.257771e+04	3.263423e+04	3.251607e+04	3.269082e+04	3.282410e+04	3.310008e+04	3.337579e+04	3.288053e+04	3.220374e+04	3.276878e+04	3.355639e+04	3.223024e+04	3.209276e+04	3.342014e+04	3.279676e+04	3.348915e+04	3.367448e+04	3.342724e+04	3.339613e+04	3.414196e+04	3.407771e+04	3.318447e+04	3.327938e+04	3.460832e+04	3.368629e+04	3.420901e+04	3.371378e+04	3.504602e+04	3.314522e+04	3.328491e+04	3.392850e+04	3.361520e+04	3.381804e+04	3.391758e+04	3.341889e+04	3.391652e+04	3.392807e+04	3.306010e+04	3.340131e+04	3.384955e+04	3.438568e+04	3.406959e+04	3.394476e+04	3.397144e+04	3.363316e+04	3.360795e+04	3.371325e+04	3.416529e+04	3.342699e+04	3.362496e+04	3.333894e+04	3.327023e+04	3.313916e+04	3.319324e+04	3.371812e+04	3.267499e+04	3.243299e+04	3.260104e+04	3.264070e+04	3.285749e+04	3.350760e+04	3.257130e+04	3.272451e+04	3.214929e+04	3.226636e+04	3.244287e+04	3.197062e+04	3.235671e+04	3.254570e+04	3.153079e+04	3.192032e+04	3.228670e+04	3.226160e+04	3.226494e+04	3.207265e+04	3.123941e+04	3.201868e+04	3.164329e+04	3.237371e+04	3.143851e+04	3.194244e+04	3.195688e+04	3.198306e+04	3.194587e+04	3.182813e+04	3.165396e+04	3.147907e+04	3.203108e+04	3.154198e+04	3.212188e+04	3.190771e+04	3.175286e+04	3.124214e+04	3.257377e+04	3.203540e+04	3.221127e+04	3.209118e+04	3.247303e+04	3.180232e+04	3.212466e+04	3.259484e+04	3.201329e+04	3.165559e+04	3.151704e+04	3.196533e+04	3.212245e+04	3.159301e+04	3.191954e+04	3.225468e+04	3.210637e+04	3.177539e+04	3.235727e+04	3.247289e+04	3.182013e+04	3.233839e+04	3.158057e+04	3.147166e+04	3.172717e+04	3.120593e+04	3.153246e+04	3.211822e+04	3.154145e+04	3.137425e+04	3.199602e+04	3.211124e+04	3.117706e+04	3.159190e+04	3.192262e+04	3.107701e+04	3.225959e+04	3.180783e+04	3.212386e+04	3.196466e+04	3.098666e+04	3.134757e+04	3.115128e+04	3.086124e+04	3.146282e+04	3.209567e+04	3.194265e+04	3.157417e+04	3.163524e+04	3.152637e+04	3.123635e+04	3.171357e+04	3.229435e+04	3.185649e+04	3.205078e+04	3.169077e+04	3.177540e+04	3.109457e+04	3.203984e+04	3.192952e+04	3.107233e+04	3.139604e+04	3.156433e+04	3.177704e+04	3.180348e+04	3.209078e+04	3.101727e+04	3.115918e+04	3.273532e+04	3.306565e+04	3.206344e+04	3.104379e+04	3.173607e+04	3.156478e+04	3.184375e+04	3.115020e+04	3.220980e+04	3.213414e+04	3.234971e+04	3.228815e+04	3.174613e+04	3.203283e+04	3.138004e+04	3.241507e+04	3.145275e+04	3.242095e+04	3.231404e+04	3.208377e+04	3.207222e+04	3.203553e+04	3.185939e+04	3.250296e+04	3.244483e+04	3.281308e+04	3.239173e+04	3.243920e+04	3.273606e+04	3.263212e+04	3.244862e+04	3.238449e+04	3.271359e+04	3.252258e+04	3.264813e+04	3.339995e+04	3.368311e+04	3.271621e+04	3.307464e+04	3.257382e+04	3.249562e+04	3.229009e+04	3.266119e+04	3.331449e+04	3.304960e+04	3.324668e+04	3.278862e+04	3.363720e+04	3.345614e+04	3.309922e+04	3.302325e+04	3.367300e+04	3.290420e+04	3.318585e+04	3.361573e+04	3.335013e+04	3.462410e+04	3.388395e+04	3.400603e+04	3.365335e+04	3.348975e+04	3.442251e+04	3.428280e+04	3.371752e+04	3.423670e+04	3.446862e+04	3.403965e+04	3.517724e+04	3.479456e+04	3.472201e+04	3.472479e+04	3.407975e+04	3.436425e+04	3.424020e+04	3.444742e+04	3.535975e+04	3.465601e+04	3.482665e+04	3.518545e+04	3.491054e+04	3.479320e+04	3.610304e+04	3.594189e+04	3.630550e+04	3.605892e+04	3.514733e+04	3.552776e+04	3.620797e+04	3.653258e+04	3.565953e+04	3.639315e+04	3.602604e+04
2.448807e+02	3.072197e+04	3.121871e+04	3.185645e+04	3.131072e+04	3.094019e+04	3.184141e+04	3.186489e+04	3.143916e+04	3.200003e+04	3.158190e+04	3.189063e+04	3.130277e+04	3.182869e+04	3.117646e+04	3.196778e+04	3.100159e+04	3.210489e+04	3.168393e+04	3.168769e+04	3.179624e+04	3.152188e+04	3.123955e+04	3.100419e+04	3.186122e+04	3.173106e+04	3.088953e+04	3.173551e+04	3.159922e+04	3.239070e+04	3.153382e+04	3.091290e+04	3.158316e+04	3.136813e+04	3.167606e+04	3.213768e+04	3.108231e+04	3.235158e+04	3.164985e+04	3.163149e+04	3.116549e+04	3.157102e+04	3.195005e+04	3.163042e+04	3.150111e+04	3.094289e+04	3.088064e+04	3.148360e+04	3.161844e+04	3.217010e+04	3.242111e+04	3.160102e+04	3.183405e+04	3.168915e+04	3.148119e+04	3.152188e+04	3.107331e+04	3.163357e+04	3.113355e+04	3.209846e+04	3.188569e+04	3.276778e+04	3.179698e+04	3.145661e+04	3.165369e+04	3.150981e+04	3.140714e+04	3.173879e+04	3.146227e+04	3.126510e+04	3.180046e+04	3.170096e+04	3.104214e+04	3.147637e+04	3.161172e+04	3.166706e+04	3.136980e+04	3.110657e+04	3.206486e+04	3.148352e+04	3.177781e+04	3.159698e+04	3.166403e+04	3.191692e+04	3.174942e+04	3.147209e+04	3.241002e+04	3.220632e+04	3.207966e+04	3.067516e+04	3.078112e+04	3.171038e+04	3.164194e+04	3.197349e+04	3.168133e+04	3.104274e+04	3.196948e+04	3.161814e+04	3.096476e+04	3.153903e+04	3.128159e+04	3.149698e+04	3.204279e+04	3.206054e+04	3.223402e+04	3.186021e+04	3.129383e+04	3.153212e+04	3.214164e+04	3.226120e+04	3.143543e+04	3.220889e+04	3.203862e+04	3.192197e+04	3.197089e+04	3.196239e+04	3.172986e+04	3.152045e+04	3.191594e+04	3.147804e+04	3.180047e+04	3.155627e+04	3.132995e+04	3.211913e+04	3.292841e+04	3.185839e+04	3.166535e+04	3.140565e+04	3.122173e+04	3.300887e+04	3.213363e+04	3.304601e+04	3.170232e+04	3.110879e+04	3.163332e+04	3.235695e+04	3.170912e+04	3.164311e+04	3.157762e+04	3.116650e+04	3.185314e+04	3.192722e+04	3.240695e+04	3.176953e+04	3.213056e+04	3.235999e+04	3.181745e+04	3.174576e+04	3.215706e+04	3.210857e+04	3.239413e+04	3.220256e+04	3.251661e+04	3.304736e+04	3.209251e+04	3.208543e+04	3.281286e+04	3.207578e+04	3.255640e+04	3.315233e+04	3.231806e+04	3.218040e+04	3.211773e+04	3.180995e+04	3.213208e+04	3.241670e+04	3.233710e+04	3.265416e+04	3.157063e+04	3.196187e+04	3.200102e+04	3.207759e+04	3.248949e+04	3.236377e+04	3.178318e+04	3.209104e+04	3.129412e+04	3.191625e+04	3.182624e+04	3.175812e+04	3.195342e+04	3.191480e+04	3.188477e+04	3.188727e+04	3.107085e+04	3.170962e+04	3.143095e+04	3.147196e+04	3.195748e+04	3.083534e+04	3.165849e+04	3.163044e+04	3.128494e+04	3.189314e+04	3.164056e+04	3.141980e+04	3.135458e+04	3.154836e+04	3.228208e+04	3.215791e+04	3.280480e+04	3.254420e+04	3.212695e+04	3.210963e+04	3.147091e+04	3.187241e+04	3.292956e+04	3.283710e+04	3.250559e+04	3.257986e+04	3.212927e+04	3.288448e+04	3.258817e+04	3.258902e+04	3.274529e+04	3.289549e+04	3.235586e+04	3.400602e+04	3.349858e+04	3.362656e+04	3.293096e+04	3.292855e+04	3.336202e+04	3.316021e+04	3.277900e+04	3.297268e+04	3.330659e+04	3.293335e+04	3.304233e+04	3.199807e+04	3.280530e+04	3.280098e+04	3.295468e+04	3.256730e+04	3.342779e+04	3.238900e+04	3.239445e+04	3.184788e+04	3.268358e+04	3.209138e+04	3.299743e+04	3.255482e+04	3.205987e+04	3.257647e+04	3.282541e+04	3.206429e+04	3.177339e+04	3.209197e+04	3.199204e+04	3.213513e+04	3.229554e+04	3.230288e+04	3.255843e+04	3.254631e+04	3.226936e+04	3.219366e+04	3.249874e+04	3.253082e+04	3.252333e+04	3.311255e+04	3.388942e+04	3.392329e+04	3.437590e+04	3.470923e+04	3.455685e+04	3.477843e+04	3.452764e+04	3.532726e+04	3.503470e+04	3.443806e+04	3.503023e+04	3.554489e+04	3.543682e+04	3.466723e+04	3.492535e+04	3.486277e+04	3.511822e+04	3.476864e+04	3.447326e+04	3.507460e+04	3.416111e+04	3.433441e+04	3.407815e+04	3.392238e+04	3.370735e+04	3.317812e+04	3.307382e+04	3.323710e+04	3.293519e+04	3.323207e+04	3.351430e+04	3.342132e+04	3.297641e+04	3.348787e+04	3.306589e+04	3.298580e+04	3.317295e+04	3.273733e+04	3.252109e+04	3.318471e+04	3.286429e+04	3.291431e+04	3.260143e+04	3.331222e+04	3.313497e+04	3.265327e+04	3.242972e+04	3.262711e+04	3.313773e+04	3.297059e+04	3.315955e+04	3.374907e+04	3.326825e+04	3.236975e+04	3.355817e+04	3.365561e+04	3.328221e+04	3.352275e+04	3.443499e+04	3.446045e+04	3.395518e+04	3.409895e+04	3.443696e+04	3.384673e+04	3.435505e+04	3.391836e+04	3.384478e+04	3.420448e+04	3.408931e+04	3.399955e+04	3.372583e+04	3.441800e+04	3.472492e+04	3.462136e+04	3.379220e+04	3.383514e+04	3.441053e+04	3.329734e+04	3.347930e+04	3.379045e+04	3.302732e+04	3.272999e+04	3.361540e+04	3.361190e+04	3.365322e+04	3.311596e+04	3.396882e+04	3.341479e+04	3.345893e+04	3.315796e+04	3.340452e+04	3.333301e+04	3.328512e+04	3.309621e+04	3.285543e+04	3.249200e+04	3.340957e+04	3.255622e+04	3.299164e+04	3.216761e+04	3.289188e+04	3.269967e+04	3.234957e+04	3.290940e+04	3.206485e+04	3.257115e+04	3.219130e+04	3.230781e+04	3.184342e+04	3.224077e+04	3.197893e+04	3.250562e+04	3.191481e+04	3.154869e+04	3.188896e+04	3.169815e+04	3.151471e+04	3.154770e+04	3.230449e+04	3.210935e+04	3.109968e+04	3.140204e+04	3.203571e+04	3.133408e+04	3.142437e+04	3.148705e+04	3.138571e+04	3.150659e+04	3.145816e+04	3.149225e+04	3.185159e+04	3.270834e+04	3.165047e+04	3.188499e+04	3.158038e+04	3.198246e+04	3.278873e+04	3.152326e+04	3.135436e+04	3.165443e+04	3.131052e+04	3.163412e+04	3.186422e+04	3.191320e+04	3.144898e+04	3.195833e+04	3.161967e+04	3.164308e+04	3.268358e+04	3.198043e+04	3.162155e+04	3.191877e+04	3.096757e+04	3.205301e+04	3.224741e+04	3.150088e+04	3.165250e+04	3.155987e+04	3.188977e+04	3.139607e+04	3.189223e+04	3.158929e+04	3.188732e+04	3.191550e+04	3.194882e+04	3.190309e+04	3.165348e+04	3.169141e+04	3.165462e+04	3.201291e+04	3.167654e+04	3.149373e+04	3.202692e+04	3.139670e+04	3.171680e+04	3.175311e+04	3.096397e+04	3.187020e+04	3.111872e+04	3.145009e+04	3.085319e+04	3.110712e+04	3.156088e+04	3.130990e+04	3.161241e+04	3.163636e+04	3.289982e+04	3.154432e+04	3.193586e+04	3.139140e+04	3.114099e+04	3.138589e+04	3.116250e+04	3.194720e+04	3.189733e+04	3.138363e+04	3.129045e+04	3.190595e+04	3.188484e+04	3.165018e+04	3.178155e+04	3.174283e+04	3.147343e+04	3.186040e+04	3.283419e+04	3.195675e+04	3.278762e+04	3.186697e+04	3.232534e+04	3.180323e+04	3.258446e+04	3.187482e+04	3.250297e+04	3.167753e+04	3.252183e+04	3.205250e+04	3.174905e+04	3.242779e+04	3.196447e+04	3.227316e+04	3.197957e+04	3.241275e+04	3.233826e+04	3.195781e+04	3.263399e+04	3.219513e+04	3.270307e+04	3.234892e+04	3.187521e+04	3.188489e+04	3.279814e+04	3.180162e+04	3.200914e+04	3.261148e+04	3.247500e+04	3.226237e+04	3.221851e+04	3.240441e+04	3.267225e+04	3.239513e+04	3.314424e+04	3.272109e+04	3.295738e+04	3.331880e+04	3.312904e+04	3.348186e+04	3.342991e+04	3.302105e+04	3.359208e+04	3.283070e+04	3.337155e+04	3.274090e+04	3.287316e+04	3.278217e+04	3.372695e+04	3.297611e+04	3.308480e+04	3.328765e+04	3.437979e+04	3.424249e+04	3.434407e+04	3.456222e+04	3.413862e+04	3.393264e+04	3.392814e+04	3.452075e+04	3.303845e+04	3.379551e+04	3.438755e+04	3.444340e+04	3.404075e+04	3.401776e+04	3.502794e+04	3.408713e+04	3.516921e+04	3.433210e+04	3.523424e+04	3.417773e+04	3.514303e+04	3.500877e+04	3.456952e+04	3.444697e+04	3.522475e+04	3.512901e+04	3.525769e+04	3.606312e+04	3.475788e+04	3.605251e+04	3.625229e+04	3.616911e+04	3.556476e+04	3.640275e+04
2.448993e+02	3.188480e+04	3.137055e+04	3.160941e+04	3.146263e+04	3.098208e+04	3.092223e+04	3.205962e+04	3.266928e+04	3.244077e+04	3.175240e+04	3.155869e+04	3.174555e+04	3.165739e+04	3.147040e+04	3.158904e+04	3.229712e+04	3.250320e+04	3.214603e+04	3.138160e+04	3.117549e+04	3.118473e+04	3.105649e+04	3.178460e+04	3.180855e+04	3.141987e+04	3.165213e+04	3.206455e+04	3.156873e+04	3.121461e+04	3.097473e+04	3.169323e+04	3.241258e+04	3.265642e+04	3.227242e+04	3.257612e+04	3.202328e+04	3.209212e+04	3.248032e+04	3.183716e+04	3.189049e+04	3.146259e+04	3.070864e+04	3.170767e+04	3.159806e+04	3.129589e+04	3.139839e+04	3.197249e+04	3.194542e+04	3.165752e+04	3.124770e+04	3.290727e+04	3.143589e+04	3.200147e+04	3.159982e+04	3.104398e+04	3.203848e+04	3.193478e+04	3.191490e+04	3.175194e+04	3.191841e+04	3.158592e+04	3.145688e+04	3.130646e+04	3.159280e+04	3.198261e+04	3.206948e+04	3.229321e+04	3.147843e+04	3.160900e+04	3.163742e+04	3.132983e+04	3.173923e+04	3.146240e+04	3.130400e+04	3.194189e+04	3.145894e+04	3.223317e+04	3.234112e+04	3.105367e+04	3.132476e+04	3.261288e+04	3.231369e+04	3.170754e+04	3.219766e+04	3.157376e+04	3.179049e+04	3.222744e+04	3.129679e+04	3.184643e+04	3.163682e+04	3.189141e+04	3.200134e+04	3.169203e+04	3.235123e+04	3.151394e+04	3.121507e+04	3.201604e+04	3.180982e+04	3.233391e+04	3.198264e+04	3.169035e+04	3.211875e+04	3.224496e+04	3.212438e+04	3.209232e+04	3.217119e+04	3.204569e+04	3.252132e+04	3.212785e+04	3.188802e+04	3.142573e+04	3.242969e+04	3.304154e+04	3.214683e+04	3.180266e+04	3.209481e+04	3.193707e+04	3.197163e+04	3.224485e+04	3.248881e+04	3.120976e+04	3.246829e+04	3.230318e+04	3.121436e+04	3.216956e+04	3.152352e+04	3.179797e+04	3.215090e+04	3.214776e+04	3.157789e+04	3.165683e+04	3.252494e+04	3.154111e+04	3.224305e+04	3.201641e+04	3.229229e+04	3.183666e+04	3.233975e+04	3.147893e+04	3.159677e+04	3.160399e+04	3.231383e+04	3.146411e+04	3.304871e+04	3.208141e+04	3.222852e+04	3.213691e+04	3.194116e+04	3.245820e+04	3.284454e+04	3.195773e+04	3.313204e+04	3.360880e+04	3.243854e+04	3.202133e+04	3.189511e+04	3.252626e+04	3.305899e+04	3.247241e+04	3.225709e+04	3.306225e+04	3.287199e+04	3.301831e+04	3.206144e+04	3.220946e+04	3.271221e+04	3.348024e+04	3.201195e+04	3.287580e+04	3.201537e+04	3.216902e+04	3.152341e+04	3.159733e+04	3.177459e+04	3.196511e+04	3.215186e+04	3.202881e+04	3.164638e+04	3.098915e+04	3.215659e+04	3.110114e+04	3.165457e+04	3.167691e+04	3.111214e+04	3.192096e+04	3.163498e+04	3.241965e+04	3.150014e+04	3.237410e+04	3.164131e+04	3.170087e+04	3.200575e+04	3.162701e+04	3.156423e+04	3.161971e+04	3.177366e+04	3.279739e+04	3.170732e+04	3.129426e+04	3.259743e+04	3.271899e+04	3.218320e+04	3.254470e+04	3.236041e+04	3.274496e+04	3.344685e+04	3.261228e+04	3.246661e+04	3.222864e+04	3.284801e+04	3.354525e+04	3.253418e+04	3.251675e+04	3.240865e+04	3.330787e+04	3.319670e+04	3.335440e+04	3.272855e+04	3.242565e+04	3.419830e+04	3.336090e+04	3.371766e+04	3.304451e+04	3.383141e+04	3.395584e+04	3.394080e+04	3.288209e+04	3.353081e+04	3.307639e+04	3.319308e+04	3.292140e+04	3.261791e+04	3.342027e+04	3.317244e+04	3.356192e+04	3.206600e+04	3.314615e+04	3.283595e+04	3.319077e+04	3.324697e+04	3.278180e+04	3.251211e+04	3.205115e+04	3.282792e+04	3.274132e+04	3.205198e+04	3.249788e+04	3.259449e+04	3.254420e+04	3.278621e+04	3.262060e+04	3.298935e+04	3.236970e+04	3.256234e+04	3.335704e+04	3.447879e+04	3.452808e+04	3.324126e+04	3.349791e+04	3.380005e+04	3.379536e+04	3.454345e+04	3.447667e+04	3.500186e+04	3.490090e+04	3.483657e+04	3.534861e+04	3.523048e+04	3.447618e+04	3.589787e+04	3.554535e+04	3.575293e+04	3.532424e+04	3.534971e+04	3.516732e+04	3.516874e+04	3.493481e+04	3.495997e+04	3.391541e+04	3.474514e+04	3.446197e+04	3.464551e+04	3.415401e+04	3.432438e+04	3.415731e+04	3.344462e+04	3.361193e+04	3.387087e+04	3.418219e+04	3.432902e+04	3.409841e+04	3.320831e+04	3.329650e+04	3.398179e+04	3.329304e+04	3.248074e+04	3.351069e+04	3.292233e+04	3.327827e+04	3.248869e+04	3.303774e+04	3.376871e+04	3.303613e+04	3.412703e+04	3.383507e+04	3.345860e+04	3.340488e+04	3.258664e+04	3.307911e+04	3.342379e+04	3.333549e+04	3.337655e+04	3.305432e+04	3.320677e+04	3.416490e+04	3.350295e+04	3.421722e+04	3.454034e+04	3.413180e+04	3.382235e+04	3.506118e+04	3.484961e+04	3.425476e+04	3.450592e+04	3.407064e+04	3.461067e+04	3.459197e+04	3.389790e+04	3.385916e+04	3.459475e+04	3.423573e+04	3.443113e+04	3.371615e+04	3.441195e+04	3.395383e+04	3.456487e+04	3.412418e+04	3.284447e+04	3.382421e+04	3.391596e+04	3.463255e+04	3.366899e+04	3.434108e+04	3.474628e+04	3.367660e+04	3.407367e+04	3.409821e+04	3.450540e+04	3.393333e+04	3.386475e+04	3.357319e+04	3.386371e+04	3.287010e+04	3.364876e+04	3.371819e+04	3.380626e+04	3.326306e+04	3.279767e+04	3.355330e+04	3.285300e+04	3.215004e+04	3.271040e+04	3.339730e+04	3.240645e+04	3.300055e+04	3.260340e+04	3.233481e+04	3.286840e+04	3.310275e+04	3.229890e+04	3.216613e+04	3.191852e+04	3.223028e+04	3.229155e+04	3.248452e+04	3.300814e+04	3.196784e+04	3.225928e+04	3.288476e+04	3.250797e+04	3.182152e+04	3.228476e+04	3.158549e+04	3.178133e+04	3.150530e+04	3.234763e+04	3.274469e+04	3.231067e+04	3.186165e+04	3.182007e+04	3.170928e+04	3.191863e+04	3.186337e+04	3.220752e+04	3.145331e+04	3.157729e+04	3.170240e+04	3.258651e+04	3.233727e+04	3.232138e+04	3.131796e+04	3.205529e+04	3.173564e+04	3.219952e+04	3.226897e+04	3.146989e+04	3.228835e+04	3.227432e+04	3.261675e+04	3.194620e+04	3.162382e+04	3.171127e+04	3.240446e+04	3.197093e+04	3.195620e+04	3.249144e+04	3.241869e+04	3.217990e+04	3.169220e+04	3.205724e+04	3.224561e+04	3.213021e+04	3.241071e+04	3.190480e+04	3.154361e+04	3.178560e+04	3.177382e+04	3.221654e+04	3.187006e+04	3.125989e+04	3.160267e+04	3.098137e+04	3.092221e+04	3.132694e+04	3.172921e+04	3.167625e+04	3.138847e+04	3.165016e+04	3.147062e+04	3.174276e+04	3.217473e+04	3.199784e+04	3.122370e+04	3.231544e+04	3.158331e+04	3.142017e+04	3.193795e+04	3.194518e+04	3.139205e+04	3.137926e+04	3.168655e+04	3.269501e+04	3.256128e+04	3.240557e+04	3.202581e+04	3.125007e+04	3.173384e+04	3.162737e+04	3.178819e+04	3.183400e+04	3.224751e+04	3.230930e+04	3.253168e+04	3.241608e+04	3.179410e+04	3.193634e+04	3.236749e+04	3.202954e+04	3.172171e+04	3.205383e+04	3.174330e+04	3.211242e+04	3.202239e+04	3.231823e+04	3.221403e+04	3.176359e+04	3.153572e+04	3.222966e+04	3.179674e+04	3.216069e+04	3.270291e+04	3.217952e+04	3.254336e+04	3.247379e+04	3.260156e+04	3.282134e+04	3.324543e+04	3.333253e+04	3.279591e+04	3.308847e+04	3.251889e+04	3.294693e+04	3.238634e+04	3.249794e+04	3.235547e+04	3.225797e+04	3.289509e+04	3.244028e+04	3.214215e+04	3.316908e+04	3.293189e+04	3.313815e+04	3.341714e+04	3.452934e+04	3.271491e+04	3.238970e+04	3.390656e+04	3.354282e+04	3.297629e+04	3.325282e+04	3.328611e+04	3.357631e+04	3.333815e+04	3.399117e+04	3.400898e+04	3.388710e+04	3.347628e+04	3.385203e+04	3.423284e+04	3.396436e+04	3.383717e+04	3.358802e+04	3.364247e+04	3.336237e+04	3.401107e+04	3.430802e+04	3.386342e+04	3.469673e+04	3.399306e+04	3.472066e+04	3.487688e+04	3.512112e+04	3.516536e+04	3.500821e+04	3.509047e+04	3.473380e+04	3.538016e+04	3.551814e+04	3.522631e+04	3.555772e+04	3.575512e+04	3.632138e+04	3.596792e+04	3.623362e+04	3.557393e+04	3.573069e+04	3.551526e+04	3.580543e+04	3.652666e+04	3.662918e+04	3.675337e+04
2.449252e+02	3.133682e+04	3.144559e+04	3.199742e+04	3.154854e+04	3.197344e+04	3.169267e+04	3.174857e+04	3.163084e+04	3.159204e+04	3.172212e+04	3.208322e+04	3.205609e+04	3.173331e+04	3.172143e+04	3.103902e+04	3.238496e+04	3.265812e+04	3.091450e+04	3.178564e+04	3.226887e+04	3.110635e+04	3.154208e+04	3.112723e+04	3.170969e+04	3.116968e+04	3.189956e+04	3.193169e+04	3.188327e+04	3.254112e+04	3.147174e+04	3.150018e+04	3.106154e+04	3.152718e+04	3.228360e+04	3.143510e+04	3.202527e+04	3.171445e+04	3.176695e+04	3.172625e+04	3.230678e+04	3.159883e+04	3.159754e+04	3.166529e+04	3.222264e+04	3.140582e+04	3.172933e+04	3.121504e+04	3.118645e+04	3.121654e+04	3.151138e+04	3.152378e+04	3.172771e+04	3.192628e+04	3.185003e+04	3.238293e+04	3.182387e+04	3.185915e+04	3.145191e+04	3.149452e+04	3.153365e+04	3.135562e+04	3.135099e+04	3.157585e+04	3.075966e+04	3.099501e+04	3.211567e+04	3.213603e+04	3.164869e+04	3.190965e+04	3.137734e+04	3.163200e+04	3.207216e+04	3.161140e+04	3.099521e+04	3.127236e+04	3.168716e+04	3.150130e+04	3.185216e+04	3.172112e+04	3.140422e+04	3.158086e+04	3.151331e+04	3.066732e+04	3.207368e+04	3.130357e+04	3.196982e+04	3.040688e+04	3.139436e+04	3.185597e+04	3.166280e+04	3.141586e+04	3.167915e+04	3.198066e+04	3.142886e+04	3.173296e+04	3.203213e+04	3.213683e+04	3.245220e+04	3.164194e+04	3.233504e+04	3.249233e+04	3.236514e+04	3.197975e+04	3.229433e+04	3.141388e+04	3.149389e+04	3.200534e+04	3.214464e+04	3.267952e+04	3.285416e+04	3.195714e+04	3.145022e+04	3.197362e+04	3.187982e+04	3.155697e+04	3.219069e+04	3.220731e+04	3.184113e+04	3.171897e+04	3.189873e+04	3.147501e+04	3.166406e+04	3.249278e+04	3.196595e+04	3.212160e+04	3.222490e+04	3.174873e+04	3.181321e+04	3.227097e+04	3.192769e+04	3.177739e+04	3.303027e+04	3.166364e+04	3.161611e+04	3.191614e+04	3.157930e+04	3.230093e+04	3.115970e+04	3.204653e+04	3.217346e+04	3.217729e+04	3.241255e+04	3.226815e+04	3.276611e+04	3.279324e+04	3.247084e+04	3.175898e+04	3.224234e+04	3.279641e+04	3.215734e+04	3.271280e+04	3.248335e+04	3.235822e+04	3.241593e+04	3.216281e+04	3.190798e+04	3.250481e+04	3.210374e+04	3.250779e+04	3.304484e+04	3.161934e+04	3.234194e+04	3.246642e+04	3.303364e+04	3.297285e+04	3.288322e+04	3.232400e+04	3.169486e+04	3.228331e+04	3.189261e+04	3.256073e+04	3.266007e+04	3.217326e+04	3.150235e+04	3.214737e+04	3.167016e+04	3.157648e+04	3.164877e+04	3.174879e+04	3.188723e+04	3.183767e+04	3.127714e+04	3.166803e+04	3.169287e+04	3.147738e+04	3.119714e+04	3.133310e+04	3.155599e+04	3.178873e+04	3.254811e+04	3.176345e+04	3.126261e+04	3.215073e+04	3.239455e+04	3.192646e+04	3.151049e+04	3.137240e+04	3.148082e+04	3.191188e+04	3.251481e+04	3.233366e+04	3.227037e+04	3.208039e+04	3.228265e+04	3.249381e+04	3.256312e+04	3.276607e+04	3.312699e+04	3.240424e+04	3.260246e+04	3.327185e+04	3.318823e+04	3.317743e+04	3.304516e+04	3.307524e+04	3.295585e+04	3.278543e+04	3.298981e+04	3.279995e+04	3.340454e+04	3.348264e+04	3.314598e+04	3.353380e+04	3.331408e+04	3.329091e+04	3.295850e+04	3.339354e+04	3.343607e+04	3.330684e+04	3.384994e+04	3.307374e+04	3.282610e+04	3.285772e+04	3.350518e+04	3.350754e+04	3.359408e+04	3.238100e+04	3.327457e+04	3.291844e+04	3.336512e+04	3.248116e+04	3.275159e+04	3.284380e+04	3.257926e+04	3.283887e+04	3.263667e+04	3.277356e+04	3.226436e+04	3.204622e+04	3.286708e+04	3.351648e+04	3.275731e+04	3.339972e+04	3.266808e+04	3.338359e+04	3.299445e+04	3.304978e+04	3.410945e+04	3.487284e+04	3.450697e+04	3.502283e+04	3.391498e+04	3.507250e+04	3.511083e+04	3.527893e+04	3.460460e+04	3.501374e+04	3.440115e+04	3.599828e+04	3.519212e+04	3.607076e+04	3.572778e+04	3.465458e+04	3.487223e+04	3.504960e+04	3.481411e+04	3.515350e+04	3.563443e+04	3.503441e+04	3.491105e+04	3.505424e+04	3.436161e+04	3.453524e+04	3.391684e+04	3.289631e+04	3.269801e+04	3.317630e+04	3.474583e+04	3.411099e+04	3.385490e+04	3.328513e+04	3.336125e+04	3.347017e+04	3.358506e+04	3.288390e+04	3.360200e+04	3.402681e+04	3.355656e+04	3.355802e+04	3.341798e+04	3.302099e+04	3.309912e+04	3.269908e+04	3.315373e+04	3.333183e+04	3.327623e+04	3.345925e+04	3.250318e+04	3.349315e+04	3.327656e+04	3.247476e+04	3.318215e+04	3.332420e+04	3.379457e+04	3.370455e+04	3.423082e+04	3.375207e+04	3.364295e+04	3.491632e+04	3.406851e+04	3.490555e+04	3.451118e+04	3.485802e+04	3.448560e+04	3.448843e+04	3.443128e+04	3.413329e+04	3.490665e+04	3.507964e+04	3.441089e+04	3.488078e+04	3.480049e+04	3.459566e+04	3.399835e+04	3.457762e+04	3.518603e+04	3.569888e+04	3.513607e+04	3.456412e+04	3.431040e+04	3.502228e+04	3.441021e+04	3.458331e+04	3.462348e+04	3.342359e+04	3.372666e+04	3.517532e+04	3.386533e+04	3.409903e+04	3.318031e+04	3.345690e+04	3.392431e+04	3.352289e+04	3.361761e+04	3.300525e+04	3.320593e+04	3.373383e+04	3.287173e+04	3.254708e+04	3.320010e+04	3.350847e+04	3.309667e+04	3.283559e+04	3.259158e+04	3.230075e+04	3.265115e+04	3.217796e+04	3.279654e+04	3.291907e+04	3.232790e+04	3.304641e+04	3.183500e+04	3.216926e+04	3.230062e+04	3.264129e+04	3.146011e+04	3.126950e+04	3.232129e+04	3.218026e+04	3.228573e+04	3.137952e+04	3.188293e+04	3.155013e+04	3.122602e+04	3.194562e+04	3.033139e+04	3.141803e+04	3.246787e+04	3.237933e+04	3.292883e+04	3.153826e+04	3.206423e+04	3.158728e+04	3.123924e+04	3.147250e+04	3.205746e+04	3.239797e+04	3.225883e+04	3.244473e+04	3.294403e+04	3.272491e+04	3.190243e+04	3.225952e+04	3.252686e+04	3.148874e+04	3.199198e+04	3.224858e+04	3.264645e+04	3.224152e+04	3.208836e+04	3.255273e+04	3.223181e+04	3.140951e+04	3.184090e+04	3.216622e+04	3.208668e+04	3.225111e+04	3.172420e+04	3.131166e+04	3.145298e+04	3.224153e+04	3.236368e+04	3.152136e+04	3.169264e+04	3.154899e+04	3.111288e+04	3.163356e+04	3.151996e+04	3.205460e+04	3.139849e+04	3.239341e+04	3.089169e+04	3.213889e+04	3.147686e+04	3.157259e+04	3.049252e+04	3.133298e+04	3.118524e+04	3.205435e+04	3.197211e+04	3.182846e+04	3.148032e+04	3.178439e+04	3.115953e+04	3.173701e+04	3.149130e+04	3.188794e+04	3.143863e+04	3.182609e+04	3.176044e+04	3.102817e+04	3.077540e+04	3.226394e+04	3.221244e+04	3.145548e+04	3.144733e+04	3.150576e+04	3.230362e+04	3.162576e+04	3.209158e+04	3.180524e+04	3.178587e+04	3.178982e+04	3.169879e+04	3.153520e+04	3.145717e+04	3.199671e+04	3.236055e+04	3.222598e+04	3.213922e+04	3.208577e+04	3.213975e+04	3.253925e+04	3.229881e+04	3.192820e+04	3.157286e+04	3.194402e+04	3.218486e+04	3.214612e+04	3.219150e+04	3.164029e+04	3.229219e+04	3.228695e+04	3.191599e+04	3.196783e+04	3.336966e+04	3.195975e+04	3.271789e+04	3.280866e+04	3.314929e+04	3.268351e+04	3.320023e+04	3.267427e+04	3.288079e+04	3.235331e+04	3.295384e+04	3.359294e+04	3.335012e+04	3.298551e+04	3.254755e+04	3.235166e+04	3.295589e+04	3.263765e+04	3.342283e+04	3.321278e+04	3.305642e+04	3.258786e+04	3.257077e+04	3.299749e+04	3.303133e+04	3.284674e+04	3.374787e+04	3.330296e+04	3.314816e+04	3.336125e+04	3.424645e+04	3.297247e+04	3.370369e+04	3.323000e+04	3.320229e+04	3.349846e+04	3.285797e+04	3.380453e+04	3.392764e+04	3.349998e+04	3.442917e+04	3.423574e+04	3.407711e+04	3.421401e+04	3.397145e+04	3.393919e+04	3.399304e+04	3.414609e+04	3.480273e+04	3.453575e+04	3.580533e+04	3.508776e+04	3.432030e+04	3.532841e+04	3.487622e+04	3.482396e+04	3.470160e+04	3.574985e+04	3.539871e+04	3.571025e+04	3.570545e+04	3.567913e+04	3.538581e+04	3.631037e+04	3.618947e+04	3.655549e+04
2.449375e+02	3.089967e+04	3.108249e+04	3.184547e+04	3.156280e+04	3.157980e+04	3.257880e+04	3.154048e+04	3.171049e+04	3.079183e+04	3.182146e+04	3.215138e+04	3.201535e+04	3.193085e+04	3.140590e+04	3.162386e+04	3.209351e+04	3.159295e+04	3.145400e+04	3.180261e+04	3.167529e+04	3.062331e+04	3.177483e+04	3.142349e+04	3.139017e+04	3.112383e+04	3.163612e+04	3.186808e+04	3.163771e+04	3.150673e+04	3.099494e+04	3.107663e+04	3.143543e+04	3.162837e+04	3.176444e+04	3.218391e+04	3.166272e+04	3.201842e+04	3.176313e+04	3.152797e+04	3.212724e+04	3.221412e+04	3.125079e+04	3.202726e+04	3.139834e+04	3.214428e+04	3.174193e+04	3.220909e+04	3.241675e+04	3.184789e+04	3.125364e+04	3.188247e+04	3.192585e+04	3.151044e+04	3.239888e+04	3.179406e+04	3.139549e+04	3.219547e+04	3.144482e+04	3.140060e+04	3.131825e+04	3.173090e+04	3.134130e+04	3.166110e+04	3.123949e+04	3.132860e+04	3.245709e+04	3.169649e+04	3.159633e+04	3.171027e+04	3.134092e+04	3.219889e+04	3.244457e+04	3.262355e+04	3.193203e+04	3.132902e+04	3.183171e+04	3.228720e+04	3.155183e+04	3.151598e+04	3.218219e+04	3.208312e+04	3.170963e+04	3.144824e+04	3.204365e+04	3.198397e+04	3.155476e+04	3.153099e+04	3.170031e+04	3.199020e+04	3.090244e+04	3.197895e+04	3.131543e+04	3.251249e+04	3.196680e+04	3.203525e+04	3.239443e+04	3.218417e+04	3.157672e+04	3.265181e+04	3.285384e+04	3.193551e+04	3.246976e+04	3.195959e+04	3.243152e+04	3.188872e+04	3.181789e+04	3.207492e+04	3.256614e+04	3.243188e+04	3.172027e+04	3.198034e+04	3.217858e+04	3.258318e+04	3.249112e+04	3.278567e+04	3.198324e+04	3.264051e+04	3.235947e+04	3.315550e+04	3.274372e+04	3.225360e+04	3.184879e+04	3.235005e+04	3.174708e+04	3.238250e+04	3.175813e+04	3.169759e+04	3.148330e+04	3.216608e+04	3.254902e+04	3.249885e+04	3.179526e+04	3.180925e+04	3.157886e+04	3.213270e+04	3.246339e+04	3.192993e+04	3.216449e+04	3.222407e+04	3.247677e+04	3.108798e+04	3.147087e+04	3.238615e+04	3.210818e+04	3.247065e+04	3.231259e+04	3.257969e+04	3.260691e+04	3.222647e+04	3.300109e+04	3.280158e+04	3.319811e+04	3.189982e+04	3.271054e+04	3.292960e+04	3.228865e+04	3.241404e+04	3.324529e+04	3.346424e+04	3.309716e+04	3.295838e+04	3.239192e+04	3.292155e+04	3.282174e+04	3.237276e+04	3.317788e+04	3.217241e+04	3.224777e+04	3.247092e+04	3.207740e+04	3.208716e+04	3.224610e+04	3.287784e+04	3.279385e+04	3.217768e+04	3.212925e+04	3.248873e+04	3.148280e+04	3.241007e+04	3.157509e+04	3.141701e+04	3.150557e+04	3.237109e+04	3.145012e+04	3.181660e+04	3.232307e+04	3.142502e+04	3.178880e+04	3.212403e+04	3.273892e+04	3.270244e+04	3.248773e+04	3.153755e+04	3.189693e+04	3.094489e+04	3.173260e+04	3.183580e+04	3.254710e+04	3.178473e+04	3.209773e+04	3.252531e+04	3.272402e+04	3.145037e+04	3.252574e+04	3.212705e+04	3.181988e+04	3.268027e+04	3.200772e+04	3.232861e+04	3.316603e+04	3.313783e+04	3.312698e+04	3.343916e+04	3.280342e+04	3.331217e+04	3.332029e+04	3.328843e+04	3.396834e+04	3.301773e+04	3.422685e+04	3.380424e+04	3.326901e+04	3.332423e+04	3.426981e+04	3.412038e+04	3.388604e+04	3.381033e+04	3.401643e+04	3.360247e+04	3.428226e+04	3.405677e+04	3.344797e+04	3.405029e+04	3.332755e+04	3.407131e+04	3.351213e+04	3.381848e+04	3.424022e+04	3.390083e+04	3.253741e+04	3.287238e+04	3.273573e+04	3.258995e+04	3.288314e+04	3.216686e+04	3.228982e+04	3.294536e+04	3.208696e+04	3.233560e+04	3.287637e+04	3.266171e+04	3.280107e+04	3.338548e+04	3.298487e+04	3.359464e+04	3.351008e+04	3.386255e+04	3.394358e+04	3.428921e+04	3.413436e+04	3.376746e+04	3.446465e+04	3.464236e+04	3.529349e+04	3.489340e+04	3.513956e+04	3.543852e+04	3.559469e+04	3.542769e+04	3.623189e+04	3.572064e+04	3.527491e+04	3.542572e+04	3.539953e+04	3.517757e+04	3.486396e+04	3.571359e+04	3.486802e+04	3.531633e+04	3.522504e+04	3.470264e+04	3.451866e+04	3.409094e+04	3.466213e+04	3.447062e+04	3.303465e+04	3.354395e+04	3.428428e+04	3.431093e+04	3.349835e+04	3.454932e+04	3.340117e+04	3.324359e+04	3.432226e+04	3.329025e+04	3.330462e+04	3.271512e+04	3.322137e+04	3.285429e+04	3.301470e+04	3.314836e+04	3.269172e+04	3.236403e+04	3.277683e+04	3.382840e+04	3.383938e+04	3.271777e+04	3.324215e+04	3.351646e+04	3.267629e+04	3.301406e+04	3.380625e+04	3.397523e+04	3.389777e+04	3.420480e+04	3.453048e+04	3.455475e+04	3.486333e+04	3.340859e+04	3.494420e+04	3.433513e+04	3.485576e+04	3.506145e+04	3.469872e+04	3.507510e+04	3.496182e+04	3.480052e+04	3.492596e+04	3.503043e+04	3.529288e+04	3.483939e+04	3.571642e+04	3.539211e+04	3.586991e+04	3.464656e+04	3.544993e+04	3.512053e+04	3.443190e+04	3.498136e+04	3.451003e+04	3.442802e+04	3.470178e+04	3.439520e+04	3.408517e+04	3.431556e+04	3.412391e+04	3.373763e+04	3.370711e+04	3.365318e+04	3.397142e+04	3.398309e+04	3.409327e+04	3.388098e+04	3.341658e+04	3.355752e+04	3.310236e+04	3.301524e+04	3.363388e+04	3.364316e+04	3.312555e+04	3.388547e+04	3.307276e+04	3.311141e+04	3.322067e+04	3.334522e+04	3.330771e+04	3.255807e+04	3.307432e+04	3.208455e+04	3.294645e+04	3.223108e+04	3.246481e+04	3.195243e+04	3.207508e+04	3.259414e+04	3.212570e+04	3.187282e+04	3.239986e+04	3.226211e+04	3.178959e+04	3.229785e+04	3.202471e+04	3.135613e+04	3.156777e+04	3.253202e+04	3.233846e+04	3.230933e+04	3.227941e+04	3.154216e+04	3.184930e+04	3.123317e+04	3.132343e+04	3.159411e+04	3.190915e+04	3.254918e+04	3.261259e+04	3.271740e+04	3.167722e+04	3.225375e+04	3.246670e+04	3.196876e+04	3.200878e+04	3.201904e+04	3.214631e+04	3.214858e+04	3.194554e+04	3.254302e+04	3.152682e+04	3.161851e+04	3.166726e+04	3.210607e+04	3.264866e+04	3.237212e+04	3.249270e+04	3.173130e+04	3.220411e+04	3.273810e+04	3.191675e+04	3.187364e+04	3.148592e+04	3.184841e+04	3.239683e+04	3.193365e+04	3.220825e+04	3.187224e+04	3.195441e+04	3.137999e+04	3.247703e+04	3.181912e+04	3.200006e+04	3.184601e+04	3.165765e+04	3.199606e+04	3.182698e+04	3.160005e+04	3.136529e+04	3.180518e+04	3.116891e+04	3.150992e+04	3.194943e+04	3.158257e+04	3.152524e+04	3.170680e+04	3.153564e+04	3.143531e+04	3.212973e+04	3.136132e+04	3.160658e+04	3.108025e+04	3.178809e+04	3.145587e+04	3.138679e+04	3.175376e+04	3.280778e+04	3.230164e+04	3.165935e+04	3.167630e+04	3.214944e+04	3.176691e+04	3.149263e+04	3.080757e+04	3.201728e+04	3.142678e+04	3.202825e+04	3.193200e+04	3.200542e+04	3.177318e+04	3.151412e+04	3.174143e+04	3.174026e+04	3.214647e+04	3.208353e+04	3.191479e+04	3.203098e+04	3.254800e+04	3.266443e+04	3.243658e+04	3.177920e+04	3.263990e+04	3.234084e+04	3.244304e+04	3.194385e+04	3.221597e+04	3.249009e+04	3.216458e+04	3.152546e+04	3.217349e+04	3.271541e+04	3.212812e+04	3.251219e+04	3.272855e+04	3.257313e+04	3.262444e+04	3.217931e+04	3.241064e+04	3.272429e+04	3.279910e+04	3.313906e+04	3.264132e+04	3.327062e+04	3.290812e+04	3.308427e+04	3.295858e+04	3.272728e+04	3.232854e+04	3.376790e+04	3.380422e+04	3.278843e+04	3.320026e+04	3.353387e+04	3.394617e+04	3.301732e+04	3.334894e+04	3.337771e+04	3.368595e+04	3.307425e+04	3.350927e+04	3.367240e+04	3.346279e+04	3.401286e+04	3.367065e+04	3.454421e+04	3.429462e+04	3.368362e+04	3.385400e+04	3.414124e+04	3.446306e+04	3.487984e+04	3.431105e+04	3.513751e+04	3.470594e+04	3.450477e+04	3.456741e+04	3.522736e+04	3.541227e+04	3.476622e+04	3.491982e+04	3.460478e+04	3.467154e+04	3.499393e+04	3.525074e+04	3.472027e+04	3.502676e+04	3.508054e+04	3.556561e+04	3.626596e+04	3.558137e+04	3.526953e+04	3.661614e+04	3.636713e+04	3.595737e+04
2.449584e+02	3.158137e+04	3.232402e+04	3.241474e+04	3.163663e+04	3.184321e+04	3.198722e+04	3.214343e+04	3.191452e+04	3.203744e+04	3.135325e+04	3.185219e+04	3.175942e+04	3.151606e+04	3.135987e+04	3.134964e+04	3.182916e+04	3.153875e+04	3.148522e+04	3.179701e+04	3.193301e+04	3.190338e+04	3.201968e+04	3.180235e+04	3.191508e+04	3.163306e+04	3.234815e+04	3.170040e+04	3.095898e+04	3.160610e+04	3.179161e+04	3.152732e+04	3.198786e+04	3.162330e+04	3.157460e+04	3.155262e+04	3.197031e+04	3.158562e+04	3.211167e+04	3.178703e+04	3.126812e+04	3.109873e+04	3.225764e+04	3.110784e+04	3.159127e+04	3.167642e+04	3.077782e+04	3.221631e+04	3.135098e+04	3.223755e+04	3.169441e+04	3.168374e+04	3.155370e+04	3.210875e+04	3.233617e+04	3.236907e+04	3.187231e+04	3.146184e+04	3.232994e+04	3.135190e+04	3.124967e+04	3.249529e+04	3.324217e+04	3.200019e+04	3.117359e+04	3.146243e+04	3.191420e+04	3.110654e+04	3.263800e+04	3.135692e+04	3.211737e+04	3.211719e+04	3.143010e+04	3.158715e+04	3.180617e+04	3.116194e+04	3.185607e+04	3.191997e+04	3.180028e+04	3.058258e+04	3.153487e+04	3.127314e+04	3.170144e+04	3.237516e+04	3.112352e+04	3.174736e+04	3.213798e+04	3.089909e+04	3.205102e+04	3.218111e+04	3.171812e+04	3.276302e+04	3.199441e+04	3.231475e+04	3.189360e+04	3.217117e+04	3.208894e+04	3.261503e+04	3.227157e+04	3.224419e+04	3.172149e+04	3.151107e+04	3.199951e+04	3.158208e+04	3.169073e+04	3.189728e+04	3.220453e+04	3.174516e+04	3.234902e+04	3.196690e+04	3.259707e+04	3.231404e+04	3.165454e+04	3.143542e+04	3.206205e+04	3.251313e+04	3.218639e+04	3.243870e+04	3.279631e+04	3.179907e+04	3.232483e+04	3.194306e+04	3.201317e+04	3.241184e+04	3.181649e+04	3.205534e+04	3.197452e+04	3.288683e+04	3.272595e+04	3.179919e+04	3.072655e+04	3.168069e+04	3.207640e+04	3.171194e+04	3.203536e+04	3.203992e+04	3.182127e+04	3.228107e+04	3.203764e+04	3.261594e+04	3.261201e+04	3.266089e+04	3.252751e+04	3.242050e+04	3.213266e+04	3.194384e+04	3.237340e+04	3.228015e+04	3.235876e+04	3.284363e+04	3.242469e+04	3.290331e+04	3.311300e+04	3.325879e+04	3.187278e+04	3.296808e+04	3.320139e+04	3.326112e+04	3.227829e+04	3.199151e+04	3.302986e+04	3.296347e+04	3.330215e+04	3.327964e+04	3.335939e+04	3.285934e+04	3.275586e+04	3.287787e+04	3.274122e+04	3.371953e+04	3.192116e+04	3.260801e+04	3.253115e+04	3.228883e+04	3.263981e+04	3.211196e+04	3.211868e+04	3.255554e+04	3.179634e+04	3.161322e+04	3.177120e+04	3.324927e+04	3.205323e+04	3.239922e+04	3.191061e+04	3.155825e+04	3.236916e+04	3.252423e+04	3.169875e+04	3.203382e+04	3.199305e+04	3.137221e+04	3.199001e+04	3.198526e+04	3.242420e+04	3.217056e+04	3.171798e+04	3.161227e+04	3.193660e+04	3.194922e+04	3.171304e+04	3.239532e+04	3.281918e+04	3.247125e+04	3.213779e+04	3.314211e+04	3.215291e+04	3.281331e+04	3.231977e+04	3.276878e+04	3.293362e+04	3.294053e+04	3.258732e+04	3.345151e+04	3.369574e+04	3.318283e+04	3.261533e+04	3.327341e+04	3.391363e+04	3.339708e+04	3.362714e+04	3.321583e+04	3.343884e+04	3.397483e+04	3.360361e+04	3.391524e+04	3.425263e+04	3.349093e+04	3.446135e+04	3.396769e+04	3.368920e+04	3.373910e+04	3.343795e+04	3.375952e+04	3.384233e+04	3.376277e+04	3.337499e+04	3.406430e+04	3.374624e+04	3.358283e+04	3.397999e+04	3.381067e+04	3.362475e+04	3.322775e+04	3.352349e+04	3.330433e+04	3.310754e+04	3.344279e+04	3.334191e+04	3.325003e+04	3.316334e+04	3.293732e+04	3.309727e+04	3.319396e+04	3.320658e+04	3.364433e+04	3.341463e+04	3.347083e+04	3.426095e+04	3.446574e+04	3.436862e+04	3.453966e+04	3.437364e+04	3.473419e+04	3.509666e+04	3.574016e+04	3.564725e+04	3.611568e+04	3.597849e+04	3.599013e+04	3.555113e+04	3.606964e+04	3.633088e+04	3.583847e+04	3.611310e+04	3.553438e+04	3.574556e+04	3.525522e+04	3.519391e+04	3.563387e+04	3.485540e+04	3.533914e+04	3.533998e+04	3.476109e+04	3.515060e+04	3.460915e+04	3.445688e+04	3.428266e+04	3.438449e+04	3.450340e+04	3.415961e+04	3.385117e+04	3.347780e+04	3.388865e+04	3.373912e+04	3.397110e+04	3.428533e+04	3.392776e+04	3.352891e+04	3.353551e+04	3.338113e+04	3.390800e+04	3.280517e+04	3.386704e+04	3.429449e+04	3.276289e+04	3.337551e+04	3.277067e+04	3.364664e+04	3.314241e+04	3.410458e+04	3.506647e+04	3.407472e+04	3.393510e+04	3.363706e+04	3.350558e+04	3.396746e+04	3.382427e+04	3.489557e+04	3.464049e+04	3.417238e+04	3.519870e+04	3.424572e+04	3.491515e+04	3.567403e+04	3.483039e+04	3.549555e+04	3.536379e+04	3.511144e+04	3.492265e+04	3.547416e+04	3.617987e+04	3.541511e+04	3.621435e+04	3.591847e+04	3.544370e+04	3.616193e+04	3.498769e+04	3.502689e+04	3.587417e+04	3.589605e+04	3.563974e+04	3.543025e+04	3.544108e+04	3.553080e+04	3.506202e+04	3.575850e+04	3.527160e+04	3.490277e+04	3.500934e+04	3.480199e+04	3.499794e+04	3.415191e+04	3.395794e+04	3.433544e+04	3.408996e+04	3.388259e+04	3.422374e+04	3.358541e+04	3.393546e+04	3.444718e+04	3.302407e+04	3.313442e+04	3.337964e+04	3.352789e+04	3.280089e+04	3.258455e+04	3.337287e+04	3.338678e+04	3.355182e+04	3.329396e+04	3.327975e+04	3.306680e+04	3.159141e+04	3.191896e+04	3.178942e+04	3.219538e+04	3.196070e+04	3.187703e+04	3.178619e+04	3.258188e+04	3.198780e+04	3.239929e+04	3.221952e+04	3.230615e+04	3.179935e+04	3.230667e+04	3.203091e+04	3.209203e+04	3.157714e+04	3.226172e+04	3.244797e+04	3.225157e+04	3.202378e+04	3.186834e+04	3.216251e+04	3.185283e+04	3.222227e+04	3.205016e+04	3.231984e+04	3.130536e+04	3.123608e+04	3.298517e+04	3.306523e+04	3.255162e+04	3.203079e+04	3.248651e+04	3.189781e+04	3.273012e+04	3.297469e+04	3.228075e+04	3.272078e+04	3.170320e+04	3.238884e+04	3.222304e+04	3.236760e+04	3.221567e+04	3.295828e+04	3.217609e+04	3.268639e+04	3.251711e+04	3.182562e+04	3.209178e+04	3.201891e+04	3.169828e+04	3.265555e+04	3.205553e+04	3.211997e+04	3.177483e+04	3.206117e+04	3.207670e+04	3.230275e+04	3.132241e+04	3.173127e+04	3.187875e+04	3.128641e+04	3.142638e+04	3.121844e+04	3.186433e+04	3.148000e+04	3.239805e+04	3.226116e+04	3.141953e+04	3.133985e+04	3.226543e+04	3.172518e+04	3.187703e+04	3.180634e+04	3.173465e+04	3.129002e+04	3.212797e+04	3.143049e+04	3.180502e+04	3.123368e+04	3.203540e+04	3.095763e+04	3.153460e+04	3.170328e+04	3.122917e+04	3.181002e+04	3.133948e+04	3.169587e+04	3.151511e+04	3.235510e+04	3.169642e+04	3.096197e+04	3.231276e+04	3.132842e+04	3.183418e+04	3.222024e+04	3.145921e+04	3.247727e+04	3.195413e+04	3.206419e+04	3.247120e+04	3.286450e+04	3.181923e+04	3.169131e+04	3.202989e+04	3.187808e+04	3.256768e+04	3.173317e+04	3.268371e+04	3.251565e+04	3.172541e+04	3.277876e+04	3.253384e+04	3.247143e+04	3.214815e+04	3.279091e+04	3.251449e+04	3.176909e+04	3.269382e+04	3.262378e+04	3.286223e+04	3.225129e+04	3.157214e+04	3.276780e+04	3.299375e+04	3.196958e+04	3.232440e+04	3.319033e+04	3.286436e+04	3.258033e+04	3.330232e+04	3.358841e+04	3.316625e+04	3.238271e+04	3.338626e+04	3.251550e+04	3.337497e+04	3.291265e+04	3.279902e+04	3.297822e+04	3.396929e+04	3.358706e+04	3.363140e+04	3.352662e+04	3.300893e+04	3.359624e+04	3.355769e+04	3.405600e+04	3.426237e+04	3.327148e+04	3.354285e+04	3.286308e+04	3.370865e+04	3.371421e+04	3.387671e+04	3.441315e+04	3.431485e+04	3.435396e+04	3.401093e+04	3.423413e+04	3.425862e+04	3.442958e+04	3.381398e+04	3.464710e+04	3.498823e+04	3.524840e+04	3.526140e+04	3.569283e+04	3.556376e+04	3.490454e+04	3.564146e+04	3.583172e+04	3.522434e+04	3.531179e+04	3.586507e+04	3.507161e+04	3.579708e+04	3.687561e+04
2.449800e+02	3.121704e+04	3.188931e+04	3.154775e+04	3.151309e+04	3.200536e+04	3.148410e+04	3.150920e+04	3.190146e+04	3.215095e+04	3.179700e+04	3.183031e+04	3.152365e+04	3.205677e+04	3.191867e+04	3.128019e+04	3.141325e+04	3.205671e+04	3.101948e+04	3.156199e+04	3.126328e+04	3.171670e+04	3.154784e+04	3.170925e+04	3.128292e+04	3.179666e+04	3.175522e+04	3.130949e+04	3.203676e+04	3.135069e+04	3.132322e+04	3.184902e+04	3.183945e+04	3.188701e+04	3.142791e+04	3.219203e+04	3.178269e+04	3.181361e+04	3.165011e+04	3.175006e+04	3.119294e+04	3.178852e+04	3.239377e+04	3.191650e+04	3.141681e+04	3.211706e+04	3.212346e+04	3.168454e+04	3.193225e+04	3.170537e+04	3.148915e+04	3.213117e+04	3.182025e+04	3.169526e+04	3.193825e+04	3.236060e+04	3.162404e+04	3.183384e+04	3.139893e+04	3.286098e+04	3.187283e+04	3.229684e+04	3.157625e+04	3.206320e+04	3.134740e+04	3.147651e+04	3.114115e+04	3.226038e+04	3.160231e+04	3.137361e+04	3.142040e+04	3.200774e+04	3.171911e+04	3.254724e+04	3.132483e+04	3.141670e+04	3.185402e+04	3.125802e+04	3.188673e+04	3.153915e+04	3.197292e+04	3.239517e+04	3.149647e+04	3.154749e+04	3.212679e+04	3.175645e+04	3.114745e+04	3.209865e+04	3.203740e+04	3.208291e+04	3.151750e+04	3.158529e+04	3.153325e+04	3.246809e+04	3.217633e+04	3.169695e+04	3.178238e+04	3.190472e+04	3.227440e+04	3.266279e+04	3.211745e+04	3.225283e+04	3.237449e+04	3.241170e+04	3.288107e+04	3.219997e+04	3.233797e+04	3.188330e+04	3.154816e+04	3.214241e+04	3.282173e+04	3.223704e+04	3.259675e+04	3.195672e+04	3.155847e+04	3.204872e+04	3.199810e+04	3.219688e+04	3.194260e+04	3.279668e+04	3.209949e+04	3.165373e+04	3.209431e+04	3.227476e+04	3.153542e+04	3.207260e+04	3.243119e+04	3.201890e+04	3.232795e+04	3.234214e+04	3.197062e+04	3.245123e+04	3.162592e+04	3.225675e+04	3.229553e+04	3.201817e+04	3.095274e+04	3.218500e+04	3.157327e+04	3.177980e+04	3.243908e+04	3.243563e+04	3.212046e+04	3.283177e+04	3.234057e+04	3.225417e+04	3.157001e+04	3.177884e+04	3.232515e+04	3.223648e+04	3.224395e+04	3.230422e+04	3.302120e+04	3.308710e+04	3.304278e+04	3.322111e+04	3.274261e+04	3.295988e+04	3.275387e+04	3.346557e+04	3.272995e+04	3.314928e+04	3.230744e+04	3.291553e+04	3.241828e+04	3.327361e+04	3.294848e+04	3.232172e+04	3.287580e+04	3.324612e+04	3.151429e+04	3.261486e+04	3.180666e+04	3.278175e+04	3.281138e+04	3.213931e+04	3.250680e+04	3.163710e+04	3.201201e+04	3.172705e+04	3.198836e+04	3.221258e+04	3.170968e+04	3.205157e+04	3.274000e+04	3.189166e+04	3.264897e+04	3.204088e+04	3.164807e+04	3.225175e+04	3.238124e+04	3.228008e+04	3.246464e+04	3.188126e+04	3.196372e+04	3.239599e+04	3.160167e+04	3.234134e+04	3.145694e+04	3.274969e+04	3.268712e+04	3.206979e+04	3.233214e+04	3.266142e+04	3.238856e+04	3.219444e+04	3.307310e+04	3.310807e+04	3.249848e+04	3.367299e+04	3.310585e+04	3.278160e+04	3.359254e+04	3.337997e+04	3.353143e+04	3.332650e+04	3.440354e+04	3.448735e+04	3.457313e+04	3.423317e+04	3.363057e+04	3.453789e+04	3.390817e+04	3.300843e+04	3.430663e+04	3.505918e+04	3.421886e+04	3.369270e+04	3.516590e+04	3.373583e+04	3.369796e+04	3.414124e+04	3.403438e+04	3.402968e+04	3.423817e+04	3.380408e+04	3.389847e+04	3.399967e+04	3.341706e+04	3.403616e+04	3.339437e+04	3.344673e+04	3.319226e+04	3.230703e+04	3.328854e+04	3.276697e+04	3.312877e+04	3.306194e+04	3.386592e+04	3.371645e+04	3.305418e+04	3.343704e+04	3.324269e+04	3.303231e+04	3.381083e+04	3.364770e+04	3.448618e+04	3.366649e+04	3.408713e+04	3.435196e+04	3.552299e+04	3.456844e+04	3.479177e+04	3.551921e+04	3.510322e+04	3.634323e+04	3.571514e+04	3.586134e+04	3.623146e+04	3.585284e+04	3.604043e+04	3.645950e+04	3.623277e+04	3.745765e+04	3.615584e+04	3.586520e+04	3.582280e+04	3.604253e+04	3.573543e+04	3.550561e+04	3.668963e+04	3.556424e+04	3.535717e+04	3.530851e+04	3.473443e+04	3.424608e+04	3.474500e+04	3.479611e+04	3.423166e+04	3.467574e+04	3.429354e+04	3.370250e+04	3.425817e+04	3.465294e+04	3.394082e+04	3.403532e+04	3.363581e+04	3.347663e+04	3.409238e+04	3.392458e+04	3.332215e+04	3.357842e+04	3.373547e+04	3.262091e+04	3.357418e+04	3.294437e+04	3.316831e+04	3.290284e+04	3.226636e+04	3.372444e+04	3.379381e+04	3.366161e+04	3.337174e+04	3.398765e+04	3.398942e+04	3.459146e+04	3.377729e+04	3.429634e+04	3.474521e+04	3.481206e+04	3.486727e+04	3.443565e+04	3.475783e+04	3.576806e+04	3.507254e+04	3.540960e+04	3.609324e+04	3.541499e+04	3.570920e+04	3.594253e+04	3.620966e+04	3.608961e+04	3.611294e+04	3.598250e+04	3.519637e+04	3.589443e+04	3.593135e+04	3.659007e+04	3.533073e+04	3.516677e+04	3.543725e+04	3.543345e+04	3.565738e+04	3.575960e+04	3.562045e+04	3.520416e+04	3.495405e+04	3.506346e+04	3.506264e+04	3.473035e+04	3.508731e+04	3.453506e+04	3.527223e+04	3.372183e+04	3.348491e+04	3.473139e+04	3.428399e+04	3.410034e+04	3.419928e+04	3.343975e+04	3.392789e+04	3.456957e+04	3.284255e+04	3.372667e+04	3.276141e+04	3.357121e+04	3.359600e+04	3.307305e+04	3.289257e+04	3.285961e+04	3.309304e+04	3.242429e+04	3.249219e+04	3.200441e+04	3.255952e+04	3.179251e+04	3.171703e+04	3.331256e+04	3.275740e+04	3.218967e+04	3.270642e+04	3.210899e+04	3.141839e+04	3.176883e+04	3.185271e+04	3.245975e+04	3.180030e+04	3.134840e+04	3.139050e+04	3.157621e+04	3.216098e+04	3.217793e+04	3.154812e+04	3.208980e+04	3.177971e+04	3.112997e+04	3.184720e+04	3.157574e+04	3.264880e+04	3.250125e+04	3.197042e+04	3.167508e+04	3.255918e+04	3.255671e+04	3.235469e+04	3.231467e+04	3.252349e+04	3.247012e+04	3.194224e+04	3.284361e+04	3.211271e+04	3.225635e+04	3.275326e+04	3.226110e+04	3.264918e+04	3.194029e+04	3.208197e+04	3.243415e+04	3.173333e+04	3.209633e+04	3.232561e+04	3.210832e+04	3.208405e+04	3.287472e+04	3.254444e+04	3.197336e+04	3.213590e+04	3.203832e+04	3.213752e+04	3.171162e+04	3.127826e+04	3.208819e+04	3.193740e+04	3.130684e+04	3.165855e+04	3.089001e+04	3.131697e+04	3.157376e+04	3.108608e+04	3.182238e+04	3.207710e+04	3.182222e+04	3.169988e+04	3.105568e+04	3.197636e+04	3.184041e+04	3.162679e+04	3.180506e+04	3.233682e+04	3.116553e+04	3.147615e+04	3.198250e+04	3.182523e+04	3.172836e+04	3.158991e+04	3.092924e+04	3.130240e+04	3.181786e+04	3.096178e+04	3.204545e+04	3.144285e+04	3.177805e+04	3.216126e+04	3.125710e+04	3.109175e+04	3.169055e+04	3.188951e+04	3.151665e+04	3.183452e+04	3.189161e+04	3.198291e+04	3.211342e+04	3.267725e+04	3.207462e+04	3.140126e+04	3.216927e+04	3.255757e+04	3.263934e+04	3.221735e+04	3.193471e+04	3.203827e+04	3.145766e+04	3.172093e+04	3.236888e+04	3.273929e+04	3.267554e+04	3.216591e+04	3.195282e+04	3.259186e+04	3.213902e+04	3.158990e+04	3.279163e+04	3.230669e+04	3.239374e+04	3.273749e+04	3.249726e+04	3.262813e+04	3.329789e+04	3.219709e+04	3.231278e+04	3.224709e+04	3.334420e+04	3.341910e+04	3.323664e+04	3.275243e+04	3.248942e+04	3.357957e+04	3.328505e+04	3.218892e+04	3.282531e+04	3.287432e+04	3.298505e+04	3.246236e+04	3.302050e+04	3.263151e+04	3.296461e+04	3.331918e+04	3.339856e+04	3.363001e+04	3.260896e+04	3.295711e+04	3.347537e+04	3.380715e+04	3.389643e+04	3.329659e+04	3.415311e+04	3.368876e+04	3.367549e+04	3.364211e+04	3.359024e+04	3.388763e+04	3.400583e+04	3.384430e+04	3.412861e+04	3.384674e+04	3.464678e+04	3.539029e+04	3.477236e+04	3.440578e+04	3.376107e+04	3.466186e+04	3.451912e+04	3.498875e+04	3.531064e+04	3.495761e+04	3.514058e+04	3.526625e+04	3.508603e+04	3.519096e+04	3.509061e+04	3.573365e+04	3.623139e+04
2.450037e+02	3.153544e+04	3.165516e+04	3.199788e+04	3.141037e+04	3.114164e+04	3.163293e+04	3.188236e+04	3.197204e+04	3.175838e+04	3.150199e+04	3.226902e+04	3.179571e+04	3.202280e+04	3.159795e+04	3.165718e+04	3.231712e+04	3.132222e+04	3.169651e+04	3.193308e+04	3.155354e+04	3.227887e+04	3.203601e+04	3.206274e+04	3.155131e+04	3.166382e+04	3.152115e+04	3.163130e+04	3.223610e+04	3.187477e+04	3.159748e+04	3.172997e+04	3.275668e+04	3.141991e+04	3.181364e+04	3.125377e+04	3.189066e+04	3.272600e+04	3.156900e+04	3.183399e+04	3.155364e+04	3.193504e+04	3.125709e+04	3.179088e+04	3.153490e+04	3.214957e+04	3.183002e+04	3.202884e+04	3.188498e+04	3.139147e+04	3.170829e+04	3.187700e+04	3.239344e+04	3.172378e+04	3.118832e+04	3.197121e+04	3.204224e+04	3.185906e+04	3.295340e+04	3.182940e+04	3.154641e+04	3.148897e+04	3.224488e+04	3.231206e+04	3.139412e+04	3.193382e+04	3.198717e+04	3.218768e+04	3.169924e+04	3.162773e+04	3.185191e+04	3.180908e+04	3.207079e+04	3.116211e+04	3.183079e+04	3.144075e+04	3.173738e+04	3.147051e+04	3.169030e+04	3.184096e+04	3.180085e+04	3.107123e+04	3.213933e+04	3.179274e+04	3.210653e+04	3.211486e+04	3.230247e+04	3.164476e+04	3.235671e+04	3.190598e+04	3.166118e+04	3.231689e+04	3.220133e+04	3.210263e+04	3.234928e+04	3.218753e+04	3.228856e+04	3.252812e+04	3.201861e+04	3.210612e+04	3.254726e+04	3.277725e+04	3.203493e+04	3.278292e+04	3.213436e+04	3.214421e+04	3.196972e+04	3.225245e+04	3.178076e+04	3.233770e+04	3.219641e+04	3.214288e+04	3.269179e+04	3.259184e+04	3.200503e+04	3.148328e+04	3.272555e+04	3.282841e+04	3.230431e+04	3.149941e+04	3.209770e+04	3.197320e+04	3.286566e+04	3.203659e+04	3.200428e+04	3.233555e+04	3.147954e+04	3.241250e+04	3.253271e+04	3.209683e+04	3.270423e+04	3.207498e+04	3.200642e+04	3.262586e+04	3.194122e+04	3.220281e+04	3.277277e+04	3.219942e+04	3.197537e+04	3.234873e+04	3.269474e+04	3.222753e+04	3.267947e+04	3.218443e+04	3.190039e+04	3.381291e+04	3.255661e+04	3.296345e+04	3.256939e+04	3.254061e+04	3.275072e+04	3.286976e+04	3.316608e+04	3.332132e+04	3.338370e+04	3.308710e+04	3.273710e+04	3.265301e+04	3.226205e+04	3.267403e+04	3.252793e+04	3.255809e+04	3.221340e+04	3.312109e+04	3.325743e+04	3.241822e+04	3.346567e+04	3.289207e+04	3.302540e+04	3.329016e+04	3.211677e+04	3.269869e+04	3.303961e+04	3.298183e+04	3.246059e+04	3.283602e+04	3.237031e+04	3.197234e+04	3.195446e+04	3.149215e+04	3.253920e+04	3.294585e+04	3.207253e+04	3.217290e+04	3.203266e+04	3.254074e+04	3.252622e+04	3.209835e+04	3.229578e+04	3.296130e+04	3.175885e+04	3.239163e+04	3.154428e+04	3.196035e+04	3.249419e+04	3.218171e+04	3.273610e+04	3.208407e+04	3.257671e+04	3.199433e+04	3.168040e+04	3.199753e+04	3.231166e+04	3.307627e+04	3.254807e+04	3.208485e+04	3.261013e+04	3.277340e+04	3.307756e+04	3.250822e+04	3.351028e+04	3.357469e+04	3.323763e+04	3.326113e+04	3.405993e+04	3.331431e+04	3.306133e+04	3.352566e+04	3.315867e+04	3.441034e+04	3.390930e+04	3.425983e+04	3.486967e+04	3.432329e+04	3.382082e+04	3.433233e+04	3.400963e+04	3.476113e+04	3.424326e+04	3.492767e+04	3.427076e+04	3.501990e+04	3.559145e+04	3.438075e+04	3.424300e+04	3.376786e+04	3.389296e+04	3.448969e+04	3.447720e+04	3.479106e+04	3.423615e+04	3.385896e+04	3.387305e+04	3.436171e+04	3.400736e+04	3.383202e+04	3.339606e+04	3.376719e+04	3.311877e+04	3.352542e+04	3.345483e+04	3.280383e+04	3.370572e+04	3.290761e+04	3.464035e+04	3.342363e+04	3.435568e+04	3.400838e+04	3.403324e+04	3.457961e+04	3.468584e+04	3.467031e+04	3.441521e+04	3.617276e+04	3.631856e+04	3.642945e+04	3.604976e+04	3.613395e+04	3.646448e+04	3.639263e+04	3.672588e+04	3.686941e+04	3.640307e+04	3.657820e+04	3.695683e+04	3.700644e+04	3.693491e+04	3.615099e+04	3.567604e+04	3.511388e+04	3.578483e+04	3.591922e+04	3.582566e+04	3.562974e+04	3.625346e+04	3.503493e+04	3.607640e+04	3.515744e+04	3.532941e+04	3.388419e+04	3.434605e+04	3.477768e+04	3.476013e+04	3.452098e+04	3.503867e+04	3.474827e+04	3.435730e+04	3.424360e+04	3.384911e+04	3.458501e+04	3.356553e+04	3.467092e+04	3.388950e+04	3.356537e+04	3.378910e+04	3.417695e+04	3.372982e+04	3.411493e+04	3.419587e+04	3.426417e+04	3.341796e+04	3.455961e+04	3.443121e+04	3.477175e+04	3.457209e+04	3.448781e+04	3.375915e+04	3.467384e+04	3.440933e+04	3.466773e+04	3.466962e+04	3.546727e+04	3.587061e+04	3.548628e+04	3.512762e+04	3.617835e+04	3.628908e+04	3.696886e+04	3.698148e+04	3.647768e+04	3.632682e+04	3.702123e+04	3.628570e+04	3.671396e+04	3.700002e+04	3.629125e+04	3.717186e+04	3.690319e+04	3.741064e+04	3.610900e+04	3.626815e+04	3.626999e+04	3.552077e+04	3.628779e+04	3.629754e+04	3.596828e+04	3.549057e+04	3.575358e+04	3.561024e+04	3.561220e+04	3.552376e+04	3.527127e+04	3.547215e+04	3.516242e+04	3.468894e+04	3.428500e+04	3.506776e+04	3.461619e+04	3.363431e+04	3.435446e+04	3.447706e+04	3.423615e+04	3.364162e+04	3.408012e+04	3.389601e+04	3.308475e+04	3.343877e+04	3.320243e+04	3.321513e+04	3.239132e+04	3.249834e+04	3.273889e+04	3.200721e+04	3.248886e+04	3.298677e+04	3.232348e+04	3.233328e+04	3.274260e+04	3.270807e+04	3.162323e+04	3.274753e+04	3.252644e+04	3.224198e+04	3.269371e+04	3.271627e+04	3.224125e+04	3.199761e+04	3.212939e+04	3.208578e+04	3.202749e+04	3.280520e+04	3.263810e+04	3.231277e+04	3.221812e+04	3.210431e+04	3.161135e+04	3.204836e+04	3.190329e+04	3.192435e+04	3.285805e+04	3.247318e+04	3.235954e+04	3.245184e+04	3.268225e+04	3.221034e+04	3.195122e+04	3.213247e+04	3.296420e+04	3.248057e+04	3.248538e+04	3.305387e+04	3.335414e+04	3.307110e+04	3.244901e+04	3.252011e+04	3.236330e+04	3.351556e+04	3.235896e+04	3.266534e+04	3.212351e+04	3.292613e+04	3.189519e+04	3.254925e+04	3.268998e+04	3.212597e+04	3.141862e+04	3.263179e+04	3.182076e+04	3.235318e+04	3.264510e+04	3.246107e+04	3.192638e+04	3.178942e+04	3.150263e+04	3.168038e+04	3.207566e+04	3.166933e+04	3.264644e+04	3.164188e+04	3.163910e+04	3.164185e+04	3.228547e+04	3.199424e+04	3.145965e+04	3.202570e+04	3.182902e+04	3.209797e+04	3.133144e+04	3.161431e+04	3.077575e+04	3.166518e+04	3.164095e+04	3.159513e+04	3.146501e+04	3.187521e+04	3.110308e+04	3.141646e+04	3.160730e+04	3.197324e+04	3.187012e+04	3.250792e+04	3.194692e+04	3.192218e+04	3.197791e+04	3.164138e+04	3.247202e+04	3.183447e+04	3.167419e+04	3.183559e+04	3.125671e+04	3.179691e+04	3.157513e+04	3.219469e+04	3.215040e+04	3.232584e+04	3.137884e+04	3.138973e+04	3.239799e+04	3.194788e+04	3.211812e+04	3.197275e+04	3.200691e+04	3.142026e+04	3.278194e+04	3.242535e+04	3.305047e+04	3.240355e+04	3.233490e+04	3.247603e+04	3.241460e+04	3.276328e+04	3.371527e+04	3.197287e+04	3.258746e+04	3.266577e+04	3.342370e+04	3.286998e+04	3.236912e+04	3.225993e+04	3.234252e+04	3.317922e+04	3.284292e+04	3.309082e+04	3.230748e+04	3.273673e+04	3.288607e+04	3.271985e+04	3.321851e+04	3.280068e+04	3.308229e+04	3.248548e+04	3.294895e+04	3.316569e+04	3.266807e+04	3.303577e+04	3.348933e+04	3.321543e+04	3.276209e+04	3.369160e+04	3.320945e+04	3.344654e+04	3.297055e+04	3.361994e+04	3.350167e+04	3.427038e+04	3.350643e+04	3.340333e+04	3.425098e+04	3.444151e+04	3.401851e+04	3.390302e+04	3.436043e+04	3.393993e+04	3.432601e+04	3.420262e+04	3.413385e+04	3.501191e+04	3.453000e+04	3.480032e+04	3.478798e+04	3.433835e+04	3.488046e+04	3.451459e+04	3.453297e+04	3.498248e+04	3.432951e+04	3.567564e+04	3.420289e+04	3.527302e+04	3.569670e+04	3.583595e+04	3.604814e+04
2.450198e+02	3.195821e+04	3.169363e+04	3.192515e+04	3.123052e+04	3.180465e+04	3.231210e+04	3.175511e+04	3.173366e+04	3.217491e+04	3.210274e+04	3.148600e+04	3.155943e+04	3.169587e+04	3.176443e+04	3.186525e+04	3.253644e+04	3.222916e+04	3.152233e+04	3.166976e+04	3.133582e+04	3.121108e+04	3.134054e+04	3.169166e+04	3.204680e+04	3.206619e+04	3.145623e+04	3.229144e+04	3.137547e+04	3.121263e+04	3.165140e+04	3.191922e+04	3.130792e+04	3.225734e+04	3.232104e+04	3.129114e+04	3.220589e+04	3.165182e+04	3.233398e+04	3.236395e+04	3.175691e+04	3.209137e+04	3.203131e+04	3.189611e+04	3.203337e+04	3.119060e+04	3.157071e+04	3.162781e+04	3.073542e+04	3.203428e+04	3.157837e+04	3.172792e+04	3.135003e+04	3.181256e+04	3.100436e+04	3.232682e+04	3.208863e+04	3.117680e+04	3.173430e+04	3.163932e+04	3.222733e+04	3.139134e+04	3.161790e+04	3.134371e+04	3.235822e+04	3.167394e+04	3.220426e+04	3.144177e+04	3.164383e+04	3.244885e+04	3.154512e+04	3.200081e+04	3.231001e+04	3.158064e+04	3.175789e+04	3.124315e+04	3.129163e+04	3.204161e+04	3.184123e+04	3.157118e+04	3.128990e+04	3.137088e+04	3.195879e+04	3.172261e+04	3.181732e+04	3.136461e+04	3.167022e+04	3.138506e+04	3.206624e+04	3.204833e+04	3.232598e+04	3.155869e+04	3.207203e+04	3.202354e+04	3.272959e+04	3.159196e+04	3.152678e+04	3.236879e+04	3.195191e+04	3.203426e+04	3.121404e+04	3.247950e+04	3.158061e+04	3.288997e+04	3.222643e+04	3.193998e+04	3.202881e+04	3.298770e+04	3.196826e+04	3.209229e+04	3.298150e+04	3.214049e+04	3.198629e+04	3.243758e+04	3.242612e+04	3.228577e+04	3.295216e+04	3.261549e+04	3.259225e+04	3.204085e+04	3.216209e+04	3.148091e+04	3.146217e+04	3.183645e+04	3.208683e+04	3.300325e+04	3.235921e+04	3.263769e+04	3.163704e+04	3.228407e+04	3.203642e+04	3.217541e+04	3.308085e+04	3.249656e+04	3.194229e+04	3.146714e+04	3.225833e+04	3.220242e+04	3.228619e+04	3.197267e+04	3.233165e+04	3.222233e+04	3.222672e+04	3.177046e+04	3.194684e+04	3.248262e+04	3.240452e+04	3.299539e+04	3.258061e+04	3.238120e+04	3.318510e+04	3.179023e+04	3.354083e+04	3.257227e+04	3.295568e+04	3.289874e+04	3.378194e+04	3.311681e+04	3.279353e+04	3.254800e+04	3.318808e+04	3.279358e+04	3.307715e+04	3.389985e+04	3.295632e+04	3.274172e+04	3.279315e+04	3.272229e+04	3.283704e+04	3.329070e+04	3.370985e+04	3.364094e+04	3.314684e+04	3.229522e+04	3.321310e+04	3.296847e+04	3.238012e+04	3.216521e+04	3.198112e+04	3.236085e+04	3.249455e+04	3.150948e+04	3.307632e+04	3.304391e+04	3.302805e+04	3.306954e+04	3.239520e+04	3.212135e+04	3.254586e+04	3.294905e+04	3.174567e+04	3.199295e+04	3.199220e+04	3.218842e+04	3.249177e+04	3.212132e+04	3.227062e+04	3.180111e+04	3.244165e+04	3.238641e+04	3.315998e+04	3.274177e+04	3.281466e+04	3.203393e+04	3.250176e+04	3.206457e+04	3.267766e+04	3.238474e+04	3.322187e+04	3.258606e+04	3.304857e+04	3.327278e+04	3.362984e+04	3.309525e+04	3.346763e+04	3.404662e+04	3.408223e+04	3.459908e+04	3.368826e+04	3.456146e+04	3.426669e+04	3.428874e+04	3.508366e+04	3.461980e+04	3.548402e+04	3.558816e+04	3.455204e+04	3.489597e+04	3.468211e+04	3.491247e+04	3.483522e+04	3.534983e+04	3.519007e+04	3.476570e+04	3.538380e+04	3.480288e+04	3.500978e+04	3.442975e+04	3.440001e+04	3.475314e+04	3.481596e+04	3.456541e+04	3.458489e+04	3.462784e+04	3.351702e+04	3.403642e+04	3.378402e+04	3.398210e+04	3.383609e+04	3.285311e+04	3.331367e+04	3.354781e+04	3.419491e+04	3.444414e+04	3.339847e+04	3.390225e+04	3.406210e+04	3.441577e+04	3.422520e+04	3.567715e+04	3.512793e+04	3.524888e+04	3.546048e+04	3.551541e+04	3.574264e+04	3.604214e+04	3.599232e+04	3.674785e+04	3.729810e+04	3.703209e+04	3.691307e+04	3.716811e+04	3.655477e+04	3.684631e+04	3.671615e+04	3.615169e+04	3.596302e+04	3.595497e+04	3.646608e+04	3.760200e+04	3.671423e+04	3.663453e+04	3.658926e+04	3.580769e+04	3.623798e+04	3.583377e+04	3.539479e+04	3.583437e+04	3.523176e+04	3.509946e+04	3.453114e+04	3.496650e+04	3.467330e+04	3.458402e+04	3.531123e+04	3.461913e+04	3.402979e+04	3.448500e+04	3.380109e+04	3.459021e+04	3.396604e+04	3.468949e+04	3.462045e+04	3.457842e+04	3.438670e+04	3.420950e+04	3.432127e+04	3.492561e+04	3.430266e+04	3.377243e+04	3.460802e+04	3.415283e+04	3.347495e+04	3.461739e+04	3.445650e+04	3.469896e+04	3.540333e+04	3.525509e+04	3.532575e+04	3.518180e+04	3.491234e+04	3.558207e+04	3.563214e+04	3.664445e+04	3.643317e+04	3.667907e+04	3.608340e+04	3.697529e+04	3.708982e+04	3.721456e+04	3.699409e+04	3.726617e+04	3.760408e+04	3.693919e+04	3.739121e+04	3.695284e+04	3.710775e+04	3.702485e+04	3.734962e+04	3.763072e+04	3.701496e+04	3.649362e+04	3.694430e+04	3.687984e+04	3.781929e+04	3.661816e+04	3.746401e+04	3.657382e+04	3.615597e+04	3.619290e+04	3.652766e+04	3.598949e+04	3.531865e+04	3.589391e+04	3.589767e+04	3.534497e+04	3.452366e+04	3.514069e+04	3.448791e+04	3.421604e+04	3.427930e+04	3.364617e+04	3.372866e+04	3.406488e+04	3.397700e+04	3.288744e+04	3.331054e+04	3.369554e+04	3.364806e+04	3.350368e+04	3.362137e+04	3.240804e+04	3.211212e+04	3.219967e+04	3.284121e+04	3.282920e+04	3.298099e+04	3.293325e+04	3.315813e+04	3.276616e+04	3.225026e+04	3.276673e+04	3.225891e+04	3.256063e+04	3.238578e+04	3.226449e+04	3.185226e+04	3.203758e+04	3.250991e+04	3.248996e+04	3.215858e+04	3.157539e+04	3.213919e+04	3.304447e+04	3.243323e+04	3.240580e+04	3.235096e+04	3.261493e+04	3.241156e+04	3.301972e+04	3.236526e+04	3.233538e+04	3.256938e+04	3.228738e+04	3.206657e+04	3.297235e+04	3.330168e+04	3.293130e+04	3.286230e+04	3.231355e+04	3.238712e+04	3.236030e+04	3.265422e+04	3.251319e+04	3.264052e+04	3.225064e+04	3.230368e+04	3.274840e+04	3.346601e+04	3.267008e+04	3.202249e+04	3.197060e+04	3.180012e+04	3.310680e+04	3.286312e+04	3.202507e+04	3.235641e+04	3.199520e+04	3.210559e+04	3.211340e+04	3.171096e+04	3.255377e+04	3.250760e+04	3.217756e+04	3.259001e+04	3.193429e+04	3.200212e+04	3.191733e+04	3.250263e+04	3.195242e+04	3.225540e+04	3.240587e+04	3.163058e+04	3.110668e+04	3.102261e+04	3.144648e+04	3.189242e+04	3.068016e+04	3.135664e+04	3.145491e+04	3.163790e+04	3.150963e+04	3.168810e+04	3.232425e+04	3.135161e+04	3.166483e+04	3.133941e+04	3.171814e+04	3.210195e+04	3.085227e+04	3.106122e+04	3.201075e+04	3.155803e+04	3.115016e+04	3.168694e+04	3.111051e+04	3.189242e+04	3.154019e+04	3.144277e+04	3.127390e+04	3.099271e+04	3.096821e+04	3.217522e+04	3.211675e+04	3.156996e+04	3.142677e+04	3.073355e+04	3.096133e+04	3.164398e+04	3.253532e+04	3.176057e+04	3.166070e+04	3.227335e+04	3.173012e+04	3.217396e+04	3.233409e+04	3.248181e+04	3.215769e+04	3.226815e+04	3.217690e+04	3.234517e+04	3.202278e+04	3.295167e+04	3.282087e+04	3.265592e+04	3.270250e+04	3.239585e+04	3.278373e+04	3.263458e+04	3.248428e+04	3.246809e+04	3.280781e+04	3.267913e+04	3.253504e+04	3.318846e+04	3.282189e+04	3.255580e+04	3.281600e+04	3.306567e+04	3.306222e+04	3.306065e+04	3.245528e+04	3.300142e+04	3.296125e+04	3.364360e+04	3.308496e+04	3.361676e+04	3.302513e+04	3.376519e+04	3.310415e+04	3.321600e+04	3.383827e+04	3.339006e+04	3.386732e+04	3.349209e+04	3.379664e+04	3.377819e+04	3.398249e+04	3.324814e+04	3.382441e+04	3.387855e+04	3.428613e+04	3.453787e+04	3.401987e+04	3.456366e+04	3.431192e+04	3.522185e+04	3.469875e+04	3.481868e+04	3.485437e+04	3.425792e+04	3.446763e+04	3.504341e+04	3.482900e+04	3.421576e+04	3.479518e+04	3.507856e+04	3.437756e+04	3.542053e+04	3.562670e+04	3.597455e+04	3.530872e+04
2.450425e+02	3.275516e+04	3.296592e+04	3.197861e+04	3.204388e+04	3.268833e+04	3.182383e+04	3.210509e+04	3.155313e+04	3.188414e+04	3.129354e+04	3.176674e+04	3.258001e+04	3.185231e+04	3.227576e+04	3.240783e+04	3.219824e+04	3.179752e+04	3.194679e+04	3.163410e+04	3.127503e+04	3.221610e+04	3.190806e+04	3.199947e+04	3.204975e+04	3.107376e+04	3.202001e+04	3.280070e+04	3.170657e+04	3.219114e+04	3.184040e+04	3.178417e+04	3.191518e+04	3.192858e+04	3.196750e+04	3.185118e+04	3.156958e+04	3.159196e+04	3.165524e+04	3.180314e+04	3.162233e+04	3.262772e+04	3.204723e+04	3.234353e+04	3.141841e+04	3.166042e+04	3.254583e+04	3.222649e+04	3.163199e+04	3.226521e+04	3.244893e+04	3.222833e+04	3.240979e+04	3.152147e+04	3.072104e+04	3.124078e+04	3.224957e+04	3.259121e+04	3.124639e+04	3.210889e+04	3.128648e+04	3.225907e+04	3.240402e+04	3.196329e+04	3.221350e+04	3.255310e+04	3.213990e+04	3.245103e+04	3.205944e+04	3.217469e+04	3.188263e+04	3.219237e+04	3.200762e+04	3.204804e+04	3.193914e+04	3.169720e+04	3.246317e+04	3.252487e+04	3.167387e+04	3.214725e+04	3.166228e+04	3.224120e+04	3.195747e+04	3.180979e+04	3.254783e+04	3.280328e+04	3.249323e+04	3.230075e+04	3.252562e+04	3.242438e+04	3.226249e+04	3.233486e+04	3.179582e+04	3.248528e+04	3.215329e+04	3.292047e+04	3.251239e+04	3.207493e+04	3.242707e+04	3.205644e+04	3.240888e+04	3.172247e+04	3.230693e+04	3.230386e+04	3.245351e+04	3.198480e+04	3.320501e+04	3.276454e+04	3.244803e+04	3.260707e+04	3.221590e+04	3.179947e+04	3.176936e+04	3.209227e+04	3.284001e+04	3.234893e+04	3.251111e+04	3.175274e+04	3.182301e+04	3.248974e+04	3.273095e+04	3.225378e+04	3.290517e+04	3.292484e+04	3.254933e+04	3.210357e+04	3.223423e+04	3.238919e+04	3.276768e+04	3.246970e+04	3.245248e+04	3.286978e+04	3.187166e+04	3.237376e+04	3.157364e+04	3.294219e+04	3.241041e+04	3.336435e+04	3.243126e+04	3.287832e+04	3.264221e+04	3.265384e+04	3.236526e+04	3.315017e+04	3.325422e+04	3.258363e+04	3.238715e+04	3.238377e+04	3.297043e+04	3.322121e+04	3.323173e+04	3.362166e+04	3.327303e+04	3.375334e+04	3.344502e+04	3.334669e+04	3.304210e+04	3.334083e+04	3.380924e+04	3.388477e+04	3.367038e+04	3.361829e+04	3.309296e+04	3.387150e+04	3.379633e+04	3.286317e+04	3.334424e+04	3.300509e+04	3.356034e+04	3.359111e+04	3.368730e+04	3.282733e+04	3.366529e+04	3.429507e+04	3.286382e+04	3.284605e+04	3.319951e+04	3.250309e+04	3.277480e+04	3.275617e+04	3.243641e+04	3.249466e+04	3.284943e+04	3.284817e+04	3.208851e+04	3.275047e+04	3.249483e+04	3.295064e+04	3.314587e+04	3.255546e+04	3.249088e+04	3.127985e+04	3.233848e+04	3.250062e+04	3.236734e+04	3.285160e+04	3.354373e+04	3.224759e+04	3.310317e+04	3.283788e+04	3.286195e+04	3.296930e+04	3.365244e+04	3.350692e+04	3.304410e+04	3.307151e+04	3.220107e+04	3.332944e+04	3.320436e+04	3.353651e+04	3.385461e+04	3.383044e+04	3.438820e+04	3.470114e+04	3.454050e+04	3.404385e+04	3.539620e+04	3.475058e+04	3.483346e+04	3.513505e+04	3.513902e+04	3.533448e+04	3.644110e+04	3.547010e+04	3.587103e+04	3.578140e+04	3.592614e+04	3.598557e+04	3.659552e+04	3.665894e+04	3.658547e+04	3.592777e+04	3.626430e+04	3.693371e+04	3.583156e+04	3.536792e+04	3.546744e+04	3.502558e+04	3.500968e+04	3.533934e+04	3.448476e+04	3.442973e+04	3.417543e+04	3.543697e+04	3.368478e+04	3.468429e+04	3.381873e+04	3.433431e+04	3.413887e+04	3.476334e+04	3.394020e+04	3.388699e+04	3.506336e+04	3.355947e+04	3.481092e+04	3.401894e+04	3.483966e+04	3.550389e+04	3.484882e+04	3.548431e+04	3.518782e+04	3.606792e+04	3.591946e+04	3.615635e+04	3.621157e+04	3.636758e+04	3.671661e+04	3.711265e+04	3.770225e+04	3.865639e+04	3.738746e+04	3.759330e+04	3.750307e+04	3.745100e+04	3.764803e+04	3.712850e+04	3.839055e+04	3.753621e+04	3.781638e+04	3.638746e+04	3.764262e+04	3.628890e+04	3.651643e+04	3.691617e+04	3.607505e+04	3.610792e+04	3.596239e+04	3.700255e+04	3.610170e+04	3.593559e+04	3.613679e+04	3.618944e+04	3.463882e+04	3.472583e+04	3.554061e+04	3.492745e+04	3.532822e+04	3.463923e+04	3.592538e+04	3.514640e+04	3.469497e+04	3.495840e+04	3.473137e+04	3.536661e+04	3.471679e+04	3.359574e+04	3.504965e+04	3.505875e+04	3.456021e+04	3.353830e+04	3.477425e+04	3.534246e+04	3.478002e+04	3.485934e+04	3.489563e+04	3.455677e+04	3.520016e+04	3.597687e+04	3.581815e+04	3.529004e+04	3.643088e+04	3.616837e+04	3.607201e+04	3.676947e+04	3.679067e+04	3.678080e+04	3.678476e+04	3.804753e+04	3.880145e+04	3.888104e+04	3.789662e+04	3.862101e+04	3.734462e+04	3.818678e+04	3.805725e+04	3.851666e+04	3.877227e+04	3.866309e+04	3.907781e+04	3.779704e+04	3.854871e+04	3.799048e+04	3.760662e+04	3.860671e+04	3.718250e+04	3.766851e+04	3.754197e+04	3.715380e+04	3.672388e+04	3.694140e+04	3.662126e+04	3.667086e+04	3.660556e+04	3.623476e+04	3.602026e+04	3.592396e+04	3.608458e+04	3.501457e+04	3.507172e+04	3.524611e+04	3.459847e+04	3.423049e+04	3.433292e+04	3.369875e+04	3.455222e+04	3.426742e+04	3.374448e+04	3.379503e+04	3.367181e+04	3.324336e+04	3.349483e+04	3.361405e+04	3.336814e+04	3.328828e+04	3.362441e+04	3.260766e+04	3.323695e+04	3.250423e+04	3.215952e+04	3.284213e+04	3.274597e+04	3.271771e+04	3.250527e+04	3.254430e+04	3.328679e+04	3.208781e+04	3.214947e+04	3.327083e+04	3.233051e+04	3.215730e+04	3.230626e+04	3.214917e+04	3.279873e+04	3.317551e+04	3.385460e+04	3.264966e+04	3.301622e+04	3.237822e+04	3.231268e+04	3.309263e+04	3.333047e+04	3.220229e+04	3.333503e+04	3.299151e+04	3.239109e+04	3.184930e+04	3.261001e+04	3.280291e+04	3.319136e+04	3.255636e+04	3.206877e+04	3.247052e+04	3.289630e+04	3.292643e+04	3.227979e+04	3.324390e+04	3.250454e+04	3.257405e+04	3.316731e+04	3.274231e+04	3.318648e+04	3.313971e+04	3.276020e+04	3.268255e+04	3.349008e+04	3.259537e+04	3.283391e+04	3.297091e+04	3.220401e+04	3.279538e+04	3.211171e+04	3.260355e+04	3.195801e+04	3.264308e+04	3.202594e+04	3.135070e+04	3.162238e+04	3.159563e+04	3.209208e+04	3.176678e+04	3.261210e+04	3.135584e+04	3.184355e+04	3.116814e+04	3.181849e+04	3.163495e+04	3.182379e+04	3.235105e+04	3.141968e+04	3.186160e+04	3.160144e+04	3.265149e+04	3.196925e+04	3.226306e+04	3.174552e+04	3.115557e+04	3.210542e+04	3.228398e+04	3.203119e+04	3.252030e+04	3.168780e+04	3.092210e+04	3.183299e+04	3.138381e+04	3.178952e+04	3.163927e+04	3.179500e+04	3.132216e+04	3.252773e+04	3.215155e+04	3.191510e+04	3.200066e+04	3.180069e+04	3.154140e+04	3.167000e+04	3.200882e+04	3.185857e+04	3.157978e+04	3.158369e+04	3.178094e+04	3.183681e+04	3.152063e+04	3.233320e+04	3.220845e+04	3.280998e+04	3.310223e+04	3.232091e+04	3.168570e+04	3.254988e+04	3.197508e+04	3.237151e+04	3.208877e+04	3.305133e+04	3.159135e+04	3.267469e+04	3.225796e+04	3.274628e+04	3.156689e+04	3.226952e+04	3.255027e+04	3.259007e+04	3.294289e+04	3.236651e+04	3.229586e+04	3.372046e+04	3.307136e+04	3.274588e+04	3.252996e+04	3.291816e+04	3.334123e+04	3.237412e+04	3.258810e+04	3.335493e+04	3.269607e+04	3.261153e+04	3.316634e+04	3.279565e+04	3.375406e+04	3.372499e+04	3.360533e+04	3.320901e+04	3.337356e+04	3.349720e+04	3.305051e+04	3.327647e+04	3.422416e+04	3.394907e+04	3.365518e+04	3.369651e+04	3.317078e+04	3.364764e+04	3.471616e+04	3.407993e+04	3.468166e+04	3.428496e+04	3.381183e+04	3.439250e+04	3.468490e+04	3.461201e+04	3.539233e+04	3.401671e+04	3.436520e+04	3.529438e+04	3.505061e+04	3.466174e+04	3.462200e+04	3.484772e+04	3.558408e+04	3.553783e+04	3.582296e+04	3.414816e+04	3.563443e+04
2.450616e+02	3.219006e+04	3.212363e+04	3.144385e+04	3.239465e+04	3.197554e+04	3.202789e+04	3.153904e+04	3.230011e+04	3.188828e+04	3.119949e+04	3.195294e+04	3.146797e+04	3.079241e+04	3.175042e+04	3.180926e+04	3.103795e+04	3.204531e+04	3.098477e+04	3.154431e+04	3.185799e+04	3.271637e+04	3.158758e+04	3.138690e+04	3.262745e+04	3.205005e+04	3.172674e+04	3.211422e+04	3.180840e+04	3.208068e+04	3.163419e+04	3.210471e+04	3.191725e+04	3.236332e+04	3.207360e+04	3.236700e+04	3.174671e+04	3.164686e+04	3.181276e+04	3.139464e+04	3.247201e+04	3.105761e+04	3.223512e+04	3.103815e+04	3.270307e+04	3.150404e+04	3.142222e+04	3.151262e+04	3.249125e+04	3.161732e+04	3.233420e+04	3.145263e+04	3.237953e+04	3.157205e+04	3.161367e+04	3.151992e+04	3.173312e+04	3.167017e+04	3.176267e+04	3.198139e+04	3.264215e+04	3.179073e+04	3.248683e+04	3.229567e+04	3.165384e+04	3.190622e+04	3.190788e+04	3.219782e+04	3.153689e+04	3.252250e+04	3.186989e+04	3.169064e+04	3.209303e+04	3.263253e+04	3.211839e+04	3.165061e+04	3.185909e+04	3.159527e+04	3.181089e+04	3.263093e+04	3.208775e+04	3.138590e+04	3.172522e+04	3.204972e+04	3.202012e+04	3.174585e+04	3.243308e+04	3.202662e+04	3.194320e+04	3.219503e+04	3.161952e+04	3.141350e+04	3.196736e+04	3.212953e+04	3.236389e+04	3.309957e+04	3.286494e+04	3.216353e+04	3.266921e+04	3.296052e+04	3.232045e+04	3.268394e+04	3.268438e+04	3.262483e+04	3.214295e+04	3.210258e+04	3.226248e+04	3.212025e+04	3.221302e+04	3.253517e+04	3.195162e+04	3.244255e+04	3.242959e+04	3.241166e+04	3.291367e+04	3.260288e+04	3.306100e+04	3.284990e+04	3.210971e+04	3.257516e+04	3.290347e+04	3.268602e+04	3.285110e+04	3.289829e+04	3.254673e+04	3.149689e+04	3.196853e+04	3.183775e+04	3.244402e+04	3.360042e+04	3.247297e+04	3.272632e+04	3.302676e+04	3.239390e+04	3.191163e+04	3.200797e+04	3.221524e+04	3.172824e+04	3.218896e+04	3.195440e+04	3.263964e+04	3.208876e+04	3.228754e+04	3.241905e+04	3.281542e+04	3.251438e+04	3.254071e+04	3.336711e+04	3.306973e+04	3.365931e+04	3.287013e+04	3.351395e+04	3.351032e+04	3.296292e+04	3.384622e+04	3.347975e+04	3.414592e+04	3.341828e+04	3.396821e+04	3.360751e+04	3.319867e+04	3.358760e+04	3.413843e+04	3.355852e+04	3.315733e+04	3.304919e+04	3.328543e+04	3.335090e+04	3.274408e+04	3.383982e+04	3.337511e+04	3.306715e+04	3.378918e+04	3.260406e+04	3.265113e+04	3.292799e+04	3.324537e+04	3.355424e+04	3.299552e+04	3.353231e+04	3.290940e+04	3.286827e+04	3.157321e+04	3.223823e+04	3.269579e+04	3.276844e+04	3.254469e+04	3.291624e+04	3.239428e+04	3.203696e+04	3.257711e+04	3.245279e+04	3.275652e+04	3.255490e+04	3.265261e+04	3.244129e+04	3.288082e+04	3.219922e+04	3.236432e+04	3.303202e+04	3.296867e+04	3.328210e+04	3.297152e+04	3.368042e+04	3.365159e+04	3.349342e+04	3.388237e+04	3.370860e+04	3.355799e+04	3.352900e+04	3.421073e+04	3.492338e+04	3.530858e+04	3.353899e+04	3.417084e+04	3.445153e+04	3.511369e+04	3.523506e+04	3.495083e+04	3.498422e+04	3.557218e+04	3.619791e+04	3.654780e+04	3.583985e+04	3.548714e+04	3.565461e+04	3.723607e+04	3.597578e+04	3.661345e+04	3.652557e+04	3.499368e+04	3.618491e+04	3.626488e+04	3.589297e+04	3.614239e+04	3.553511e+04	3.622830e+04	3.615273e+04	3.572173e+04	3.567877e+04	3.512583e+04	3.556698e+04	3.434810e+04	3.510351e+04	3.507057e+04	3.501404e+04	3.473086e+04	3.403453e+04	3.446042e+04	3.446082e+04	3.435143e+04	3.461581e+04	3.400014e+04	3.509304e+04	3.383194e+04	3.503392e+04	3.497224e+04	3.464846e+04	3.538356e+04	3.510118e+04	3.606940e+04	3.664502e+04	3.668839e+04	3.575609e+04	3.662437e+04	3.705594e+04	3.663574e+04	3.735048e+04	3.809090e+04	3.819699e+04	3.814380e+04	3.839323e+04	3.770279e+04	3.696203e+04	3.829771e+04	3.753578e+04	3.724905e+04	3.748645e+04	3.680237e+04	3.749866e+04	3.769443e+04	3.741202e+04	3.698306e+04	3.635078e+04	3.629322e+04	3.714429e+04	3.691545e+04	3.658420e+04	3.572048e+04	3.593351e+04	3.596924e+04	3.558039e+04	3.622087e+04	3.634972e+04	3.586488e+04	3.562215e+04	3.556707e+04	3.551308e+04	3.482119e+04	3.511742e+04	3.479203e+04	3.577630e+04	3.564643e+04	3.450622e+04	3.485052e+04	3.323226e+04	3.503843e+04	3.475421e+04	3.520350e+04	3.647496e+04	3.514972e+04	3.535362e+04	3.494674e+04	3.433368e+04	3.527391e+04	3.549524e+04	3.464883e+04	3.481549e+04	3.622860e+04	3.572823e+04	3.571243e+04	3.642464e+04	3.635426e+04	3.636331e+04	3.738744e+04	3.733807e+04	3.730242e+04	3.856233e+04	3.846481e+04	3.856292e+04	3.894197e+04	3.919911e+04	3.896161e+04	3.972428e+04	3.896907e+04	3.865876e+04	3.909913e+04	3.963241e+04	3.936975e+04	3.977265e+04	3.926317e+04	3.791534e+04	3.842427e+04	3.826305e+04	3.823909e+04	3.866901e+04	3.790826e+04	3.870379e+04	3.835384e+04	3.833386e+04	3.753149e+04	3.811810e+04	3.651252e+04	3.666528e+04	3.590175e+04	3.587756e+04	3.627971e+04	3.600538e+04	3.608633e+04	3.537755e+04	3.573081e+04	3.538413e+04	3.508503e+04	3.382359e+04	3.398878e+04	3.365665e+04	3.477015e+04	3.451256e+04	3.362919e+04	3.387696e+04	3.381794e+04	3.348547e+04	3.392935e+04	3.377398e+04	3.420661e+04	3.317211e+04	3.358066e+04	3.307409e+04	3.327173e+04	3.294900e+04	3.269492e+04	3.302571e+04	3.301765e+04	3.289554e+04	3.329017e+04	3.222776e+04	3.197160e+04	3.264814e+04	3.286191e+04	3.218470e+04	3.229055e+04	3.215541e+04	3.265060e+04	3.298325e+04	3.246960e+04	3.265137e+04	3.235861e+04	3.287166e+04	3.231521e+04	3.264140e+04	3.216960e+04	3.274095e+04	3.305818e+04	3.310746e+04	3.264495e+04	3.240368e+04	3.237466e+04	3.323294e+04	3.315840e+04	3.276527e+04	3.264813e+04	3.286041e+04	3.244182e+04	3.355382e+04	3.285575e+04	3.281741e+04	3.343949e+04	3.386673e+04	3.298531e+04	3.304120e+04	3.346877e+04	3.264926e+04	3.298784e+04	3.270805e+04	3.290968e+04	3.327894e+04	3.283569e+04	3.265589e+04	3.226569e+04	3.317558e+04	3.245549e+04	3.242953e+04	3.230302e+04	3.201931e+04	3.241949e+04	3.188752e+04	3.161250e+04	3.226176e+04	3.218010e+04	3.183200e+04	3.251503e+04	3.200085e+04	3.204566e+04	3.253188e+04	3.151991e+04	3.135669e+04	3.180279e+04	3.223861e+04	3.146846e+04	3.192579e+04	3.216927e+04	3.221615e+04	3.161752e+04	3.199410e+04	3.169432e+04	3.188751e+04	3.245701e+04	3.109091e+04	3.149197e+04	3.179697e+04	3.229856e+04	3.165618e+04	3.178181e+04	3.132951e+04	3.167696e+04	3.180542e+04	3.178659e+04	3.145308e+04	3.238825e+04	3.108581e+04	3.116141e+04	3.183021e+04	3.200882e+04	3.138022e+04	3.178801e+04	3.201705e+04	3.215035e+04	3.229062e+04	3.159602e+04	3.226409e+04	3.246031e+04	3.167194e+04	3.119144e+04	3.122611e+04	3.201765e+04	3.201985e+04	3.165577e+04	3.210188e+04	3.179467e+04	3.255507e+04	3.168387e+04	3.198736e+04	3.183975e+04	3.182351e+04	3.181420e+04	3.202855e+04	3.269735e+04	3.253544e+04	3.294850e+04	3.169777e+04	3.302888e+04	3.322899e+04	3.275749e+04	3.287260e+04	3.365272e+04	3.302954e+04	3.264182e+04	3.278437e+04	3.325317e+04	3.319148e+04	3.252905e+04	3.262441e+04	3.275879e+04	3.273792e+04	3.303312e+04	3.247591e+04	3.291239e+04	3.322770e+04	3.360782e+04	3.353402e+04	3.284485e+04	3.312821e+04	3.322732e+04	3.254350e+04	3.329886e+04	3.340713e+04	3.428916e+04	3.314557e+04	3.343651e+04	3.431555e+04	3.405725e+04	3.390585e+04	3.431086e+04	3.364320e+04	3.457058e+04	3.414116e+04	3.508165e+04	3.493389e+04	3.455911e+04	3.421066e+04	3.396875e+04	3.387619e+04	3.451112e+04	3.452490e+04	3.534370e+04	3.464698e+04	3.489942e+04	3.427005e+04	3.487374e+04	3.504184e+04	3.490137e+04	3.557864e+04
2.450814e+02	3.179590e+04	3.195491e+04	3.149575e+04	3.201318e+04	3.177790e+04	3.121955e+04	3.193019e+04	3.173895e+04	3.193918e+04	3.142286e+04	3.198844e+04	3.210505e+04	3.190062e+04	3.255468e+04	3.245436e+04	3.255674e+04	3.163909e+04	3.172713e+04	3.184732e+04	3.182400e+04	3.168356e+04	3.174767e+04	3.200379e+04	3.261819e+04	3.226895e+04	3.170591e+04	3.178006e+04	3.200056e+04	3.248957e+04	3.207604e+04	3.238335e+04	3.275601e+04	3.159910e+04	3.182833e+04	3.187373e+04	3.189593e+04	3.268367e+04	3.168021e+04	3.188907e+04	3.144945e+04	3.205131e+04	3.239641e+04	3.111344e+04	3.232840e+04	3.171064e+04	3.235503e+04	3.248409e+04	3.285879e+04	3.185573e+04	3.285907e+04	3.211982e+04	3.143326e+04	3.271245e+04	3.199249e+04	3.169395e+04	3.202117e+04	3.229619e+04	3.180921e+04	3.212107e+04	3.176717e+04	3.245506e+04	3.199790e+04	3.183259e+04	3.165562e+04	3.253290e+04	3.202627e+04	3.206178e+04	3.292043e+04	3.266697e+04	3.194259e+04	3.201142e+04	3.231492e+04	3.204776e+04	3.196998e+04	3.210765e+04	3.224563e+04	3.233438e+04	3.163848e+04	3.214200e+04	3.213602e+04	3.232729e+04	3.123983e+04	3.259163e+04	3.237016e+04	3.148832e+04	3.281289e+04	3.244784e+04	3.286371e+04	3.237336e+04	3.171496e+04	3.216267e+04	3.250650e+04	3.265791e+04	3.195487e+04	3.178196e+04	3.215138e+04	3.281659e+04	3.270952e+04	3.291691e+04	3.284815e+04	3.271335e+04	3.250782e+04	3.278736e+04	3.326209e+04	3.310884e+04	3.294764e+04	3.310319e+04	3.318246e+04	3.334849e+04	3.234024e+04	3.277313e+04	3.295740e+04	3.319538e+04	3.286427e+04	3.267518e+04	3.315727e+04	3.274564e+04	3.281551e+04	3.277312e+04	3.282964e+04	3.258651e+04	3.279735e+04	3.256701e+04	3.273610e+04	3.275764e+04	3.255272e+04	3.278953e+04	3.341942e+04	3.300275e+04	3.298383e+04	3.238630e+04	3.285887e+04	3.178848e+04	3.161135e+04	3.257950e+04	3.228238e+04	3.191757e+04	3.246705e+04	3.267999e+04	3.225546e+04	3.234141e+04	3.212420e+04	3.227087e+04	3.312223e+04	3.226084e+04	3.271501e+04	3.283777e+04	3.327452e+04	3.371302e+04	3.394246e+04	3.377226e+04	3.325429e+04	3.378146e+04	3.331825e+04	3.339455e+04	3.341049e+04	3.376508e+04	3.401422e+04	3.285537e+04	3.380046e+04	3.341339e+04	3.421713e+04	3.365060e+04	3.432455e+04	3.338964e+04	3.362761e+04	3.340912e+04	3.356368e+04	3.368220e+04	3.348759e+04	3.404208e+04	3.416613e+04	3.342967e+04	3.406410e+04	3.367353e+04	3.370874e+04	3.434072e+04	3.339715e+04	3.345882e+04	3.290935e+04	3.269899e+04	3.341552e+04	3.211903e+04	3.320414e+04	3.327668e+04	3.384128e+04	3.226128e+04	3.278854e+04	3.313290e+04	3.297418e+04	3.353746e+04	3.296613e+04	3.368499e+04	3.304722e+04	3.283571e+04	3.257613e+04	3.311403e+04	3.335845e+04	3.272210e+04	3.350921e+04	3.326606e+04	3.324226e+04	3.353484e+04	3.377285e+04	3.422232e+04	3.392008e+04	3.373179e+04	3.431476e+04	3.415258e+04	3.377331e+04	3.460149e+04	3.474592e+04	3.503127e+04	3.461169e+04	3.515477e+04	3.594533e+04	3.513434e+04	3.617923e+04	3.596583e+04	3.589651e+04	3.672745e+04	3.595377e+04	3.633631e+04	3.663435e+04	3.673352e+04	3.646355e+04	3.685994e+04	3.759808e+04	3.718032e+04	3.649832e+04	3.724782e+04	3.734909e+04	3.612597e+04	3.631859e+04	3.684940e+04	3.690411e+04	3.640962e+04	3.665183e+04	3.619309e+04	3.608878e+04	3.559269e+04	3.530537e+04	3.579771e+04	3.583911e+04	3.476709e+04	3.531771e+04	3.586439e+04	3.444878e+04	3.483818e+04	3.537465e+04	3.525271e+04	3.545138e+04	3.560999e+04	3.409158e+04	3.500745e+04	3.581124e+04	3.484173e+04	3.538065e+04	3.603838e+04	3.667617e+04	3.639790e+04	3.685708e+04	3.725223e+04	3.841092e+04	3.881152e+04	3.823686e+04	3.752828e+04	3.903257e+04	3.901950e+04	3.798093e+04	3.797225e+04	3.899438e+04	3.830985e+04	3.814378e+04	3.841598e+04	3.929658e+04	3.832218e+04	3.832009e+04	3.800768e+04	3.820326e+04	3.822724e+04	3.857902e+04	3.743682e+04	3.659580e+04	3.695223e+04	3.645157e+04	3.666332e+04	3.738021e+04	3.659470e+04	3.667170e+04	3.640341e+04	3.690388e+04	3.722029e+04	3.606617e+04	3.680845e+04	3.603533e+04	3.645868e+04	3.516786e+04	3.559554e+04	3.473902e+04	3.514723e+04	3.515625e+04	3.547840e+04	3.545156e+04	3.493121e+04	3.540617e+04	3.508960e+04	3.508426e+04	3.516033e+04	3.427981e+04	3.476102e+04	3.533368e+04	3.572453e+04	3.498485e+04	3.525280e+04	3.548644e+04	3.542007e+04	3.643834e+04	3.654490e+04	3.698784e+04	3.692107e+04	3.753530e+04	3.723110e+04	3.733023e+04	3.836560e+04	3.851972e+04	3.850283e+04	3.858785e+04	3.969843e+04	3.894934e+04	3.958382e+04	4.090096e+04	4.007551e+04	3.969581e+04	4.107844e+04	3.932086e+04	4.048343e+04	4.050531e+04	4.040912e+04	3.987514e+04	3.994149e+04	4.012710e+04	4.020375e+04	3.954301e+04	3.894095e+04	3.948507e+04	3.925757e+04	3.924208e+04	3.843984e+04	3.818843e+04	3.801846e+04	3.758372e+04	3.768219e+04	3.721600e+04	3.723593e+04	3.689389e+04	3.590607e+04	3.608463e+04	3.657303e+04	3.524442e+04	3.560759e+04	3.484805e+04	3.528210e+04	3.396281e+04	3.550093e+04	3.431443e+04	3.428334e+04	3.462544e+04	3.433912e+04	3.456214e+04	3.288303e+04	3.403752e+04	3.340586e+04	3.302931e+04	3.319097e+04	3.377126e+04	3.308213e+04	3.303760e+04	3.319041e+04	3.261055e+04	3.328392e+04	3.290641e+04	3.313613e+04	3.230882e+04	3.312478e+04	3.255784e+04	3.233828e+04	3.264530e+04	3.314092e+04	3.344469e+04	3.288908e+04	3.296130e+04	3.199211e+04	3.356618e+04	3.280671e+04	3.364390e+04	3.313147e+04	3.372041e+04	3.211001e+04	3.246519e+04	3.293438e+04	3.291116e+04	3.315485e+04	3.307013e+04	3.323480e+04	3.312328e+04	3.324658e+04	3.296973e+04	3.302558e+04	3.334394e+04	3.269613e+04	3.290588e+04	3.203792e+04	3.270903e+04	3.387240e+04	3.345528e+04	3.405771e+04	3.313002e+04	3.406280e+04	3.349973e+04	3.331143e+04	3.319945e+04	3.285916e+04	3.313958e+04	3.315205e+04	3.341606e+04	3.327670e+04	3.285485e+04	3.309278e+04	3.284134e+04	3.331192e+04	3.308141e+04	3.248491e+04	3.223091e+04	3.272132e+04	3.197860e+04	3.250450e+04	3.158000e+04	3.201740e+04	3.218334e+04	3.170117e+04	3.165689e+04	3.141449e+04	3.127427e+04	3.210275e+04	3.188222e+04	3.219544e+04	3.246132e+04	3.166456e+04	3.147364e+04	3.172364e+04	3.159052e+04	3.139238e+04	3.173101e+04	3.282993e+04	3.167558e+04	3.161434e+04	3.164626e+04	3.169177e+04	3.198334e+04	3.210105e+04	3.145004e+04	3.159541e+04	3.068343e+04	3.162168e+04	3.176155e+04	3.170063e+04	3.213687e+04	3.138944e+04	3.222917e+04	3.109500e+04	3.102207e+04	3.155671e+04	3.194609e+04	3.214137e+04	3.224026e+04	3.147248e+04	3.201475e+04	3.210621e+04	3.175088e+04	3.240314e+04	3.237305e+04	3.170092e+04	3.217385e+04	3.206410e+04	3.224204e+04	3.267827e+04	3.191078e+04	3.179313e+04	3.137678e+04	3.255879e+04	3.219107e+04	3.301456e+04	3.203791e+04	3.244312e+04	3.267548e+04	3.154640e+04	3.313434e+04	3.222710e+04	3.213774e+04	3.207189e+04	3.222739e+04	3.219896e+04	3.248613e+04	3.186207e+04	3.296993e+04	3.280353e+04	3.318337e+04	3.278969e+04	3.306785e+04	3.278057e+04	3.283360e+04	3.278955e+04	3.303473e+04	3.291718e+04	3.268744e+04	3.254884e+04	3.232562e+04	3.237972e+04	3.373854e+04	3.289941e+04	3.386177e+04	3.290474e+04	3.363288e+04	3.333962e+04	3.352692e+04	3.412169e+04	3.332691e+04	3.403480e+04	3.388386e+04	3.343522e+04	3.321204e+04	3.460481e+04	3.376675e+04	3.359996e+04	3.455611e+04	3.416236e+04	3.421874e+04	3.442645e+04	3.453260e+04	3.367114e+04	3.416218e+04	3.500465e+04	3.475881e+04	3.457189e+04	3.499750e+04	3.411037e+04	3.522974e+04	3.440045e+04	3.433195e+04	3.469575e+04
2.451001e+02	3.166997e+04	3.310356e+04	3.186222e+04	3.110691e+04	3.150363e+04	3.184624e+04	3.150959e+04	3.161169e+04	3.253601e+04	3.258665e+04	3.239189e+04	3.178573e+04	3.214505e+04	3.201593e+04	3.120240e+04	3.216216e+04	3.206025e+04	3.169009e+04	3.147133e+04	3.226654e+04	3.209505e+04	3.190774e+04	3.167466e+04	3.205621e+04	3.250820e+04	3.231366e+04	3.234081e+04	3.172949e+04	3.228535e+04	3.156345e+04	3.196832e+04	3.208855e+04	3.212334e+04	3.191716e+04	3.236185e+04	3.294888e+04	3.261081e+04	3.213451e+04	3.220472e+04	3.228511e+04	3.198051e+04	3.256536e+04	3.230422e+04	3.163609e+04	3.213865e+04	3.337871e+04	3.279085e+04	3.200074e+04	3.245458e+04	3.251729e+04	3.262841e+04	3.225514e+04	3.244502e+04	3.281104e+04	3.335521e+04	3.265203e+04	3.288423e+04	3.198826e+04	3.249104e+04	3.258065e+04	3.194135e+04	3.194321e+04	3.261499e+04	3.234900e+04	3.231338e+04	3.195666e+04	3.223179e+04	3.210493e+04	3.264231e+04	3.292014e+04	3.292601e+04	3.148568e+04	3.209641e+04	3.240013e+04	3.146544e+04	3.238192e+04	3.193317e+04	3.220216e+04	3.246600e+04	3.212263e+04	3.259994e+04	3.213709e+04	3.199558e+04	3.194687e+04	3.295521e+04	3.181483e+04	3.230671e+04	3.272273e+04	3.209763e+04	3.253747e+04	3.177779e+04	3.250101e+04	3.252847e+04	3.281072e+04	3.287651e+04	3.249647e+04	3.189768e+04	3.246764e+04	3.334983e+04	3.273848e+04	3.329614e+04	3.330918e+04	3.324462e+04	3.337152e+04	3.285047e+04	3.246817e+04	3.230663e+04	3.325028e+04	3.313621e+04	3.274994e+04	3.370235e+04	3.190656e+04	3.304593e+04	3.309690e+04	3.274363e+04	3.330358e+04	3.348287e+04	3.400017e+04	3.410363e+04	3.294401e+04	3.242432e+04	3.256612e+04	3.315459e+04	3.397723e+04	3.229689e+04	3.309026e+04	3.236434e+04	3.287443e+04	3.274047e+04	3.275040e+04	3.310636e+04	3.247938e+04	3.249691e+04	3.232332e+04	3.236400e+04	3.243712e+04	3.238223e+04	3.245798e+04	3.290677e+04	3.288073e+04	3.315310e+04	3.308900e+04	3.283932e+04	3.378337e+04	3.355912e+04	3.398230e+04	3.365700e+04	3.332519e+04	3.315788e+04	3.331155e+04	3.390556e+04	3.307478e+04	3.337160e+04	3.408403e+04	3.493087e+04	3.392283e+04	3.349635e+04	3.382353e+04	3.451100e+04	3.399819e+04	3.400971e+04	3.408850e+04	3.372519e+04	3.418731e+04	3.451622e+04	3.445127e+04	3.344248e+04	3.383025e+04	3.412301e+04	3.426663e+04	3.325515e+04	3.449404e+04	3.403002e+04	3.415275e+04	3.442079e+04	3.351236e+04	3.344833e+04	3.374080e+04	3.438482e+04	3.310276e+04	3.375849e+04	3.340271e+04	3.303869e+04	3.373534e+04	3.357210e+04	3.346782e+04	3.436414e+04	3.312013e+04	3.381188e+04	3.326756e+04	3.264105e+04	3.296994e+04	3.358138e+04	3.337952e+04	3.364490e+04	3.357673e+04	3.330612e+04	3.277770e+04	3.340404e+04	3.385137e+04	3.424220e+04	3.397087e+04	3.369577e+04	3.387625e+04	3.404378e+04	3.393024e+04	3.418628e+04	3.507415e+04	3.418690e+04	3.560901e+04	3.533006e+04	3.546888e+04	3.522218e+04	3.580348e+04	3.536253e+04	3.638489e+04	3.604552e+04	3.666147e+04	3.713818e+04	3.705584e+04	3.756307e+04	3.727361e+04	3.786591e+04	3.736937e+04	3.780057e+04	3.780204e+04	3.839863e+04	3.881907e+04	3.767149e+04	3.774822e+04	3.817534e+04	3.847727e+04	3.835809e+04	3.743473e+04	3.781763e+04	3.756583e+04	3.685144e+04	3.789973e+04	3.828114e+04	3.705193e+04	3.718233e+04	3.729263e+04	3.630492e+04	3.733828e+04	3.699073e+04	3.619773e+04	3.565284e+04	3.618640e+04	3.577733e+04	3.597091e+04	3.600655e+04	3.528516e+04	3.565131e+04	3.439514e+04	3.471286e+04	3.591965e+04	3.596154e+04	3.580561e+04	3.632343e+04	3.651189e+04	3.696262e+04	3.696708e+04	3.765451e+04	3.766606e+04	3.836477e+04	3.868699e+04	3.888695e+04	3.929780e+04	3.947204e+04	3.965165e+04	3.995819e+04	3.881978e+04	3.938276e+04	3.958367e+04	3.942183e+04	3.890521e+04	3.904686e+04	3.876824e+04	3.855130e+04	3.908224e+04	3.769424e+04	3.865201e+04	3.861048e+04	3.806433e+04	3.753092e+04	3.825003e+04	3.789741e+04	3.750984e+04	3.802952e+04	3.726299e+04	3.799642e+04	3.667965e+04	3.747176e+04	3.562722e+04	3.652381e+04	3.635154e+04	3.645313e+04	3.635655e+04	3.605791e+04	3.668721e+04	3.586446e+04	3.581309e+04	3.581268e+04	3.529473e+04	3.612431e+04	3.614947e+04	3.549959e+04	3.577517e+04	3.630757e+04	3.596239e+04	3.636626e+04	3.545639e+04	3.691824e+04	3.589275e+04	3.604348e+04	3.697516e+04	3.580153e+04	3.652100e+04	3.681191e+04	3.766407e+04	3.759391e+04	3.777126e+04	3.830127e+04	3.835250e+04	3.776469e+04	3.901155e+04	3.940245e+04	3.927867e+04	4.012444e+04	4.046626e+04	4.144876e+04	4.012656e+04	4.086877e+04	4.200333e+04	4.142888e+04	4.179195e+04	4.220222e+04	4.190671e+04	4.190722e+04	4.118282e+04	4.150139e+04	4.170896e+04	4.138371e+04	4.102263e+04	4.060051e+04	4.064946e+04	4.036777e+04	3.990409e+04	3.954120e+04	3.928032e+04	3.901369e+04	3.968438e+04	3.795269e+04	3.873056e+04	3.758382e+04	3.784024e+04	3.791391e+04	3.703996e+04	3.700771e+04	3.651982e+04	3.628186e+04	3.661459e+04	3.572668e+04	3.627347e+04	3.555533e+04	3.527956e+04	3.510330e+04	3.401556e+04	3.465368e+04	3.479657e+04	3.444356e+04	3.336295e+04	3.443019e+04	3.399496e+04	3.437368e+04	3.408468e+04	3.380349e+04	3.363310e+04	3.406558e+04	3.297210e+04	3.348530e+04	3.345305e+04	3.277760e+04	3.382526e+04	3.378653e+04	3.299196e+04	3.304487e+04	3.281138e+04	3.330585e+04	3.407094e+04	3.292240e+04	3.331090e+04	3.363649e+04	3.286321e+04	3.302357e+04	3.289988e+04	3.373932e+04	3.340991e+04	3.325922e+04	3.322275e+04	3.336038e+04	3.316046e+04	3.346543e+04	3.342478e+04	3.400314e+04	3.363390e+04	3.356164e+04	3.340970e+04	3.354815e+04	3.432600e+04	3.348515e+04	3.393096e+04	3.441676e+04	3.429355e+04	3.406971e+04	3.409201e+04	3.429135e+04	3.410114e+04	3.474494e+04	3.492582e+04	3.361138e+04	3.504306e+04	3.406551e+04	3.436082e+04	3.275008e+04	3.367661e+04	3.364230e+04	3.354019e+04	3.321507e+04	3.343874e+04	3.340886e+04	3.335086e+04	3.314023e+04	3.293094e+04	3.274163e+04	3.317239e+04	3.248613e+04	3.222326e+04	3.268022e+04	3.235031e+04	3.300651e+04	3.210454e+04	3.218678e+04	3.175024e+04	3.299657e+04	3.211993e+04	3.194742e+04	3.177985e+04	3.193639e+04	3.255192e+04	3.124276e+04	3.178879e+04	3.255667e+04	3.266019e+04	3.168892e+04	3.167761e+04	3.127523e+04	3.139184e+04	3.180322e+04	3.143001e+04	3.219158e+04	3.216175e+04	3.220205e+04	3.208224e+04	3.199959e+04	3.145337e+04	3.153532e+04	3.233599e+04	3.227653e+04	3.236182e+04	3.278747e+04	3.136028e+04	3.156847e+04	3.215804e+04	3.291286e+04	3.203258e+04	3.199708e+04	3.252063e+04	3.171218e+04	3.172475e+04	3.313285e+04	3.181613e+04	3.174171e+04	3.239425e+04	3.208316e+04	3.251290e+04	3.231718e+04	3.221303e+04	3.270739e+04	3.203980e+04	3.288949e+04	3.249862e+04	3.190743e+04	3.252164e+04	3.192375e+04	3.247260e+04	3.289321e+04	3.282549e+04	3.213336e+04	3.291893e+04	3.326979e+04	3.147791e+04	3.292730e+04	3.301346e+04	3.210275e+04	3.250296e+04	3.258272e+04	3.265953e+04	3.338853e+04	3.322684e+04	3.314988e+04	3.281618e+04	3.336959e+04	3.347655e+04	3.310264e+04	3.364771e+04	3.388166e+04	3.287392e+04	3.318388e+04	3.371506e+04	3.300224e+04	3.290837e+04	3.352902e+04	3.350426e+04	3.398210e+04	3.414260e+04	3.317620e+04	3.367603e+04	3.322560e+04	3.340030e+04	3.354171e+04	3.358618e+04	3.404716e+04	3.396651e+04	3.408550e+04	3.347392e+04	3.430190e+04	3.470632e+04	3.406566e+04	3.523078e+04	3.482292e+04	3.435612e+04	3.458010e+04	3.471796e+04	3.443779e+04	3.521441e+04	3.522724e+04	3.542537e+04	3.545630e+04	3.517747e+04	3.533151e+04
2.451163e+02	3.172835e+04	3.111817e+04	3.142546e+04	3.194567e+04	3.197189e+04	3.198987e+04	3.182816e+04	3.138079e+04	3.285607e+04	3.231567e+04	3.175838e+04	3.196243e+04	3.226642e+04	3.179642e+04	3.145705e+04	3.236049e+04	3.211844e+04	3.204665e+04	3.204664e+04	3.231248e+04	3.270880e+04	3.194799e+04	3.242354e+04	3.215947e+04	3.240417e+04	3.227158e+04	3.104572e+04	3.188665e+04	3.234016e+04	3.290440e+04	3.218126e+04	3.217025e+04	3.128540e+04	3.233772e+04	3.199033e+04	3.185808e+04	3.228167e+04	3.178446e+04	3.184092e+04	3.199883e+04	3.253900e+04	3.185936e+04	3.282211e+04	3.244468e+04	3.196480e+04	3.275797e+04	3.250958e+04	3.245763e+04	3.134264e+04	3.231556e+04	3.198663e+04	3.159062e+04	3.226220e+04	3.297953e+04	3.266005e+04	3.184235e+04	3.207357e+04	3.231902e+04	3.217135e+04	3.189139e+04	3.154112e+04	3.181070e+04	3.313720e+04	3.269027e+04	3.175503e+04	3.246027e+04	3.267201e+04	3.241539e+04	3.224608e+04	3.262728e+04	3.234415e+04	3.209222e+04	3.213153e+04	3.290778e+04	3.250472e+04	3.270376e+04	3.253765e+04	3.260703e+04	3.234316e+04	3.195128e+04	3.183903e+04	3.323578e+04	3.337057e+04	3.245175e+04	3.199223e+04	3.195539e+04	3.195424e+04	3.203054e+04	3.237859e+04	3.280131e+04	3.364376e+04	3.291014e+04	3.300988e+04	3.235882e+04	3.277098e+04	3.227676e+04	3.263967e+04	3.259263e+04	3.347202e+04	3.284692e+04	3.255164e+04	3.346924e+04	3.314753e+04	3.334011e+04	3.321350e+04	3.283547e+04	3.308512e+04	3.324588e+04	3.294922e+04	3.336203e+04	3.289643e+04	3.299676e+04	3.280126e+04	3.263286e+04	3.316126e+04	3.362183e+04	3.344542e+04	3.293904e+04	3.256115e+04	3.269746e+04	3.319676e+04	3.304056e+04	3.295176e+04	3.341469e+04	3.370370e+04	3.318993e+04	3.224724e+04	3.303631e+04	3.328651e+04	3.367247e+04	3.295731e+04	3.318505e+04	3.292279e+04	3.347788e+04	3.240555e+04	3.255674e+04	3.226014e+04	3.338870e+04	3.311460e+04	3.320221e+04	3.305690e+04	3.259471e+04	3.263236e+04	3.369958e+04	3.395091e+04	3.418516e+04	3.392016e+04	3.391819e+04	3.307433e+04	3.336494e+04	3.316797e+04	3.356646e+04	3.428900e+04	3.428745e+04	3.360299e+04	3.417951e+04	3.445679e+04	3.386152e+04	3.462097e+04	3.447298e+04	3.407423e+04	3.443419e+04	3.439604e+04	3.359015e+04	3.452076e+04	3.427821e+04	3.374768e+04	3.456953e+04	3.460417e+04	3.401146e+04	3.423872e+04	3.396734e+04	3.366098e+04	3.401425e+04	3.416473e+04	3.398133e+04	3.422208e+04	3.452224e+04	3.443820e+04	3.425691e+04	3.343783e+04	3.431161e+04	3.336077e+04	3.401367e+04	3.395568e+04	3.401583e+04	3.371278e+04	3.391407e+04	3.396488e+04	3.381420e+04	3.322643e+04	3.388102e+04	3.364675e+04	3.390935e+04	3.331785e+04	3.313002e+04	3.312995e+04	3.425845e+04	3.354414e+04	3.374267e+04	3.425080e+04	3.465608e+04	3.467884e+04	3.400226e+04	3.454199e+04	3.496919e+04	3.501796e+04	3.475758e+04	3.533852e+04	3.558446e+04	3.524143e+04	3.575575e+04	3.569347e+04	3.634094e+04	3.656777e+04	3.651600e+04	3.668943e+04	3.782690e+04	3.709023e+04	3.750380e+04	3.757047e+04	3.843035e+04	3.837962e+04	3.904010e+04	3.768232e+04	3.860017e+04	3.874572e+04	3.813487e+04	3.923113e+04	3.889493e+04	3.863438e+04	3.838232e+04	3.868320e+04	3.916698e+04	3.863397e+04	3.828834e+04	3.885958e+04	3.792265e+04	3.904615e+04	3.808026e+04	3.838651e+04	3.695409e+04	3.659618e+04	3.710566e+04	3.703476e+04	3.639958e+04	3.676696e+04	3.642024e+04	3.629074e+04	3.607236e+04	3.625878e+04	3.573341e+04	3.628940e+04	3.640954e+04	3.615903e+04	3.690631e+04	3.715634e+04	3.629337e+04	3.744985e+04	3.752227e+04	3.790897e+04	3.797004e+04	3.862208e+04	3.871807e+04	3.919383e+04	3.891980e+04	3.948523e+04	4.007825e+04	3.917523e+04	4.046616e+04	4.044434e+04	3.975333e+04	3.986942e+04	3.971320e+04	4.011041e+04	3.937306e+04	3.934185e+04	3.918744e+04	3.918017e+04	3.908398e+04	3.984729e+04	3.969239e+04	3.855820e+04	3.859803e+04	3.885041e+04	3.810679e+04	3.751633e+04	3.720648e+04	3.744375e+04	3.778841e+04	3.853263e+04	3.730771e+04	3.776556e+04	3.735951e+04	3.738844e+04	3.748528e+04	3.708154e+04	3.699348e+04	3.764505e+04	3.704716e+04	3.608595e+04	3.711644e+04	3.751600e+04	3.660960e+04	3.667603e+04	3.750276e+04	3.613354e+04	3.710062e+04	3.819448e+04	3.701518e+04	3.663892e+04	3.635702e+04	3.719619e+04	3.649950e+04	3.656408e+04	3.619104e+04	3.672402e+04	3.713348e+04	3.825106e+04	3.730266e+04	3.742779e+04	3.814616e+04	3.836543e+04	3.904716e+04	3.913594e+04	3.988388e+04	3.962412e+04	4.081773e+04	4.113574e+04	4.132804e+04	4.212975e+04	4.198956e+04	4.172160e+04	4.230283e+04	4.369788e+04	4.282957e+04	4.347751e+04	4.250124e+04	4.313708e+04	4.318632e+04	4.361947e+04	4.312040e+04	4.207343e+04	4.160305e+04	4.190519e+04	4.166143e+04	4.126672e+04	4.142849e+04	4.177263e+04	4.154141e+04	3.973792e+04	4.052262e+04	3.916974e+04	3.959438e+04	3.890246e+04	3.870089e+04	3.847251e+04	3.807330e+04	3.809313e+04	3.725233e+04	3.731431e+04	3.715513e+04	3.617094e+04	3.658623e+04	3.611408e+04	3.601543e+04	3.515207e+04	3.544345e+04	3.493159e+04	3.499799e+04	3.481265e+04	3.424347e+04	3.397143e+04	3.395121e+04	3.382973e+04	3.376002e+04	3.365668e+04	3.423990e+04	3.457766e+04	3.387018e+04	3.359559e+04	3.371656e+04	3.283930e+04	3.391255e+04	3.347293e+04	3.354165e+04	3.310722e+04	3.267959e+04	3.334303e+04	3.377144e+04	3.333723e+04	3.342925e+04	3.338895e+04	3.286458e+04	3.342750e+04	3.268032e+04	3.371079e+04	3.283104e+04	3.355739e+04	3.313881e+04	3.387334e+04	3.338768e+04	3.356324e+04	3.355913e+04	3.402191e+04	3.406318e+04	3.424204e+04	3.438457e+04	3.372430e+04	3.400116e+04	3.336650e+04	3.387834e+04	3.357217e+04	3.500677e+04	3.402413e+04	3.519851e+04	3.438783e+04	3.549147e+04	3.446117e+04	3.378276e+04	3.383833e+04	3.519697e+04	3.439218e+04	3.411761e+04	3.388837e+04	3.430876e+04	3.404124e+04	3.423987e+04	3.405623e+04	3.383197e+04	3.422541e+04	3.323116e+04	3.336909e+04	3.371211e+04	3.393954e+04	3.350156e+04	3.259270e+04	3.279050e+04	3.250459e+04	3.192649e+04	3.235385e+04	3.363588e+04	3.295176e+04	3.203819e+04	3.220409e+04	3.279337e+04	3.244100e+04	3.233220e+04	3.235167e+04	3.244581e+04	3.181145e+04	3.191405e+04	3.125868e+04	3.175115e+04	3.238254e+04	3.200337e+04	3.210681e+04	3.144557e+04	3.162003e+04	3.193734e+04	3.137921e+04	3.160268e+04	3.201738e+04	3.161451e+04	3.113272e+04	3.233848e+04	3.220423e+04	3.201436e+04	3.173707e+04	3.082720e+04	3.173720e+04	3.162732e+04	3.187101e+04	3.197394e+04	3.234547e+04	3.164142e+04	3.210391e+04	3.274686e+04	3.235012e+04	3.183258e+04	3.157750e+04	3.164329e+04	3.229800e+04	3.164495e+04	3.212015e+04	3.263753e+04	3.245206e+04	3.214596e+04	3.186491e+04	3.172862e+04	3.213223e+04	3.191478e+04	3.218536e+04	3.255353e+04	3.296842e+04	3.201626e+04	3.289814e+04	3.235889e+04	3.158682e+04	3.186179e+04	3.211823e+04	3.269945e+04	3.276903e+04	3.272332e+04	3.200231e+04	3.260478e+04	3.225222e+04	3.269415e+04	3.280588e+04	3.233153e+04	3.300934e+04	3.340978e+04	3.290033e+04	3.335654e+04	3.314893e+04	3.303327e+04	3.337478e+04	3.365338e+04	3.313047e+04	3.287272e+04	3.351670e+04	3.373518e+04	3.384566e+04	3.361649e+04	3.367797e+04	3.279233e+04	3.358802e+04	3.378141e+04	3.329376e+04	3.377485e+04	3.440728e+04	3.428026e+04	3.409981e+04	3.384420e+04	3.478115e+04	3.440148e+04	3.472136e+04	3.406404e+04	3.408264e+04	3.412453e+04	3.476186e+04	3.448615e+04	3.457602e+04	3.467884e+04	3.482116e+04	3.511265e+04	3.503636e+04	3.455860e+04	3.405535e+04	3.489820e+04	3.442437e+04
2.451381e+02	3.242864e+04	3.227851e+04	3.291532e+04	3.292058e+04	3.233313e+04	3.228936e+04	3.186233e+04	3.230087e+04	3.273111e+04	3.246829e+04	3.208851e+04	3.187431e+04	3.138851e+04	3.244040e+04	3.212002e+04	3.249920e+04	3.247192e+04	3.228462e+04	3.206965e+04	3.224613e+04	3.232792e+04	3.193793e+04	3.197489e+04	3.235920e+04	3.183370e+04	3.224786e+04	3.220177e+04	3.175132e+04	3.197315e+04	3.223495e+04	3.192927e+04	3.242759e+04	3.213270e+04	3.231976e+04	3.349949e+04	3.215386e+04	3.289074e+04	3.237197e+04	3.217821e+04	3.256301e+04	3.185595e+04	3.266770e+04	3.280699e+04	3.215722e+04	3.224817e+04	3.203646e+04	3.195607e+04	3.200774e+04	3.314313e+04	3.315056e+04	3.258777e+04	3.217408e+04	3.160261e+04	3.269191e+04	3.272515e+04	3.251908e+04	3.305242e+04	3.297278e+04	3.223473e+04	3.332379e+04	3.256034e+04	3.224518e+04	3.255979e+04	3.218297e+04	3.350895e+04	3.279674e+04	3.287727e+04	3.306623e+04	3.187733e+04	3.201464e+04	3.298946e+04	3.287179e+04	3.247857e+04	3.160046e+04	3.293541e+04	3.215865e+04	3.308634e+04	3.327029e+04	3.243856e+04	3.258061e+04	3.253431e+04	3.228096e+04	3.341256e+04	3.380072e+04	3.355111e+04	3.231919e+04	3.236160e+04	3.307994e+04	3.294992e+04	3.235191e+04	3.266118e+04	3.265413e+04	3.283944e+04	3.335094e+04	3.294468e+04	3.314806e+04	3.327442e+04	3.394000e+04	3.373379e+04	3.394768e+04	3.436439e+04	3.307492e+04	3.435887e+04	3.317170e+04	3.434605e+04	3.346564e+04	3.325109e+04	3.356054e+04	3.352411e+04	3.351154e+04	3.396071e+04	3.325041e+04	3.352514e+04	3.396152e+04	3.341674e+04	3.331516e+04	3.365275e+04	3.420823e+04	3.327675e+04	3.385062e+04	3.388938e+04	3.414803e+04	3.394759e+04	3.386961e+04	3.404364e+04	3.322861e+04	3.385212e+04	3.359843e+04	3.287659e+04	3.348716e+04	3.363097e+04	3.259646e+04	3.301650e+04	3.335454e+04	3.356709e+04	3.363701e+04	3.354951e+04	3.307963e+04	3.290021e+04	3.301436e+04	3.364461e+04	3.381881e+04	3.365541e+04	3.399828e+04	3.318585e+04	3.330965e+04	3.363304e+04	3.413462e+04	3.360443e+04	3.505114e+04	3.446619e+04	3.517313e+04	3.491722e+04	3.427261e+04	3.491630e+04	3.467564e+04	3.539988e+04	3.510295e+04	3.505312e+04	3.529725e+04	3.442244e+04	3.449232e+04	3.537392e+04	3.463098e+04	3.444594e+04	3.535571e+04	3.645163e+04	3.524582e+04	3.473964e+04	3.447427e+04	3.477651e+04	3.481846e+04	3.515590e+04	3.571379e+04	3.441075e+04	3.414900e+04	3.533913e+04	3.479153e+04	3.497289e+04	3.460229e+04	3.515176e+04	3.433798e+04	3.483038e+04	3.423282e+04	3.363339e+04	3.456384e+04	3.457718e+04	3.453523e+04	3.422775e+04	3.340220e+04	3.382609e+04	3.397351e+04	3.505625e+04	3.453876e+04	3.496123e+04	3.412082e+04	3.381651e+04	3.472890e+04	3.523021e+04	3.506226e+04	3.500671e+04	3.527514e+04	3.506322e+04	3.536284e+04	3.516380e+04	3.468481e+04	3.589353e+04	3.554666e+04	3.608935e+04	3.669702e+04	3.707658e+04	3.728565e+04	3.666656e+04	3.726371e+04	3.691926e+04	3.686167e+04	3.773610e+04	3.861943e+04	3.785542e+04	3.878322e+04	3.898068e+04	3.979562e+04	3.911999e+04	3.945321e+04	4.049318e+04	3.958936e+04	4.099657e+04	4.073249e+04	4.119306e+04	4.049657e+04	3.980918e+04	3.956080e+04	4.029038e+04	4.009508e+04	4.070837e+04	4.040368e+04	4.022088e+04	3.936222e+04	3.912974e+04	3.976989e+04	3.828869e+04	3.807215e+04	3.887318e+04	3.802121e+04	3.694231e+04	3.732259e+04	3.809394e+04	3.711246e+04	3.725852e+04	3.733466e+04	3.784940e+04	3.734638e+04	3.694359e+04	3.649196e+04	3.673611e+04	3.744042e+04	3.750275e+04	3.877595e+04	3.838890e+04	3.864891e+04	3.898797e+04	3.791353e+04	3.870850e+04	3.952825e+04	4.001662e+04	4.034188e+04	4.000760e+04	4.079133e+04	4.167314e+04	4.064277e+04	4.072370e+04	4.116407e+04	4.075669e+04	4.116723e+04	4.175778e+04	4.108478e+04	4.099486e+04	4.142058e+04	4.006087e+04	4.040993e+04	4.072829e+04	4.067278e+04	4.009060e+04	4.029600e+04	3.961330e+04	3.889392e+04	3.940363e+04	3.899362e+04	3.833526e+04	3.980030e+04	3.869805e+04	3.891279e+04	3.875120e+04	3.901540e+04	3.917053e+04	3.901252e+04	3.834886e+04	3.720865e+04	3.766741e+04	3.815427e+04	3.788037e+04	3.794441e+04	3.787271e+04	3.790477e+04	3.823397e+04	3.760668e+04	3.766450e+04	3.713774e+04	3.730768e+04	3.790037e+04	3.863863e+04	3.751442e+04	3.752722e+04	3.808233e+04	3.761124e+04	3.772388e+04	3.813384e+04	3.822271e+04	3.852276e+04	3.926056e+04	3.850525e+04	3.911798e+04	3.977061e+04	3.974742e+04	4.060484e+04	4.084949e+04	4.154881e+04	4.272288e+04	4.209370e+04	4.264533e+04	4.359207e+04	4.330909e+04	4.448385e+04	4.463688e+04	4.533390e+04	4.593367e+04	4.568253e+04	4.553950e+04	4.545800e+04	4.504797e+04	4.556181e+04	4.499216e+04	4.493039e+04	4.492184e+04	4.474944e+04	4.401927e+04	4.417755e+04	4.319428e+04	4.382514e+04	4.356787e+04	4.284898e+04	4.178388e+04	4.143180e+04	4.068932e+04	4.035029e+04	4.054936e+04	4.065258e+04	3.969127e+04	3.946629e+04	3.878892e+04	3.854652e+04	3.831363e+04	3.738655e+04	3.687816e+04	3.783651e+04	3.700600e+04	3.629267e+04	3.572709e+04	3.657724e+04	3.588432e+04	3.504412e+04	3.598784e+04	3.499664e+04	3.451991e+04	3.547232e+04	3.430570e+04	3.411557e+04	3.533064e+04	3.398385e+04	3.446470e+04	3.417658e+04	3.443800e+04	3.383607e+04	3.368559e+04	3.324192e+04	3.363018e+04	3.445658e+04	3.348419e+04	3.391138e+04	3.295257e+04	3.329147e+04	3.368837e+04	3.351783e+04	3.368771e+04	3.411098e+04	3.378144e+04	3.359331e+04	3.379673e+04	3.366028e+04	3.442196e+04	3.423020e+04	3.370646e+04	3.408759e+04	3.441537e+04	3.439579e+04	3.420054e+04	3.386263e+04	3.371332e+04	3.454094e+04	3.380579e+04	3.394280e+04	3.403409e+04	3.509471e+04	3.446806e+04	3.415196e+04	3.481440e+04	3.399429e+04	3.460180e+04	3.626383e+04	3.556283e+04	3.503103e+04	3.408712e+04	3.503043e+04	3.518987e+04	3.561092e+04	3.447314e+04	3.477961e+04	3.443442e+04	3.439573e+04	3.426588e+04	3.476548e+04	3.464926e+04	3.417068e+04	3.369751e+04	3.310654e+04	3.386294e+04	3.380204e+04	3.319319e+04	3.388663e+04	3.362601e+04	3.277821e+04	3.296351e+04	3.277329e+04	3.209230e+04	3.333814e+04	3.222904e+04	3.202237e+04	3.210560e+04	3.244811e+04	3.137671e+04	3.215030e+04	3.156258e+04	3.244264e+04	3.203611e+04	3.206032e+04	3.226397e+04	3.154734e+04	3.188310e+04	3.166674e+04	3.300003e+04	3.249310e+04	3.186723e+04	3.220564e+04	3.108657e+04	3.165263e+04	3.157308e+04	3.147440e+04	3.184317e+04	3.123837e+04	3.202819e+04	3.179149e+04	3.159176e+04	3.159149e+04	3.194393e+04	3.213853e+04	3.228838e+04	3.149771e+04	3.173856e+04	3.245988e+04	3.236699e+04	3.201881e+04	3.202694e+04	3.216139e+04	3.234835e+04	3.240511e+04	3.198079e+04	3.170213e+04	3.174301e+04	3.234279e+04	3.284717e+04	3.203536e+04	3.226268e+04	3.210515e+04	3.218744e+04	3.278149e+04	3.276116e+04	3.219190e+04	3.179191e+04	3.242025e+04	3.263114e+04	3.299799e+04	3.303985e+04	3.194519e+04	3.328462e+04	3.265006e+04	3.276372e+04	3.260027e+04	3.268318e+04	3.269154e+04	3.240463e+04	3.199732e+04	3.253999e+04	3.222799e+04	3.295123e+04	3.290895e+04	3.324415e+04	3.320768e+04	3.386806e+04	3.262751e+04	3.368497e+04	3.375514e+04	3.233532e+04	3.366874e+04	3.375032e+04	3.294476e+04	3.345772e+04	3.354800e+04	3.361963e+04	3.335896e+04	3.223520e+04	3.346287e+04	3.376143e+04	3.383855e+04	3.408148e+04	3.434542e+04	3.411601e+04	3.417267e+04	3.453673e+04	3.469979e+04	3.434634e+04	3.390250e+04	3.470133e+04	3.414141e+04	3.441053e+04	3.468496e+04	3.434528e+04	3.521516e+04	3.433841e+04	3.402931e+04	3.497164e+04	3.530456e+04
2.451586e+02	3.168089e+04	3.233544e+04	3.228398e+04	3.239793e+04	3.229518e+04	3.236683e+04	3.193894e+04	3.276975e+04	3.231103e+04	3.206618e+04	3.209219e+04	3.256705e+04	3.267125e+04	3.268395e+04	3.192007e+04	3.264367e+04	3.264528e+04	3.297816e+04	3.219082e+04	3.254029e+04	3.218813e+04	3.243413e+04	3.206331e+04	3.230844e+04	3.249919e+04	3.244745e+04	3.298305e+04	3.255646e+04	3.264029e+04	3.203856e+04	3.297482e+04	3.218846e+04	3.229269e+04	3.279386e+04	3.212462e+04	3.209419e+04	3.248691e+04	3.263159e+04	3.177012e+04	3.206169e+04	3.303537e+04	3.255862e+04	3.297039e+04	3.290786e+04	3.298581e+04	3.259908e+04	3.224119e+04	3.298114e+04	3.299064e+04	3.271026e+04	3.317186e+04	3.267248e+04	3.223742e+04	3.295434e+04	3.335733e+04	3.304598e+04	3.341725e+04	3.358669e+04	3.219137e+04	3.301869e+04	3.327014e+04	3.307629e+04	3.266662e+04	3.284104e+04	3.261119e+04	3.305192e+04	3.310419e+04	3.272440e+04	3.282442e+04	3.291420e+04	3.274033e+04	3.310604e+04	3.340527e+04	3.203347e+04	3.267214e+04	3.266974e+04	3.277814e+04	3.304750e+04	3.291628e+04	3.240637e+04	3.267489e+04	3.316361e+04	3.295058e+04	3.353927e+04	3.279980e+04	3.347704e+04	3.328523e+04	3.361620e+04	3.331125e+04	3.296979e+04	3.349403e+04	3.309438e+04	3.380313e+04	3.364011e+04	3.386418e+04	3.370540e+04	3.294772e+04	3.374513e+04	3.385937e+04	3.338241e+04	3.387353e+04	3.387790e+04	3.258368e+04	3.377097e+04	3.420963e+04	3.454373e+04	3.417228e+04	3.358394e+04	3.408843e+04	3.443278e+04	3.431323e+04	3.391283e+04	3.367515e+04	3.413296e+04	3.362083e+04	3.513176e+04	3.419747e+04	3.393104e+04	3.388633e+04	3.400515e+04	3.398093e+04	3.420356e+04	3.411476e+04	3.376807e+04	3.409849e+04	3.368609e+04	3.425031e+04	3.423308e+04	3.423947e+04	3.349975e+04	3.327877e+04	3.332806e+04	3.283154e+04	3.404394e+04	3.312362e+04	3.379662e+04	3.367975e+04	3.342274e+04	3.383825e+04	3.405435e+04	3.392663e+04	3.388385e+04	3.428572e+04	3.428482e+04	3.423100e+04	3.380386e+04	3.407447e+04	3.418913e+04	3.460079e+04	3.426294e+04	3.558209e+04	3.483066e+04	3.502236e+04	3.486295e+04	3.456810e+04	3.448487e+04	3.484884e+04	3.445554e+04	3.548931e+04	3.533597e+04	3.511534e+04	3.445252e+04	3.529884e+04	3.456271e+04	3.452840e+04	3.520331e+04	3.557423e+04	3.564532e+04	3.524899e+04	3.543398e+04	3.485966e+04	3.511163e+04	3.593880e+04	3.574625e+04	3.512516e+04	3.466798e+04	3.507254e+04	3.541783e+04	3.539590e+04	3.572613e+04	3.484148e+04	3.513281e+04	3.535747e+04	3.565527e+04	3.421544e+04	3.581870e+04	3.518619e+04	3.502639e+04	3.486518e+04	3.473681e+04	3.531696e+04	3.462552e+04	3.459754e+04	3.572176e+04	3.520962e+04	3.488514e+04	3.555744e+04	3.491832e+04	3.535843e+04	3.553627e+04	3.568324e+04	3.594292e+04	3.510473e+04	3.636164e+04	3.639378e+04	3.615213e+04	3.628709e+04	3.690937e+04	3.746504e+04	3.791933e+04	3.727485e+04	3.847536e+04	3.730613e+04	3.757857e+04	3.890502e+04	3.858629e+04	3.940631e+04	3.962126e+04	3.913950e+04	4.065521e+04	4.000009e+04	4.048197e+04	4.041702e+04	4.141043e+04	4.167173e+04	4.088577e+04	4.178601e+04	4.172598e+04	4.122826e+04	4.180427e+04	4.125072e+04	4.161322e+04	4.218588e+04	4.243281e+04	4.141288e+04	4.113298e+04	4.160013e+04	4.106412e+04	4.049774e+04	4.056740e+04	3.949458e+04	3.978325e+04	4.066225e+04	3.925466e+04	3.843828e+04	3.879099e+04	3.879550e+04	3.787047e+04	3.845825e+04	3.805399e+04	3.832380e+04	3.753704e+04	3.827152e+04	3.880997e+04	3.866046e+04	3.825825e+04	3.901297e+04	3.880946e+04	3.891748e+04	3.882215e+04	4.001453e+04	4.077893e+04	4.021351e+04	4.044453e+04	4.049420e+04	4.131228e+04	4.182572e+04	4.101202e+04	4.165380e+04	4.154585e+04	4.197540e+04	4.278947e+04	4.287137e+04	4.191841e+04	4.229646e+04	4.275396e+04	4.226001e+04	4.222112e+04	4.218581e+04	4.161421e+04	4.113334e+04	4.171494e+04	4.116813e+04	4.049361e+04	4.050010e+04	4.063081e+04	3.911503e+04	4.028234e+04	4.059654e+04	4.112344e+04	4.034260e+04	4.019479e+04	3.912761e+04	3.976362e+04	3.959727e+04	3.945325e+04	3.909783e+04	3.925184e+04	3.855649e+04	4.007571e+04	3.944588e+04	3.895534e+04	3.955605e+04	3.904061e+04	3.930920e+04	3.868521e+04	3.888966e+04	3.816494e+04	3.882351e+04	3.865856e+04	3.813093e+04	3.877791e+04	3.846290e+04	3.818223e+04	3.868541e+04	3.877778e+04	3.917652e+04	3.939382e+04	3.900915e+04	3.896241e+04	3.990275e+04	4.077369e+04	3.987467e+04	4.108148e+04	4.142515e+04	4.199376e+04	4.329783e+04	4.236329e+04	4.349620e+04	4.416372e+04	4.410634e+04	4.519176e+04	4.656552e+04	4.653214e+04	4.708802e+04	4.729987e+04	4.835580e+04	4.761036e+04	4.752325e+04	4.673756e+04	4.744782e+04	4.683665e+04	4.732509e+04	4.684489e+04	4.759831e+04	4.676994e+04	4.590625e+04	4.613050e+04	4.567251e+04	4.604923e+04	4.508629e+04	4.444193e+04	4.349032e+04	4.352713e+04	4.243101e+04	4.203032e+04	4.132197e+04	4.071309e+04	4.008158e+04	4.051765e+04	3.977563e+04	3.871965e+04	3.895193e+04	3.879000e+04	3.835421e+04	3.741116e+04	3.653632e+04	3.705479e+04	3.735204e+04	3.567641e+04	3.617126e+04	3.550368e+04	3.632548e+04	3.547966e+04	3.540490e+04	3.485488e+04	3.533385e+04	3.423646e+04	3.551662e+04	3.475641e+04	3.502044e+04	3.424908e+04	3.454917e+04	3.447163e+04	3.410844e+04	3.455625e+04	3.368697e+04	3.438679e+04	3.358244e+04	3.372277e+04	3.377615e+04	3.381574e+04	3.445483e+04	3.439432e+04	3.475082e+04	3.366143e+04	3.446985e+04	3.454005e+04	3.393430e+04	3.475892e+04	3.446848e+04	3.415750e+04	3.389977e+04	3.486761e+04	3.536035e+04	3.495854e+04	3.440455e+04	3.478102e+04	3.539556e+04	3.488670e+04	3.448964e+04	3.461836e+04	3.513340e+04	3.601090e+04	3.552492e+04	3.481737e+04	3.591797e+04	3.461123e+04	3.499900e+04	3.544760e+04	3.476023e+04	3.595209e+04	3.532468e+04	3.474000e+04	3.519007e+04	3.579658e+04	3.589055e+04	3.531991e+04	3.549800e+04	3.568435e+04	3.540341e+04	3.459833e+04	3.453924e+04	3.447739e+04	3.449987e+04	3.373523e+04	3.425386e+04	3.332682e+04	3.396621e+04	3.349599e+04	3.360777e+04	3.293844e+04	3.221433e+04	3.284252e+04	3.315689e+04	3.253765e+04	3.274185e+04	3.281169e+04	3.272651e+04	3.195430e+04	3.223244e+04	3.235269e+04	3.212236e+04	3.224047e+04	3.322242e+04	3.245710e+04	3.253110e+04	3.208638e+04	3.201638e+04	3.185248e+04	3.170184e+04	3.196060e+04	3.213455e+04	3.200281e+04	3.118497e+04	3.236898e+04	3.212524e+04	3.149134e+04	3.170163e+04	3.151171e+04	3.134673e+04	3.163576e+04	3.178387e+04	3.229317e+04	3.186733e+04	3.191712e+04	3.255324e+04	3.191682e+04	3.183746e+04	3.195344e+04	3.235461e+04	3.161024e+04	3.167551e+04	3.167276e+04	3.184761e+04	3.176602e+04	3.124497e+04	3.242369e+04	3.211194e+04	3.183840e+04	3.222132e+04	3.230149e+04	3.181815e+04	3.242437e+04	3.303424e+04	3.169476e+04	3.223998e+04	3.236795e+04	3.234626e+04	3.147598e+04	3.217729e+04	3.257072e+04	3.312803e+04	3.230391e+04	3.310013e+04	3.229624e+04	3.220777e+04	3.173898e+04	3.248976e+04	3.313421e+04	3.300887e+04	3.308854e+04	3.271475e+04	3.196150e+04	3.249160e+04	3.342504e+04	3.334234e+04	3.349573e+04	3.269953e+04	3.331912e+04	3.262035e+04	3.348104e+04	3.318400e+04	3.286190e+04	3.355462e+04	3.418048e+04	3.338275e+04	3.329421e+04	3.390237e+04	3.350278e+04	3.390104e+04	3.369117e+04	3.359289e+04	3.315055e+04	3.363750e+04	3.386512e+04	3.358775e+04	3.411631e+04	3.377400e+04	3.434653e+04	3.482250e+04	3.470282e+04	3.425127e+04	3.433409e+04	3.428036e+04	3.449862e+04	3.412181e+04	3.382221e+04	3.491984e+04	3.496917e+04	3.571141e+04
2.451768e+02	3.295781e+04	3.235033e+04	3.223091e+04	3.324879e+04	3.199603e+04	3.162229e+04	3.233619e+04	3.263420e+04	3.284675e+04	3.310515e+04	3.256856e+04	3.290835e+04	3.252815e+04	3.294475e+04	3.329641e+04	3.280676e+04	3.258328e+04	3.275215e+04	3.299277e+04	3.248803e+04	3.253689e+04	3.261722e+04	3.234911e+04	3.176589e+04	3.266130e+04	3.198093e+04	3.324733e+04	3.283129e+04	3.217482e+04	3.231678e+04	3.213168e+04	3.345432e+04	3.221926e+04	3.287407e+04	3.246042e+04	3.224372e+04	3.182794e+04	3.267094e+04	3.325472e+04	3.223184e+04	3.262270e+04	3.242443e+04	3.264710e+04	3.229218e+04	3.340185e+04	3.292279e+04	3.213703e+04	3.282751e+04	3.321100e+04	3.286113e+04	3.268771e+04	3.365722e+04	3.273302e+04	3.271824e+04	3.330442e+04	3.352283e+04	3.316467e+04	3.325268e+04	3.407441e+04	3.335318e+04	3.403056e+04	3.339383e+04	3.311321e+04	3.353641e+04	3.338514e+04	3.344287e+04	3.304884e+04	3.379812e+04	3.376543e+04	3.359511e+04	3.294646e+04	3.312900e+04	3.389982e+04	3.346052e+04	3.325928e+04	3.318116e+04	3.296776e+04	3.310270e+04	3.310327e+04	3.296674e+04	3.280125e+04	3.335302e+04	3.320458e+04	3.427471e+04	3.398719e+04	3.373112e+04	3.344491e+04	3.316879e+04	3.300038e+04	3.338478e+04	3.291202e+04	3.364596e+04	3.490479e+04	3.392206e+04	3.383781e+04	3.398542e+04	3.372226e+04	3.505166e+04	3.471000e+04	3.372177e+04	3.392206e+04	3.464382e+04	3.396624e+04	3.451689e+04	3.411040e+04	3.356322e+04	3.432928e+04	3.439849e+04	3.541768e+04	3.455198e+04	3.512840e+04	3.470059e+04	3.424040e+04	3.454482e+04	3.472213e+04	3.473894e+04	3.431739e+04	3.487197e+04	3.443894e+04	3.470808e+04	3.428031e+04	3.438484e+04	3.441076e+04	3.434109e+04	3.370201e+04	3.389152e+04	3.314414e+04	3.408403e+04	3.478870e+04	3.342497e+04	3.355318e+04	3.383748e+04	3.478957e+04	3.376769e+04	3.433545e+04	3.363861e+04	3.380636e+04	3.326667e+04	3.430304e+04	3.388799e+04	3.395200e+04	3.443056e+04	3.432283e+04	3.499131e+04	3.484667e+04	3.466705e+04	3.519829e+04	3.479896e+04	3.474886e+04	3.490318e+04	3.498829e+04	3.518397e+04	3.567886e+04	3.625634e+04	3.560464e+04	3.551256e+04	3.560330e+04	3.632670e+04	3.528263e+04	3.551297e+04	3.519254e+04	3.563749e+04	3.537221e+04	3.610807e+04	3.527054e+04	3.515271e+04	3.565137e+04	3.583354e+04	3.655300e+04	3.640901e+04	3.601609e+04	3.535746e+04	3.609662e+04	3.584443e+04	3.612112e+04	3.573361e+04	3.523287e+04	3.580420e+04	3.555189e+04	3.558655e+04	3.659922e+04	3.536242e+04	3.556187e+04	3.599061e+04	3.667693e+04	3.585384e+04	3.584092e+04	3.659444e+04	3.631081e+04	3.650526e+04	3.560994e+04	3.499471e+04	3.606125e+04	3.639505e+04	3.546753e+04	3.616327e+04	3.581110e+04	3.544290e+04	3.595334e+04	3.528232e+04	3.592495e+04	3.643873e+04	3.657297e+04	3.625779e+04	3.752653e+04	3.714768e+04	3.790484e+04	3.821919e+04	3.763049e+04	3.811896e+04	3.887142e+04	3.912510e+04	3.902750e+04	3.945570e+04	3.945101e+04	4.059675e+04	3.998023e+04	4.094459e+04	4.049528e+04	4.164665e+04	4.210528e+04	4.248745e+04	4.237288e+04	4.255658e+04	4.369573e+04	4.239054e+04	4.329007e+04	4.401049e+04	4.257950e+04	4.321806e+04	4.402774e+04	4.359142e+04	4.423860e+04	4.345851e+04	4.426671e+04	4.378684e+04	4.306411e+04	4.288586e+04	4.232089e+04	4.239697e+04	4.294942e+04	4.178883e+04	4.160496e+04	4.113383e+04	4.187157e+04	3.952680e+04	4.016091e+04	3.940686e+04	3.917103e+04	3.874691e+04	3.952142e+04	3.963014e+04	3.899919e+04	3.888285e+04	3.884187e+04	4.055642e+04	3.890006e+04	4.019861e+04	3.908336e+04	4.055482e+04	4.023763e+04	4.132403e+04	4.233589e+04	4.245156e+04	4.283661e+04	4.298852e+04	4.284417e+04	4.319230e+04	4.365773e+04	4.375830e+04	4.311141e+04	4.485601e+04	4.482627e+04	4.402118e+04	4.363313e+04	4.311584e+04	4.381093e+04	4.325992e+04	4.317510e+04	4.275982e+04	4.244411e+04	4.374062e+04	4.347004e+04	4.291254e+04	4.210327e+04	4.233578e+04	4.229031e+04	4.101330e+04	4.145189e+04	4.115436e+04	4.144375e+04	4.105693e+04	4.127433e+04	4.123221e+04	4.128390e+04	4.032848e+04	4.113084e+04	4.023104e+04	4.041344e+04	4.049562e+04	4.054393e+04	4.021907e+04	4.059277e+04	4.057490e+04	4.012297e+04	4.058985e+04	4.088780e+04	4.009590e+04	4.007730e+04	3.978777e+04	4.016636e+04	3.906563e+04	3.972029e+04	4.020319e+04	4.075898e+04	3.968429e+04	3.960060e+04	4.056014e+04	4.058319e+04	4.009991e+04	4.036480e+04	4.027528e+04	4.182578e+04	4.114524e+04	4.272613e+04	4.332783e+04	4.329139e+04	4.409219e+04	4.505951e+04	4.544757e+04	4.555039e+04	4.735556e+04	4.781354e+04	4.912084e+04	4.866151e+04	4.923798e+04	4.929440e+04	5.116151e+04	5.043843e+04	5.073590e+04	4.991101e+04	5.090894e+04	5.098795e+04	5.001032e+04	5.038553e+04	4.946144e+04	4.963973e+04	4.816122e+04	4.715252e+04	4.686904e+04	4.554582e+04	4.627436e+04	4.481098e+04	4.512034e+04	4.466648e+04	4.346968e+04	4.242584e+04	4.374886e+04	4.161253e+04	4.176066e+04	4.110719e+04	4.044054e+04	3.985651e+04	3.852000e+04	3.817956e+04	3.882252e+04	3.858807e+04	3.840267e+04	3.710323e+04	3.697303e+04	3.721602e+04	3.693717e+04	3.634994e+04	3.610273e+04	3.589629e+04	3.526378e+04	3.613166e+04	3.514560e+04	3.507088e+04	3.560332e+04	3.567637e+04	3.557601e+04	3.510228e+04	3.411276e+04	3.486309e+04	3.471628e+04	3.490747e+04	3.456121e+04	3.532149e+04	3.416916e+04	3.452774e+04	3.381616e+04	3.443921e+04	3.458350e+04	3.452187e+04	3.555231e+04	3.486217e+04	3.471808e+04	3.459788e+04	3.439158e+04	3.423279e+04	3.503659e+04	3.499199e+04	3.501715e+04	3.524167e+04	3.531634e+04	3.521659e+04	3.551023e+04	3.586941e+04	3.528345e+04	3.589448e+04	3.575128e+04	3.639112e+04	3.639346e+04	3.585132e+04	3.556868e+04	3.646818e+04	3.694103e+04	3.585004e+04	3.673495e+04	3.695094e+04	3.589674e+04	3.639055e+04	3.660183e+04	3.628884e+04	3.608681e+04	3.579632e+04	3.609569e+04	3.593539e+04	3.542547e+04	3.565695e+04	3.638727e+04	3.582119e+04	3.537279e+04	3.451895e+04	3.432417e+04	3.407620e+04	3.399559e+04	3.413900e+04	3.389133e+04	3.394916e+04	3.312847e+04	3.361346e+04	3.336554e+04	3.319832e+04	3.319327e+04	3.216901e+04	3.361355e+04	3.205693e+04	3.232283e+04	3.312395e+04	3.250152e+04	3.261796e+04	3.215988e+04	3.167293e+04	3.183511e+04	3.178789e+04	3.179664e+04	3.240490e+04	3.221968e+04	3.163488e+04	3.217405e+04	3.134162e+04	3.203609e+04	3.207992e+04	3.149410e+04	3.187849e+04	3.183850e+04	3.215991e+04	3.283591e+04	3.144936e+04	3.175945e+04	3.151124e+04	3.174805e+04	3.161844e+04	3.149193e+04	3.186526e+04	3.184671e+04	3.221179e+04	3.155128e+04	3.146180e+04	3.170835e+04	3.149323e+04	3.196106e+04	3.219519e+04	3.173926e+04	3.189123e+04	3.224752e+04	3.215304e+04	3.249398e+04	3.181492e+04	3.266498e+04	3.247405e+04	3.169519e+04	3.299241e+04	3.212149e+04	3.258804e+04	3.172133e+04	3.314312e+04	3.257026e+04	3.281240e+04	3.254876e+04	3.347507e+04	3.271352e+04	3.234831e+04	3.257343e+04	3.221214e+04	3.254776e+04	3.254067e+04	3.258313e+04	3.304241e+04	3.277740e+04	3.296622e+04	3.236395e+04	3.378791e+04	3.346356e+04	3.309926e+04	3.338992e+04	3.271426e+04	3.358615e+04	3.327816e+04	3.265719e+04	3.313459e+04	3.299042e+04	3.353261e+04	3.359244e+04	3.363827e+04	3.371240e+04	3.378348e+04	3.329270e+04	3.397153e+04	3.342869e+04	3.407541e+04	3.327392e+04	3.436396e+04	3.415766e+04	3.394989e+04	3.371153e+04	3.434843e+04	3.376603e+04	3.426070e+04	3.407948e+04	3.429590e+04	3.410324e+04	3.488050e+04	3.445447e+04	3.407026e+04	3.378595e+04	3.475762e+04	3.470009e+04	3.465540e+04
2.451998e+02	3.323323e+04	3.403905e+04	3.292432e+04	3.214367e+04	3.245123e+04	3.272031e+04	3.278331e+04	3.296402e+04	3.265956e+04	3.253818e+04	3.274061e+04	3.272401e+04	3.293412e+04	3.233156e+04	3.297854e+04	3.289414e+04	3.248784e+04	3.295672e+04	3.283895e+04	3.292015e+04	3.365551e+04	3.323508e+04	3.285921e+04	3.287075e+04	3.320237e+04	3.225891e+04	3.289406e+04	3.235539e+04	3.276598e+04	3.229006e+04	3.263852e+04	3.327007e+04	3.367372e+04	3.320496e+04	3.328183e+04	3.378869e+04	3.422013e+04	3.271246e+04	3.250146e+04	3.374986e+04	3.276885e+04	3.271707e+04	3.303617e+04	3.264948e+04	3.228315e+04	3.376054e+04	3.293408e+04	3.331494e+04	3.307244e+04	3.308690e+04	3.382282e+04	3.303260e+04	3.417758e+04	3.342797e+04	3.356681e+04	3.282358e+04	3.337937e+04	3.334901e+04	3.333792e+04	3.375657e+04	3.360182e+04	3.338691e+04	3.361728e+04	3.305771e+04	3.363229e+04	3.327446e+04	3.339793e+04	3.320529e+04	3.376325e+04	3.387746e+04	3.294789e+04	3.312870e+04	3.278682e+04	3.327080e+04	3.339064e+04	3.366550e+04	3.313621e+04	3.381730e+04	3.371101e+04	3.287649e+04	3.369010e+04	3.352785e+04	3.334357e+04	3.272034e+04	3.392429e+04	3.278921e+04	3.394362e+04	3.327082e+04	3.380751e+04	3.406403e+04	3.345508e+04	3.370847e+04	3.473255e+04	3.477391e+04	3.486423e+04	3.444901e+04	3.468413e+04	3.459970e+04	3.379963e+04	3.390510e+04	3.467606e+04	3.566244e+04	3.551527e+04	3.541971e+04	3.503442e+04	3.543391e+04	3.478649e+04	3.464607e+04	3.521350e+04	3.589516e+04	3.550210e+04	3.534464e+04	3.583870e+04	3.566486e+04	3.452477e+04	3.548274e+04	3.598060e+04	3.516480e+04	3.483090e+04	3.491414e+04	3.463669e+04	3.490772e+04	3.507113e+04	3.526826e+04	3.507373e+04	3.449571e+04	3.460316e+04	3.453999e+04	3.402466e+04	3.498256e+04	3.462688e+04	3.429704e+04	3.372442e+04	3.507104e+04	3.404179e+04	3.474760e+04	3.475683e+04	3.417807e+04	3.484156e+04	3.375030e+04	3.453308e+04	3.531708e+04	3.511891e+04	3.400721e+04	3.527697e+04	3.514462e+04	3.512645e+04	3.421363e+04	3.518866e+04	3.619269e+04	3.606769e+04	3.569277e+04	3.571040e+04	3.635161e+04	3.732458e+04	3.676843e+04	3.588026e+04	3.672794e+04	3.651640e+04	3.637977e+04	3.649835e+04	3.686848e+04	3.643726e+04	3.618712e+04	3.591076e+04	3.714211e+04	3.652203e+04	3.689013e+04	3.747327e+04	3.658890e+04	3.640595e+04	3.653019e+04	3.646290e+04	3.620208e+04	3.715761e+04	3.656757e+04	3.661007e+04	3.685992e+04	3.673244e+04	3.716142e+04	3.657467e+04	3.774280e+04	3.693485e+04	3.600899e+04	3.716548e+04	3.707113e+04	3.634401e+04	3.672238e+04	3.734301e+04	3.640359e+04	3.741879e+04	3.707610e+04	3.655248e+04	3.685533e+04	3.631530e+04	3.680221e+04	3.778387e+04	3.745003e+04	3.751252e+04	3.709542e+04	3.770115e+04	3.696898e+04	3.735237e+04	3.760987e+04	3.923927e+04	3.958078e+04	3.847280e+04	3.951743e+04	3.967404e+04	3.995960e+04	3.949655e+04	3.991160e+04	4.034540e+04	4.039828e+04	4.112861e+04	4.183939e+04	4.263354e+04	4.195546e+04	4.282403e+04	4.296045e+04	4.379000e+04	4.384952e+04	4.437863e+04	4.516633e+04	4.464854e+04	4.542718e+04	4.488874e+04	4.564077e+04	4.612116e+04	4.532606e+04	4.591802e+04	4.533685e+04	4.586953e+04	4.580616e+04	4.510303e+04	4.500401e+04	4.495076e+04	4.464642e+04	4.368035e+04	4.415934e+04	4.373142e+04	4.317205e+04	4.353479e+04	4.166910e+04	4.219324e+04	4.163716e+04	4.245792e+04	4.166869e+04	3.993402e+04	4.025586e+04	4.033026e+04	4.066465e+04	3.966476e+04	3.997632e+04	4.040473e+04	4.089001e+04	4.117544e+04	4.061939e+04	4.089012e+04	4.169006e+04	4.212219e+04	4.255721e+04	4.321883e+04	4.288599e+04	4.339604e+04	4.299679e+04	4.351238e+04	4.509528e+04	4.540853e+04	4.624080e+04	4.568070e+04	4.477792e+04	4.566055e+04	4.552348e+04	4.501030e+04	4.610632e+04	4.407574e+04	4.506005e+04	4.407151e+04	4.436273e+04	4.464796e+04	4.419067e+04	4.425454e+04	4.415030e+04	4.428828e+04	4.304168e+04	4.322951e+04	4.381365e+04	4.315437e+04	4.345024e+04	4.294041e+04	4.234144e+04	4.329688e+04	4.265869e+04	4.242603e+04	4.250337e+04	4.241251e+04	4.162742e+04	4.123769e+04	4.217350e+04	4.178177e+04	4.218707e+04	4.207112e+04	4.201470e+04	4.049746e+04	4.165009e+04	4.047390e+04	4.018873e+04	4.162176e+04	4.172197e+04	4.213338e+04	4.154670e+04	4.048758e+04	4.022128e+04	4.049325e+04	4.119684e+04	4.078919e+04	4.094778e+04	4.177015e+04	4.152648e+04	4.169956e+04	4.126794e+04	4.235284e+04	4.372602e+04	4.345248e+04	4.385256e+04	4.491216e+04	4.530630e+04	4.693498e+04	4.720168e+04	4.962354e+04	4.949741e+04	5.001262e+04	5.050107e+04	5.212726e+04	5.225655e+04	5.207121e+04	5.371080e+04	5.290127e+04	5.434970e+04	5.388951e+04	5.300759e+04	5.252703e+04	5.306166e+04	5.197404e+04	5.305999e+04	5.243832e+04	5.050436e+04	5.044362e+04	5.008457e+04	4.934389e+04	4.888437e+04	4.829680e+04	4.759137e+04	4.658838e+04	4.554758e+04	4.544770e+04	4.508504e+04	4.391605e+04	4.254515e+04	4.260838e+04	4.200012e+04	4.115844e+04	4.025554e+04	4.036364e+04	3.891491e+04	3.836723e+04	3.921781e+04	3.817935e+04	3.775161e+04	3.814932e+04	3.728396e+04	3.661452e+04	3.723508e+04	3.653636e+04	3.695340e+04	3.730538e+04	3.631788e+04	3.561266e+04	3.584498e+04	3.596078e+04	3.541429e+04	3.542474e+04	3.522070e+04	3.514912e+04	3.541535e+04	3.524766e+04	3.477962e+04	3.499175e+04	3.440131e+04	3.484836e+04	3.447150e+04	3.411292e+04	3.427589e+04	3.478430e+04	3.471475e+04	3.523157e+04	3.462803e+04	3.515163e+04	3.555515e+04	3.583599e+04	3.576619e+04	3.561247e+04	3.553473e+04	3.546036e+04	3.497051e+04	3.580231e+04	3.656892e+04	3.662447e+04	3.570686e+04	3.588601e+04	3.648922e+04	3.561839e+04	3.643862e+04	3.639636e+04	3.703725e+04	3.681901e+04	3.653367e+04	3.698675e+04	3.799036e+04	3.733947e+04	3.778776e+04	3.786261e+04	3.676357e+04	3.818864e+04	3.789275e+04	3.753618e+04	3.693095e+04	3.714125e+04	3.679749e+04	3.524142e+04	3.655747e+04	3.598955e+04	3.622654e+04	3.597346e+04	3.583829e+04	3.460744e+04	3.534143e+04	3.484356e+04	3.402454e+04	3.442567e+04	3.392540e+04	3.405233e+04	3.469165e+04	3.330743e+04	3.377199e+04	3.344467e+04	3.316581e+04	3.271891e+04	3.260812e+04	3.269277e+04	3.314959e+04	3.302050e+04	3.300776e+04	3.314512e+04	3.282533e+04	3.250274e+04	3.251212e+04	3.270010e+04	3.218228e+04	3.204150e+04	3.204405e+04	3.211052e+04	3.125342e+04	3.258418e+04	3.154727e+04	3.197626e+04	3.214469e+04	3.170717e+04	3.193895e+04	3.206134e+04	3.140456e+04	3.166041e+04	3.193817e+04	3.216473e+04	3.224249e+04	3.213550e+04	3.247551e+04	3.235680e+04	3.282852e+04	3.202249e+04	3.202414e+04	3.249846e+04	3.229710e+04	3.262921e+04	3.123097e+04	3.161548e+04	3.173440e+04	3.188255e+04	3.173718e+04	3.218195e+04	3.207519e+04	3.260995e+04	3.282335e+04	3.198398e+04	3.307641e+04	3.245948e+04	3.240420e+04	3.268567e+04	3.211071e+04	3.258762e+04	3.248392e+04	3.374301e+04	3.314344e+04	3.257677e+04	3.248901e+04	3.277380e+04	3.296117e+04	3.304254e+04	3.274300e+04	3.243375e+04	3.289153e+04	3.332938e+04	3.219492e+04	3.336809e+04	3.311532e+04	3.308762e+04	3.262401e+04	3.346337e+04	3.344200e+04	3.292124e+04	3.281966e+04	3.312409e+04	3.362135e+04	3.349551e+04	3.376255e+04	3.379227e+04	3.333832e+04	3.288506e+04	3.403799e+04	3.343707e+04	3.505348e+04	3.322597e+04	3.397203e+04	3.476615e+04	3.452878e+04	3.346129e+04	3.415450e+04	3.391457e+04	3.448497e+04	3.440858e+04	3.414448e+04	3.468824e+04	3.434748e+04	3.454979e+04	3.537625e+04	3.438358e+04	3.430380e+04	3.450880e+04	3.528141e+04	3.474628e+04
2.452171e+02	3.264395e+04	3.255599e+04	3.234823e+04	3.368162e+04	3.326575e+04	3.307736e+04	3.236134e+04	3.332602e+04	3.287507e+04	3.234249e+04	3.292837e+04	3.324611e+04	3.318790e+04	3.284822e+04	3.346610e+04	3.253714e+04	3.281889e+04	3.285379e+04	3.272765e+04	3.334597e+04	3.315821e+04	3.328710e+04	3.276483e+04	3.360739e+04	3.312266e+04	3.365382e+04	3.306903e+04	3.281346e+04	3.297434e+04	3.324377e+04	3.391359e+04	3.338911e+04	3.284805e+04	3.297252e+04	3.385501e+04	3.287438e+04	3.320882e+04	3.207546e+04	3.295751e+04	3.260148e+04	3.278299e+04	3.326292e+04	3.371935e+04	3.331434e+04	3.300308e+04	3.316803e+04	3.266819e+04	3.323242e+04	3.386702e+04	3.292307e+04	3.341890e+04	3.407742e+04	3.351162e+04	3.348297e+04	3.405308e+04	3.288054e+04	3.346658e+04	3.377911e+04	3.340308e+04	3.387923e+04	3.428760e+04	3.419294e+04	3.321381e+04	3.347866e+04	3.332152e+04	3.386241e+04	3.433419e+04	3.427695e+04	3.357605e+04	3.411479e+04	3.385148e+04	3.380696e+04	3.397140e+04	3.310235e+04	3.408194e+04	3.426757e+04	3.438486e+04	3.336133e+04	3.410397e+04	3.428838e+04	3.361376e+04	3.434436e+04	3.467563e+04	3.459444e+04	3.416532e+04	3.422992e+04	3.317389e+04	3.380710e+04	3.423520e+04	3.369068e+04	3.417122e+04	3.527710e+04	3.565932e+04	3.471357e+04	3.502700e+04	3.532473e+04	3.472633e+04	3.524008e+04	3.463710e+04	3.550874e+04	3.533168e+04	3.626458e+04	3.511382e+04	3.579818e+04	3.567345e+04	3.570191e+04	3.533138e+04	3.563315e+04	3.530002e+04	3.566511e+04	3.583356e+04	3.615429e+04	3.694600e+04	3.604699e+04	3.671614e+04	3.647848e+04	3.581085e+04	3.609886e+04	3.574214e+04	3.628011e+04	3.627001e+04	3.562712e+04	3.541571e+04	3.523075e+04	3.593010e+04	3.490819e+04	3.506877e+04	3.525807e+04	3.569021e+04	3.528559e+04	3.375113e+04	3.521317e+04	3.495697e+04	3.467539e+04	3.470925e+04	3.460947e+04	3.504854e+04	3.499015e+04	3.514866e+04	3.457363e+04	3.512460e+04	3.459046e+04	3.504072e+04	3.470677e+04	3.571631e+04	3.580355e+04	3.588099e+04	3.545135e+04	3.658373e+04	3.612138e+04	3.642938e+04	3.580801e+04	3.644920e+04	3.711060e+04	3.600464e+04	3.681361e+04	3.701260e+04	3.715147e+04	3.668713e+04	3.688838e+04	3.744154e+04	3.741743e+04	3.686360e+04	3.757484e+04	3.711646e+04	3.826847e+04	3.742533e+04	3.718561e+04	3.750205e+04	3.712221e+04	3.768486e+04	3.759643e+04	3.735990e+04	3.776536e+04	3.733493e+04	3.647153e+04	3.772648e+04	3.779978e+04	3.700692e+04	3.768438e+04	3.810749e+04	3.807699e+04	3.870564e+04	3.809605e+04	3.825461e+04	3.706566e+04	3.720865e+04	3.778471e+04	3.760618e+04	3.764288e+04	3.737144e+04	3.818546e+04	3.731583e+04	3.705785e+04	3.820636e+04	3.815937e+04	3.818243e+04	3.708631e+04	3.726883e+04	3.798761e+04	3.826375e+04	3.871692e+04	3.946741e+04	3.975288e+04	3.999583e+04	3.908803e+04	3.946569e+04	3.994621e+04	4.077521e+04	4.076075e+04	4.153994e+04	4.178056e+04	4.278183e+04	4.261946e+04	4.207123e+04	4.295840e+04	4.376709e+04	4.439448e+04	4.401937e+04	4.471866e+04	4.591528e+04	4.546123e+04	4.660125e+04	4.717018e+04	4.748547e+04	4.793642e+04	4.823677e+04	4.717167e+04	4.752600e+04	4.836066e+04	4.812261e+04	4.892428e+04	4.759593e+04	4.793050e+04	4.817460e+04	4.748390e+04	4.641383e+04	4.659783e+04	4.697290e+04	4.692488e+04	4.510497e+04	4.456237e+04	4.525654e+04	4.430636e+04	4.376164e+04	4.358021e+04	4.304359e+04	4.332223e+04	4.253751e+04	4.205458e+04	4.165269e+04	4.218892e+04	4.195913e+04	4.235594e+04	4.234642e+04	4.162264e+04	4.110982e+04	4.205216e+04	4.372853e+04	4.354976e+04	4.309392e+04	4.374181e+04	4.366197e+04	4.379372e+04	4.530106e+04	4.534764e+04	4.635307e+04	4.507227e+04	4.664325e+04	4.738827e+04	4.593179e+04	4.736884e+04	4.697827e+04	4.639739e+04	4.664182e+04	4.713902e+04	4.674049e+04	4.621833e+04	4.715673e+04	4.596055e+04	4.592359e+04	4.626824e+04	4.591546e+04	4.552189e+04	4.490224e+04	4.416005e+04	4.448534e+04	4.449258e+04	4.469323e+04	4.414052e+04	4.433563e+04	4.392798e+04	4.388405e+04	4.409029e+04	4.404164e+04	4.384791e+04	4.406731e+04	4.402285e+04	4.313705e+04	4.296298e+04	4.359475e+04	4.329504e+04	4.308490e+04	4.387438e+04	4.366306e+04	4.260679e+04	4.147381e+04	4.300308e+04	4.282894e+04	4.271203e+04	4.255504e+04	4.305121e+04	4.205189e+04	4.201261e+04	4.253127e+04	4.320949e+04	4.260285e+04	4.221743e+04	4.348312e+04	4.197707e+04	4.389865e+04	4.301232e+04	4.418315e+04	4.419611e+04	4.464848e+04	4.613121e+04	4.690222e+04	4.670370e+04	4.727191e+04	4.985964e+04	4.968804e+04	5.078595e+04	5.243582e+04	5.362649e+04	5.360083e+04	5.534001e+04	5.543084e+04	5.574718e+04	5.636193e+04	5.733298e+04	5.645296e+04	5.682427e+04	5.741021e+04	5.664563e+04	5.686649e+04	5.637435e+04	5.482349e+04	5.469245e+04	5.552771e+04	5.307628e+04	5.251365e+04	5.186903e+04	5.153816e+04	5.022821e+04	4.891608e+04	4.838984e+04	4.720039e+04	4.804616e+04	4.597715e+04	4.478897e+04	4.463650e+04	4.420040e+04	4.249800e+04	4.252299e+04	4.153879e+04	4.142517e+04	4.110747e+04	3.997123e+04	4.043876e+04	3.932167e+04	3.789218e+04	3.794808e+04	3.691942e+04	3.782836e+04	3.723710e+04	3.727842e+04	3.709056e+04	3.713440e+04	3.624803e+04	3.632445e+04	3.634020e+04	3.548694e+04	3.524860e+04	3.604609e+04	3.588166e+04	3.588081e+04	3.557184e+04	3.556495e+04	3.496096e+04	3.548063e+04	3.494363e+04	3.536850e+04	3.532892e+04	3.590626e+04	3.642298e+04	3.543909e+04	3.551651e+04	3.539475e+04	3.647617e+04	3.607436e+04	3.574554e+04	3.553768e+04	3.546410e+04	3.588216e+04	3.527187e+04	3.681059e+04	3.605282e+04	3.611715e+04	3.544394e+04	3.589319e+04	3.584028e+04	3.647375e+04	3.674507e+04	3.711199e+04	3.687279e+04	3.761450e+04	3.776170e+04	3.767263e+04	3.722875e+04	3.790741e+04	3.738865e+04	3.783790e+04	3.898907e+04	3.785162e+04	3.778539e+04	3.860308e+04	3.714399e+04	3.819737e+04	3.731285e+04	3.748162e+04	3.796224e+04	3.651694e+04	3.791243e+04	3.672250e+04	3.718318e+04	3.551001e+04	3.654483e+04	3.581523e+04	3.617255e+04	3.501140e+04	3.530859e+04	3.449787e+04	3.459854e+04	3.406744e+04	3.293303e+04	3.405169e+04	3.367513e+04	3.407682e+04	3.327263e+04	3.324831e+04	3.326430e+04	3.308587e+04	3.269771e+04	3.230807e+04	3.261012e+04	3.179252e+04	3.120221e+04	3.148612e+04	3.176103e+04	3.194148e+04	3.172912e+04	3.226467e+04	3.160725e+04	3.097521e+04	3.187983e+04	3.197915e+04	3.191960e+04	3.209604e+04	3.165338e+04	3.180686e+04	3.157532e+04	3.155347e+04	3.193764e+04	3.253519e+04	3.309466e+04	3.193902e+04	3.236321e+04	3.238044e+04	3.152754e+04	3.213781e+04	3.100626e+04	3.206424e+04	3.199660e+04	3.262165e+04	3.114457e+04	3.249881e+04	3.193776e+04	3.277717e+04	3.253859e+04	3.169163e+04	3.243846e+04	3.191930e+04	3.227905e+04	3.220170e+04	3.210359e+04	3.227629e+04	3.271842e+04	3.289236e+04	3.223424e+04	3.172628e+04	3.296972e+04	3.207675e+04	3.280767e+04	3.241452e+04	3.265418e+04	3.238569e+04	3.216855e+04	3.314716e+04	3.274554e+04	3.180388e+04	3.152436e+04	3.284004e+04	3.240146e+04	3.222945e+04	3.274130e+04	3.305748e+04	3.368100e+04	3.359708e+04	3.305444e+04	3.288669e+04	3.260880e+04	3.311182e+04	3.262123e+04	3.314605e+04	3.275744e+04	3.338125e+04	3.377513e+04	3.370995e+04	3.403591e+04	3.364304e+04	3.368117e+04	3.399029e+04	3.351876e+04	3.357254e+04	3.325561e+04	3.334272e+04	3.386330e+04	3.375601e+04	3.354442e+04	3.436525e+04	3.430163e+04	3.346156e+04	3.432298e+04	3.433672e+04	3.381508e+04	3.382980e+04	3.484095e+04	3.462254e+04	3.475173e+04	3.464585e+04	3.517695e+04
2.452437e+02	3.358912e+04	3.365749e+04	3.276308e+04	3.243928e+04	3.320897e+04	3.340568e+04	3.361972e+04	3.343284e+04	3.373477e+04	3.356791e+04	3.331621e+04	3.262453e+04	3.302759e+04	3.346613e+04	3.280843e+04	3.236871e+04	3.338486e+04	3.362261e+04	3.343030e+04	3.357700e+04	3.310396e+04	3.380778e+04	3.342474e+04	3.393563e+04	3.356740e+04	3.351662e+04	3.360746e+04	3.395830e+04	3.340228e+04	3.364795e+04	3.340420e+04	3.365881e+04	3.343330e+04	3.280157e+04	3.345935e+04	3.371179e+04	3.402559e+04	3.347861e+04	3.423975e+04	3.334136e+04	3.394796e+04	3.281152e+04	3.287382e+04	3.406096e+04	3.373215e+04	3.293738e+04	3.322581e+04	3.369689e+04	3.388912e+04	3.388353e+04	3.419706e+04	3.388511e+04	3.441661e+04	3.406069e+04	3.379454e+04	3.400498e+04	3.396467e+04	3.356755e+04	3.432185e+04	3.333649e+04	3.385104e+04	3.426513e+04	3.472702e+04	3.376345e+04	3.436960e+04	3.499378e+04	3.494614e+04	3.446546e+04	3.416727e+04	3.410947e+04	3.478262e+04	3.493565e+04	3.380274e+04	3.434304e+04	3.384143e+04	3.538892e+04	3.441432e+04	3.434919e+04	3.436381e+04	3.449958e+04	3.473181e+04	3.476046e+04	3.461508e+04	3.459414e+04	3.478848e+04	3.483350e+04	3.513946e+04	3.547800e+04	3.549610e+04	3.532659e+04	3.545904e+04	3.468868e+04	3.511748e+04	3.542899e+04	3.593150e+04	3.528115e+04	3.555700e+04	3.587692e+04	3.502119e+04	3.665400e+04	3.643294e+04	3.652302e+04	3.610308e+04	3.599180e+04	3.748679e+04	3.665702e+04	3.629829e+04	3.666924e+04	3.703691e+04	3.670468e+04	3.676710e+04	3.686988e+04	3.690786e+04	3.730651e+04	3.663708e+04	3.713478e+04	3.629885e+04	3.761697e+04	3.692049e+04	3.724328e+04	3.698363e+04	3.578220e+04	3.628485e+04	3.585292e+04	3.628846e+04	3.619410e+04	3.705161e+04	3.646751e+04	3.571620e+04	3.588080e+04	3.546494e+04	3.518517e+04	3.527284e+04	3.529291e+04	3.531914e+04	3.527715e+04	3.552687e+04	3.471058e+04	3.552718e+04	3.506408e+04	3.610870e+04	3.673849e+04	3.604184e+04	3.597040e+04	3.598476e+04	3.621812e+04	3.589286e+04	3.728255e+04	3.657606e+04	3.726479e+04	3.780289e+04	3.734379e+04	3.708032e+04	3.749349e+04	3.762697e+04	3.804628e+04	3.868843e+04	3.809120e+04	3.837955e+04	3.805390e+04	3.807763e+04	3.802431e+04	3.809500e+04	3.836629e+04	3.727045e+04	3.796467e+04	3.748877e+04	3.788872e+04	3.824432e+04	3.815945e+04	3.886844e+04	3.857002e+04	3.825922e+04	3.828867e+04	3.886849e+04	3.912089e+04	3.905054e+04	3.939669e+04	3.941264e+04	3.935062e+04	4.033006e+04	3.954709e+04	3.971925e+04	3.944095e+04	3.968540e+04	3.995239e+04	3.935503e+04	3.920285e+04	3.950350e+04	3.988853e+04	3.859405e+04	3.944594e+04	3.957834e+04	3.954514e+04	3.964743e+04	3.965125e+04	3.969040e+04	3.910287e+04	3.987278e+04	4.145194e+04	3.985836e+04	3.974704e+04	3.959807e+04	4.049963e+04	4.083132e+04	4.142153e+04	4.172030e+04	4.195268e+04	4.304737e+04	4.309626e+04	4.355672e+04	4.326897e+04	4.445188e+04	4.424250e+04	4.502690e+04	4.581792e+04	4.497271e+04	4.716634e+04	4.690286e+04	4.783897e+04	4.834374e+04	4.782928e+04	4.861651e+04	4.991397e+04	4.898227e+04	5.076357e+04	5.027917e+04	5.069239e+04	5.228151e+04	5.091148e+04	5.059303e+04	5.049943e+04	5.035281e+04	5.144878e+04	5.124762e+04	4.931553e+04	5.045494e+04	4.940898e+04	4.914796e+04	4.854733e+04	4.765449e+04	4.812668e+04	4.715243e+04	4.764962e+04	4.626716e+04	4.567535e+04	4.535011e+04	4.474680e+04	4.394638e+04	4.418635e+04	4.328986e+04	4.382107e+04	4.345770e+04	4.365358e+04	4.351504e+04	4.321886e+04	4.343312e+04	4.387745e+04	4.438525e+04	4.526283e+04	4.616963e+04	4.541961e+04	4.564997e+04	4.688972e+04	4.747708e+04	4.792983e+04	4.869018e+04	4.892613e+04	4.826162e+04	4.910457e+04	4.875836e+04	4.869611e+04	4.786332e+04	4.867724e+04	4.904606e+04	4.894891e+04	4.780540e+04	4.838344e+04	4.885654e+04	4.711708e+04	4.866908e+04	4.859297e+04	4.772367e+04	4.859486e+04	4.739796e+04	4.697863e+04	4.674975e+04	4.689176e+04	4.607655e+04	4.701561e+04	4.627922e+04	4.584370e+04	4.563680e+04	4.660737e+04	4.639205e+04	4.609419e+04	4.589762e+04	4.609435e+04	4.502263e+04	4.558299e+04	4.527848e+04	4.556834e+04	4.456235e+04	4.513548e+04	4.465163e+04	4.432634e+04	4.564574e+04	4.572711e+04	4.457891e+04	4.561592e+04	4.447197e+04	4.561116e+04	4.415708e+04	4.408538e+04	4.356583e+04	4.356454e+04	4.478665e+04	4.391791e+04	4.482713e+04	4.420416e+04	4.470639e+04	4.475115e+04	4.667287e+04	4.613805e+04	4.620535e+04	4.648168e+04	4.823732e+04	4.864845e+04	4.940479e+04	5.063462e+04	5.273585e+04	5.366373e+04	5.495253e+04	5.539905e+04	5.682508e+04	5.680843e+04	5.924082e+04	6.046616e+04	6.022492e+04	6.022810e+04	6.186055e+04	6.153454e+04	6.073011e+04	6.100083e+04	6.135048e+04	5.955569e+04	6.055604e+04	5.974852e+04	5.930581e+04	5.762368e+04	5.777723e+04	5.489947e+04	5.518531e+04	5.401325e+04	5.314124e+04	5.255075e+04	5.133220e+04	4.968421e+04	4.923531e+04	4.849048e+04	4.760068e+04	4.593816e+04	4.588843e+04	4.526011e+04	4.390622e+04	4.224569e+04	4.231581e+04	4.200472e+04	4.088106e+04	4.041802e+04	4.030425e+04	3.948449e+04	3.948440e+04	3.890615e+04	3.806439e+04	3.835834e+04	3.833606e+04	3.760675e+04	3.762466e+04	3.658520e+04	3.684656e+04	3.764940e+04	3.681649e+04	3.687087e+04	3.674245e+04	3.629425e+04	3.662943e+04	3.655993e+04	3.608406e+04	3.619404e+04	3.678737e+04	3.567396e+04	3.624953e+04	3.625115e+04	3.602755e+04	3.636116e+04	3.623385e+04	3.626764e+04	3.658464e+04	3.666274e+04	3.573018e+04	3.751613e+04	3.672985e+04	3.751785e+04	3.695106e+04	3.664731e+04	3.691516e+04	3.692022e+04	3.770671e+04	3.764950e+04	3.713381e+04	3.753252e+04	3.715050e+04	3.783471e+04	3.861868e+04	3.866181e+04	3.906487e+04	3.895898e+04	3.880471e+04	3.870345e+04	3.950423e+04	4.018469e+04	3.985429e+04	3.971450e+04	3.990286e+04	3.966864e+04	3.962325e+04	3.977172e+04	3.969914e+04	4.015910e+04	3.858029e+04	3.903735e+04	3.859533e+04	3.839765e+04	3.757139e+04	3.810793e+04	3.759956e+04	3.692186e+04	3.584017e+04	3.581165e+04	3.599611e+04	3.551658e+04	3.573587e+04	3.483577e+04	3.454124e+04	3.578683e+04	3.489849e+04	3.403384e+04	3.452034e+04	3.491306e+04	3.414096e+04	3.321165e+04	3.257165e+04	3.333668e+04	3.332791e+04	3.256564e+04	3.259745e+04	3.180769e+04	3.290714e+04	3.269651e+04	3.268520e+04	3.302537e+04	3.217577e+04	3.248906e+04	3.209547e+04	3.222633e+04	3.216199e+04	3.213363e+04	3.229634e+04	3.201050e+04	3.218218e+04	3.180941e+04	3.303278e+04	3.220144e+04	3.216529e+04	3.243091e+04	3.160127e+04	3.230996e+04	3.173149e+04	3.233025e+04	3.206850e+04	3.241374e+04	3.246041e+04	3.205857e+04	3.236934e+04	3.223648e+04	3.329376e+04	3.226327e+04	3.243136e+04	3.236342e+04	3.191539e+04	3.126649e+04	3.280326e+04	3.254331e+04	3.335109e+04	3.200988e+04	3.299308e+04	3.275081e+04	3.291972e+04	3.260125e+04	3.266316e+04	3.273553e+04	3.238149e+04	3.288975e+04	3.297567e+04	3.264630e+04	3.256504e+04	3.223339e+04	3.248682e+04	3.290926e+04	3.288320e+04	3.327404e+04	3.262598e+04	3.298939e+04	3.342863e+04	3.341704e+04	3.297511e+04	3.254973e+04	3.250504e+04	3.340486e+04	3.262106e+04	3.297570e+04	3.376312e+04	3.286674e+04	3.367080e+04	3.344402e+04	3.382597e+04	3.355124e+04	3.400757e+04	3.379188e+04	3.420515e+04	3.350761e+04	3.414478e+04	3.459413e+04	3.406346e+04	3.358480e+04	3.412313e+04	3.412936e+04	3.393067e+04	3.336690e+04	3.443596e+04	3.403224e+04	3.466121e+04	3.399558e+04	3.425073e+04	3.467032e+04	3.498614e+04	3.402284e+04	3.478249e+04	3.462954e+04	3.438191e+04
2.452615e+02	3.367654e+04	3.274125e+04	3.334698e+04	3.348004e+04	3.345704e+04	3.382324e+04	3.289404e+04	3.331763e+04	3.330594e+04	3.368038e+04	3.379725e+04	3.346545e+04	3.323502e+04	3.334901e+04	3.390608e+04	3.394617e+04	3.356616e+04	3.318608e+04	3.307191e+04	3.313595e+04	3.312159e+04	3.250492e+04	3.339579e+04	3.323075e+04	3.292181e+04	3.381011e+04	3.397811e+04	3.373084e+04	3.289299e+04	3.359707e+04	3.385207e+04	3.319340e+04	3.340584e+04	3.311290e+04	3.306865e+04	3.317005e+04	3.359268e+04	3.342052e+04	3.413323e+04	3.377472e+04	3.336405e+04	3.454919e+04	3.429903e+04	3.380379e+04	3.436732e+04	3.424744e+04	3.391272e+04	3.386053e+04	3.465011e+04	3.367215e+04	3.375166e+04	3.379248e+04	3.311972e+04	3.407637e+04	3.480589e+04	3.438205e+04	3.452401e+04	3.401063e+04	3.469804e+04	3.385787e+04	3.386369e+04	3.445883e+04	3.471046e+04	3.445964e+04	3.485128e+04	3.446749e+04	3.475485e+04	3.537005e+04	3.511733e+04	3.456173e+04	3.377828e+04	3.476452e+04	3.462311e+04	3.458074e+04	3.536675e+04	3.507649e+04	3.557635e+04	3.495171e+04	3.453257e+04	3.506368e+04	3.477779e+04	3.458582e+04	3.492078e+04	3.519360e+04	3.458503e+04	3.572218e+04	3.473631e+04	3.559219e+04	3.484592e+04	3.586237e+04	3.555519e+04	3.533386e+04	3.592671e+04	3.588438e+04	3.606907e+04	3.582997e+04	3.618102e+04	3.558387e+04	3.617493e+04	3.601151e+04	3.690810e+04	3.665783e+04	3.657531e+04	3.676422e+04	3.661243e+04	3.693177e+04	3.640534e+04	3.772001e+04	3.729038e+04	3.701908e+04	3.682143e+04	3.741747e+04	3.740011e+04	3.726581e+04	3.845080e+04	3.851696e+04	3.783477e+04	3.803892e+04	3.762283e+04	3.765139e+04	3.663652e+04	3.697890e+04	3.683974e+04	3.737873e+04	3.675548e+04	3.676842e+04	3.618130e+04	3.624633e+04	3.668176e+04	3.624263e+04	3.619639e+04	3.616761e+04	3.594908e+04	3.591794e+04	3.540361e+04	3.550904e+04	3.601992e+04	3.584901e+04	3.548076e+04	3.551539e+04	3.617792e+04	3.645149e+04	3.636754e+04	3.621213e+04	3.635260e+04	3.690838e+04	3.701417e+04	3.731799e+04	3.723276e+04	3.710654e+04	3.780070e+04	3.725167e+04	3.781007e+04	3.767289e+04	3.827452e+04	3.820520e+04	3.853525e+04	3.947541e+04	3.792134e+04	3.830901e+04	3.890002e+04	3.838865e+04	3.808312e+04	3.800062e+04	3.845626e+04	3.845787e+04	3.886847e+04	3.910738e+04	3.943262e+04	3.983252e+04	3.906126e+04	3.898282e+04	3.890569e+04	3.887525e+04	4.031512e+04	3.961159e+04	3.955017e+04	3.937248e+04	4.038440e+04	4.015308e+04	3.962049e+04	4.088522e+04	4.098845e+04	4.067950e+04	4.128152e+04	4.117976e+04	4.106176e+04	4.014621e+04	4.076176e+04	4.054295e+04	4.080287e+04	3.960571e+04	3.982213e+04	3.972405e+04	4.034281e+04	4.001126e+04	4.105477e+04	4.139881e+04	4.166424e+04	4.120990e+04	4.129018e+04	4.108120e+04	4.170758e+04	4.222595e+04	4.305956e+04	4.410817e+04	4.301341e+04	4.309979e+04	4.442020e+04	4.487787e+04	4.437863e+04	4.515389e+04	4.541215e+04	4.663216e+04	4.608964e+04	4.689171e+04	4.791140e+04	4.893441e+04	4.882480e+04	4.893212e+04	5.097871e+04	5.147873e+04	5.182562e+04	5.189009e+04	5.158783e+04	5.229246e+04	5.317600e+04	5.342173e+04	5.329275e+04	5.375899e+04	5.380616e+04	5.292470e+04	5.374153e+04	5.219272e+04	5.287224e+04	5.121870e+04	5.175794e+04	5.229435e+04	5.118885e+04	5.034662e+04	5.092756e+04	5.021051e+04	4.867515e+04	4.835824e+04	4.771456e+04	4.706505e+04	4.593121e+04	4.581302e+04	4.620708e+04	4.588935e+04	4.570221e+04	4.448791e+04	4.511083e+04	4.474958e+04	4.562458e+04	4.541086e+04	4.430366e+04	4.454225e+04	4.653630e+04	4.695069e+04	4.661804e+04	4.686842e+04	4.721274e+04	4.721078e+04	4.817115e+04	4.835290e+04	4.912784e+04	4.887964e+04	4.994241e+04	5.066466e+04	5.031292e+04	5.054836e+04	5.010433e+04	4.985466e+04	4.995471e+04	4.962062e+04	4.952647e+04	4.926910e+04	4.971862e+04	4.984353e+04	4.868466e+04	4.932957e+04	4.876113e+04	4.817514e+04	4.846146e+04	4.893356e+04	4.872771e+04	4.796143e+04	4.744664e+04	4.763716e+04	4.761184e+04	4.711926e+04	4.754609e+04	4.688629e+04	4.773820e+04	4.780159e+04	4.771521e+04	4.707735e+04	4.699975e+04	4.692079e+04	4.690974e+04	4.718962e+04	4.773681e+04	4.712709e+04	4.640999e+04	4.628555e+04	4.622065e+04	4.577558e+04	4.590731e+04	4.637711e+04	4.567177e+04	4.619666e+04	4.554912e+04	4.574253e+04	4.541881e+04	4.412637e+04	4.435463e+04	4.484919e+04	4.543342e+04	4.544958e+04	4.560937e+04	4.656441e+04	4.666200e+04	4.699873e+04	4.736380e+04	4.868613e+04	4.950949e+04	5.020626e+04	5.116639e+04	5.172467e+04	5.373885e+04	5.405107e+04	5.637885e+04	5.715845e+04	5.876267e+04	5.912606e+04	6.069758e+04	6.156029e+04	6.375686e+04	6.383384e+04	6.413483e+04	6.476533e+04	6.508989e+04	6.392936e+04	6.352420e+04	6.287929e+04	6.375155e+04	6.343191e+04	6.196438e+04	6.055300e+04	6.012509e+04	5.878970e+04	5.829877e+04	5.591383e+04	5.624429e+04	5.391647e+04	5.292821e+04	5.251658e+04	5.074432e+04	5.004773e+04	4.923098e+04	4.777121e+04	4.659993e+04	4.648756e+04	4.524719e+04	4.521533e+04	4.388037e+04	4.308222e+04	4.290060e+04	4.252889e+04	4.124284e+04	4.104940e+04	3.987259e+04	3.944054e+04	3.887504e+04	3.928202e+04	3.882641e+04	3.911549e+04	3.828748e+04	3.750525e+04	3.789104e+04	3.813841e+04	3.782044e+04	3.740755e+04	3.716396e+04	3.680949e+04	3.632204e+04	3.705329e+04	3.608819e+04	3.583719e+04	3.715877e+04	3.689031e+04	3.592554e+04	3.653254e+04	3.665016e+04	3.645546e+04	3.662495e+04	3.678101e+04	3.677289e+04	3.705409e+04	3.694895e+04	3.721958e+04	3.690715e+04	3.769979e+04	3.738294e+04	3.757916e+04	3.785190e+04	3.749054e+04	3.738521e+04	3.759614e+04	3.882297e+04	3.835807e+04	3.783585e+04	3.842422e+04	3.878820e+04	3.936236e+04	3.960370e+04	3.911952e+04	3.997654e+04	3.975877e+04	4.076383e+04	4.049220e+04	4.025417e+04	4.078445e+04	3.990136e+04	3.999366e+04	4.097071e+04	4.077348e+04	4.093375e+04	4.116650e+04	4.150415e+04	4.027574e+04	3.919829e+04	3.935041e+04	3.894106e+04	3.878900e+04	3.771138e+04	3.771766e+04	3.719722e+04	3.714035e+04	3.637850e+04	3.707173e+04	3.617674e+04	3.554219e+04	3.520382e+04	3.466175e+04	3.551644e+04	3.475396e+04	3.400442e+04	3.397510e+04	3.353625e+04	3.401677e+04	3.284153e+04	3.312451e+04	3.301890e+04	3.287283e+04	3.286308e+04	3.260330e+04	3.273602e+04	3.276718e+04	3.281659e+04	3.265365e+04	3.271742e+04	3.214188e+04	3.193810e+04	3.225908e+04	3.310154e+04	3.252437e+04	3.235620e+04	3.234412e+04	3.170957e+04	3.263920e+04	3.237984e+04	3.237441e+04	3.189095e+04	3.240775e+04	3.199564e+04	3.274301e+04	3.276610e+04	3.253743e+04	3.176895e+04	3.226337e+04	3.183999e+04	3.252959e+04	3.243653e+04	3.218743e+04	3.253036e+04	3.198810e+04	3.255868e+04	3.292514e+04	3.293593e+04	3.196316e+04	3.199252e+04	3.197345e+04	3.305618e+04	3.241339e+04	3.260734e+04	3.222141e+04	3.181401e+04	3.333984e+04	3.272055e+04	3.279670e+04	3.296324e+04	3.236278e+04	3.315455e+04	3.256353e+04	3.280537e+04	3.230003e+04	3.309568e+04	3.275391e+04	3.219050e+04	3.247178e+04	3.242768e+04	3.283226e+04	3.307756e+04	3.271266e+04	3.231429e+04	3.312008e+04	3.277375e+04	3.288049e+04	3.304739e+04	3.342864e+04	3.290203e+04	3.324610e+04	3.324588e+04	3.384661e+04	3.303820e+04	3.295316e+04	3.300831e+04	3.342714e+04	3.329411e+04	3.418424e+04	3.367770e+04	3.414210e+04	3.389277e+04	3.366162e+04	3.410064e+04	3.278226e+04	3.466216e+04	3.393105e+04	3.396958e+04	3.392291e+04	3.390904e+04	3.435855e+04	3.412099e+04	3.459644e+04	3.463267e+04	3.406206e+04	3.376481e+04	3.465739e+04	3.457610e+04
2.452826e+02	3.338782e+04	3.449551e+04	3.357485e+04	3.284701e+04	3.327214e+04	3.405774e+04	3.257824e+04	3.377140e+04	3.313670e+04	3.369849e+04	3.309162e+04	3.364023e+04	3.258157e+04	3.431063e+04	3.305580e+04	3.362017e+04	3.418112e+04	3.327387e+04	3.400892e+04	3.381212e+04	3.379051e+04	3.430215e+04	3.379050e+04	3.401532e+04	3.476967e+04	3.401395e+04	3.437962e+04	3.349565e+04	3.393570e+04	3.357430e+04	3.375386e+04	3.356377e+04	3.370230e+04	3.418589e+04	3.391592e+04	3.365292e+04	3.380040e+04	3.328724e+04	3.429311e+04	3.401336e+04	3.395422e+04	3.373948e+04	3.372279e+04	3.374788e+04	3.377860e+04	3.429132e+04	3.492951e+04	3.376966e+04	3.446046e+04	3.396586e+04	3.360019e+04	3.448180e+04	3.362864e+04	3.366399e+04	3.492144e+04	3.481189e+04	3.448850e+04	3.449147e+04	3.438350e+04	3.457067e+04	3.531089e+04	3.510500e+04	3.514680e+04	3.468483e+04	3.521825e+04	3.483366e+04	3.490360e+04	3.537752e+04	3.448325e+04	3.499763e+04	3.523890e+04	3.461357e+04	3.457694e+04	3.498905e+04	3.463528e+04	3.456497e+04	3.442311e+04	3.524537e+04	3.600695e+04	3.513812e+04	3.568554e+04	3.499551e+04	3.480078e+04	3.458519e+04	3.482372e+04	3.514233e+04	3.551319e+04	3.549160e+04	3.513185e+04	3.601797e+04	3.631315e+04	3.562342e+04	3.607944e+04	3.650755e+04	3.669042e+04	3.652943e+04	3.702519e+04	3.662600e+04	3.731262e+04	3.694368e+04	3.786516e+04	3.724586e+04	3.774661e+04	3.758558e+04	3.721036e+04	3.832149e+04	3.782772e+04	3.804487e+04	3.857922e+04	3.811929e+04	3.828684e+04	3.863646e+04	3.847491e+04	3.851901e+04	3.895505e+04	3.825018e+04	3.825577e+04	3.822953e+04	3.822063e+04	3.825267e+04	3.956990e+04	3.761781e+04	3.823055e+04	3.742968e+04	3.714342e+04	3.750213e+04	3.754404e+04	3.669085e+04	3.704302e+04	3.768779e+04	3.609821e+04	3.689386e+04	3.640509e+04	3.617499e+04	3.629408e+04	3.566692e+04	3.714240e+04	3.684367e+04	3.620094e+04	3.674886e+04	3.668981e+04	3.705178e+04	3.679323e+04	3.674437e+04	3.660024e+04	3.732837e+04	3.732366e+04	3.705474e+04	3.760010e+04	3.746209e+04	3.869285e+04	3.818589e+04	3.859804e+04	3.828833e+04	3.962140e+04	3.906295e+04	3.942335e+04	3.885665e+04	3.941585e+04	3.946068e+04	3.920740e+04	3.911143e+04	3.912204e+04	3.945563e+04	3.900743e+04	3.888953e+04	3.838661e+04	3.931151e+04	3.934550e+04	3.917357e+04	3.941797e+04	3.949577e+04	4.007747e+04	4.023549e+04	4.019635e+04	4.102167e+04	4.002387e+04	4.059069e+04	4.121892e+04	4.136987e+04	4.133054e+04	4.150466e+04	4.199438e+04	4.172466e+04	4.140178e+04	4.125517e+04	4.173677e+04	4.204687e+04	4.150967e+04	4.137252e+04	4.229109e+04	4.121800e+04	4.177581e+04	4.211517e+04	4.178863e+04	4.193742e+04	4.264197e+04	4.224638e+04	4.275979e+04	4.254141e+04	4.248875e+04	4.373185e+04	4.265283e+04	4.236993e+04	4.347354e+04	4.347619e+04	4.376383e+04	4.502347e+04	4.511185e+04	4.575377e+04	4.539683e+04	4.605812e+04	4.717300e+04	4.856013e+04	4.873225e+04	4.884842e+04	4.999525e+04	4.994551e+04	5.123908e+04	5.089425e+04	5.097910e+04	5.295598e+04	5.266390e+04	5.325335e+04	5.381847e+04	5.434711e+04	5.563725e+04	5.489223e+04	5.525089e+04	5.591583e+04	5.553871e+04	5.648265e+04	5.463267e+04	5.553523e+04	5.476590e+04	5.443165e+04	5.502780e+04	5.350740e+04	5.324484e+04	5.252869e+04	5.248584e+04	5.111022e+04	5.083421e+04	5.054736e+04	4.848956e+04	4.799940e+04	4.777869e+04	4.765181e+04	4.671882e+04	4.696681e+04	4.636667e+04	4.644855e+04	4.616360e+04	4.513524e+04	4.587643e+04	4.585547e+04	4.535064e+04	4.550757e+04	4.624345e+04	4.807833e+04	4.798416e+04	4.835229e+04	4.787562e+04	4.837195e+04	4.964550e+04	4.923610e+04	4.962614e+04	5.099070e+04	5.126446e+04	5.131763e+04	5.179996e+04	5.134661e+04	5.129083e+04	5.240938e+04	5.122347e+04	5.018677e+04	4.994165e+04	5.153873e+04	5.100388e+04	5.008325e+04	4.982043e+04	5.019116e+04	4.905579e+04	4.907702e+04	4.915495e+04	4.945092e+04	4.940869e+04	4.830442e+04	4.855086e+04	4.894915e+04	4.955627e+04	4.935665e+04	4.814165e+04	4.798118e+04	4.820486e+04	4.827442e+04	4.874276e+04	4.707389e+04	4.641137e+04	4.847518e+04	4.860036e+04	4.823109e+04	4.824464e+04	4.783415e+04	4.821790e+04	4.741735e+04	4.689143e+04	4.707071e+04	4.844230e+04	4.693996e+04	4.811388e+04	4.567907e+04	4.658388e+04	4.725721e+04	4.668160e+04	4.697513e+04	4.680927e+04	4.645864e+04	4.777964e+04	4.707277e+04	4.637096e+04	4.765610e+04	4.659630e+04	4.738592e+04	4.908283e+04	4.864782e+04	4.918249e+04	5.059934e+04	5.141187e+04	5.229252e+04	5.530566e+04	5.580459e+04	5.746597e+04	5.909159e+04	6.028633e+04	6.100687e+04	6.302725e+04	6.460983e+04	6.475093e+04	6.566056e+04	6.760869e+04	6.746932e+04	6.857148e+04	6.821124e+04	6.715647e+04	6.700145e+04	6.707892e+04	6.520217e+04	6.498745e+04	6.351054e+04	6.331696e+04	6.147555e+04	5.991289e+04	6.002551e+04	5.852570e+04	5.752585e+04	5.628820e+04	5.508466e+04	5.447532e+04	5.123796e+04	5.075299e+04	4.995789e+04	4.970683e+04	4.795046e+04	4.763327e+04	4.590173e+04	4.570022e+04	4.513428e+04	4.405142e+04	4.242197e+04	4.207088e+04	4.113572e+04	4.180351e+04	4.136121e+04	3.976395e+04	4.002275e+04	3.939072e+04	3.891361e+04	3.971648e+04	3.880413e+04	3.841800e+04	3.812708e+04	3.756762e+04	3.771402e+04	3.750710e+04	3.757112e+04	3.667949e+04	3.710424e+04	3.806581e+04	3.789063e+04	3.773645e+04	3.758623e+04	3.647966e+04	3.696478e+04	3.743491e+04	3.774529e+04	3.671466e+04	3.791262e+04	3.749596e+04	3.768858e+04	3.757949e+04	3.840856e+04	3.707829e+04	3.838201e+04	3.769714e+04	3.783179e+04	3.771833e+04	3.809119e+04	3.846810e+04	3.855578e+04	3.838249e+04	3.777261e+04	3.847433e+04	3.911430e+04	3.864572e+04	3.996877e+04	4.009714e+04	4.044729e+04	3.988314e+04	4.045456e+04	4.006148e+04	4.023617e+04	4.144678e+04	4.148738e+04	4.235769e+04	4.118984e+04	4.249882e+04	4.206714e+04	4.196373e+04	4.168684e+04	4.148708e+04	4.144045e+04	4.099556e+04	4.044337e+04	4.006247e+04	3.999627e+04	3.969516e+04	3.836405e+04	3.791601e+04	3.789918e+04	3.759909e+04	3.775912e+04	3.683444e+04	3.641227e+04	3.626748e+04	3.540816e+04	3.552424e+04	3.522812e+04	3.440605e+04	3.440784e+04	3.395350e+04	3.460529e+04	3.346498e+04	3.373175e+04	3.363213e+04	3.255646e+04	3.336330e+04	3.342621e+04	3.281101e+04	3.290189e+04	3.313537e+04	3.332039e+04	3.230428e+04	3.263779e+04	3.323210e+04	3.313890e+04	3.245221e+04	3.221883e+04	3.188429e+04	3.250546e+04	3.230591e+04	3.179888e+04	3.230300e+04	3.279212e+04	3.153604e+04	3.222692e+04	3.268805e+04	3.257149e+04	3.241169e+04	3.254048e+04	3.248460e+04	3.211499e+04	3.313110e+04	3.181769e+04	3.238027e+04	3.130521e+04	3.204187e+04	3.234992e+04	3.248549e+04	3.304694e+04	3.328136e+04	3.251819e+04	3.257263e+04	3.194338e+04	3.190825e+04	3.199579e+04	3.169673e+04	3.170119e+04	3.202061e+04	3.225298e+04	3.260148e+04	3.262479e+04	3.277973e+04	3.251177e+04	3.291902e+04	3.259714e+04	3.292989e+04	3.287482e+04	3.243540e+04	3.256469e+04	3.297031e+04	3.377297e+04	3.301376e+04	3.272564e+04	3.351264e+04	3.172018e+04	3.278850e+04	3.385010e+04	3.321637e+04	3.250323e+04	3.337136e+04	3.278836e+04	3.286709e+04	3.287288e+04	3.387189e+04	3.330055e+04	3.353169e+04	3.244292e+04	3.295688e+04	3.326398e+04	3.298896e+04	3.371172e+04	3.334196e+04	3.392507e+04	3.393272e+04	3.385478e+04	3.387243e+04	3.407301e+04	3.450242e+04	3.420587e+04	3.455362e+04	3.403781e+04	3.414742e+04	3.435585e+04	3.412179e+04	3.455513e+04	3.470115e+04	3.428968e+04	3.499089e+04	3.486569e+04	3.474784e+04
2.452923e+02	3.385882e+04	3.417909e+04	3.399875e+04	3.299476e+04	3.340724e+04	3.328150e+04	3.366741e+04	3.343893e+04	3.324437e+04	3.375443e+04	3.393992e+04	3.426631e+04	3.451783e+04	3.383968e+04	3.303282e+04	3.319813e+04	3.306280e+04	3.415975e+04	3.441660e+04	3.434740e+04	3.323782e+04	3.422436e+04	3.333079e+04	3.416053e+04	3.426095e+04	3.365928e+04	3.413766e+04	3.331690e+04	3.391227e+04	3.406573e+04	3.336883e+04	3.430556e+04	3.401281e+04	3.412660e+04	3.389095e+04	3.358993e+04	3.365517e+04	3.484601e+04	3.381234e+04	3.410696e+04	3.369627e+04	3.454944e+04	3.409044e+04	3.497361e+04	3.374943e+04	3.352533e+04	3.434324e+04	3.405901e+04	3.368504e+04	3.506731e+04	3.423567e+04	3.510886e+04	3.373829e+04	3.434230e+04	3.483910e+04	3.415731e+04	3.447212e+04	3.476220e+04	3.434199e+04	3.409977e+04	3.462139e+04	3.505969e+04	3.463645e+04	3.498245e+04	3.485813e+04	3.545562e+04	3.615583e+04	3.568865e+04	3.593390e+04	3.535424e+04	3.532745e+04	3.524953e+04	3.529157e+04	3.584795e+04	3.542908e+04	3.558289e+04	3.625589e+04	3.615653e+04	3.611973e+04	3.551993e+04	3.535409e+04	3.560113e+04	3.573455e+04	3.544376e+04	3.602600e+04	3.605937e+04	3.614524e+04	3.618261e+04	3.665545e+04	3.659728e+04	3.664835e+04	3.591424e+04	3.683218e+04	3.677031e+04	3.676733e+04	3.699425e+04	3.695188e+04	3.773045e+04	3.811957e+04	3.685648e+04	3.805951e+04	3.788951e+04	3.880482e+04	3.836032e+04	3.779052e+04	3.898730e+04	3.798898e+04	3.813852e+04	3.852532e+04	3.903029e+04	3.837216e+04	3.798222e+04	3.901813e+04	3.848844e+04	3.956133e+04	3.854320e+04	3.884373e+04	3.869733e+04	3.842231e+04	3.868929e+04	3.827417e+04	3.851048e+04	3.846547e+04	3.863737e+04	3.801660e+04	3.882286e+04	3.815684e+04	3.702325e+04	3.734865e+04	3.779446e+04	3.735555e+04	3.689083e+04	3.778942e+04	3.656980e+04	3.711394e+04	3.729051e+04	3.605457e+04	3.647745e+04	3.740585e+04	3.674233e+04	3.687351e+04	3.698077e+04	3.715195e+04	3.747439e+04	3.728400e+04	3.678974e+04	3.800748e+04	3.685133e+04	3.829106e+04	3.794201e+04	3.881887e+04	3.800315e+04	3.810944e+04	3.859527e+04	3.895777e+04	3.931131e+04	3.976356e+04	3.886733e+04	3.949204e+04	3.945603e+04	3.965191e+04	3.937652e+04	3.899313e+04	3.948638e+04	3.949748e+04	3.980550e+04	4.000086e+04	3.943134e+04	4.014916e+04	3.985956e+04	4.036485e+04	4.020158e+04	4.008421e+04	4.030590e+04	4.061316e+04	4.036674e+04	4.194948e+04	4.228817e+04	4.107137e+04	4.194049e+04	4.195782e+04	4.182555e+04	4.236167e+04	4.235871e+04	4.289955e+04	4.191964e+04	4.263983e+04	4.223420e+04	4.246958e+04	4.327961e+04	4.218660e+04	4.221799e+04	4.211511e+04	4.304382e+04	4.297885e+04	4.267663e+04	4.288317e+04	4.313085e+04	4.277141e+04	4.393447e+04	4.304731e+04	4.335606e+04	4.363127e+04	4.471492e+04	4.427521e+04	4.555444e+04	4.598326e+04	4.607470e+04	4.700991e+04	4.709539e+04	4.726246e+04	4.766111e+04	4.791075e+04	4.931011e+04	5.073238e+04	5.013122e+04	4.988493e+04	5.162778e+04	5.192635e+04	5.262808e+04	5.290814e+04	5.359800e+04	5.488715e+04	5.458517e+04	5.590508e+04	5.549666e+04	5.630502e+04	5.619166e+04	5.597910e+04	5.642662e+04	5.711321e+04	5.704527e+04	5.644930e+04	5.648213e+04	5.572144e+04	5.553935e+04	5.657727e+04	5.609745e+04	5.424421e+04	5.466171e+04	5.341689e+04	5.253221e+04	5.222332e+04	5.122202e+04	5.078960e+04	5.058815e+04	4.918684e+04	4.966849e+04	4.873445e+04	4.678398e+04	4.639396e+04	4.644660e+04	4.592946e+04	4.636611e+04	4.658078e+04	4.698683e+04	4.668930e+04	4.734383e+04	4.693288e+04	4.746054e+04	4.771646e+04	4.901482e+04	4.808798e+04	4.795096e+04	4.929227e+04	5.050581e+04	5.088846e+04	5.055772e+04	5.141080e+04	5.092088e+04	5.156812e+04	5.184875e+04	5.194176e+04	5.125724e+04	5.109563e+04	5.086621e+04	5.134825e+04	5.202990e+04	5.218849e+04	5.163719e+04	5.043206e+04	5.026375e+04	5.039025e+04	4.993680e+04	4.994208e+04	5.004271e+04	5.070586e+04	4.951075e+04	5.117855e+04	4.925100e+04	4.899246e+04	4.870026e+04	4.896025e+04	4.824108e+04	4.964092e+04	4.951456e+04	4.954626e+04	4.821402e+04	4.821174e+04	4.919516e+04	4.868684e+04	4.851093e+04	4.935854e+04	4.948426e+04	4.916904e+04	4.901391e+04	4.892837e+04	4.807412e+04	4.838840e+04	4.845144e+04	4.861019e+04	4.869278e+04	4.796303e+04	4.789882e+04	4.719077e+04	4.694979e+04	4.683396e+04	4.725104e+04	4.746431e+04	4.727263e+04	4.773109e+04	4.692421e+04	4.756227e+04	4.855003e+04	4.920730e+04	4.936533e+04	4.958440e+04	5.009316e+04	5.090242e+04	5.286160e+04	5.390333e+04	5.491315e+04	5.744149e+04	5.898958e+04	5.935895e+04	6.105660e+04	6.244186e+04	6.358318e+04	6.518188e+04	6.660462e+04	6.734254e+04	6.913322e+04	6.860879e+04	6.946131e+04	6.884797e+04	6.844434e+04	6.809434e+04	6.697148e+04	6.672665e+04	6.691065e+04	6.559350e+04	6.288710e+04	6.343321e+04	6.061315e+04	6.041495e+04	5.983604e+04	5.811570e+04	5.666649e+04	5.470344e+04	5.416156e+04	5.293659e+04	5.238777e+04	5.010786e+04	4.883787e+04	4.827133e+04	4.721246e+04	4.705723e+04	4.458033e+04	4.501169e+04	4.325006e+04	4.324127e+04	4.241595e+04	4.216214e+04	4.235942e+04	4.134678e+04	4.142885e+04	4.003571e+04	3.988099e+04	3.897870e+04	3.856982e+04	3.939366e+04	3.885187e+04	3.813059e+04	3.799412e+04	3.842506e+04	3.844864e+04	3.737748e+04	3.755763e+04	3.706066e+04	3.650923e+04	3.693433e+04	3.749896e+04	3.719877e+04	3.747985e+04	3.766763e+04	3.753605e+04	3.681694e+04	3.789170e+04	3.730724e+04	3.744225e+04	3.799940e+04	3.721444e+04	3.762805e+04	3.828315e+04	3.804300e+04	3.841749e+04	3.858550e+04	3.846485e+04	3.842999e+04	3.777230e+04	3.926108e+04	3.880650e+04	3.928140e+04	3.940058e+04	4.033985e+04	4.043933e+04	4.002106e+04	3.999693e+04	4.177362e+04	4.077266e+04	4.142134e+04	4.145852e+04	4.177015e+04	4.185117e+04	4.207666e+04	4.326701e+04	4.328346e+04	4.278366e+04	4.271290e+04	4.268275e+04	4.274287e+04	4.307392e+04	4.163646e+04	4.166056e+04	4.112312e+04	4.147379e+04	4.057938e+04	4.054445e+04	3.962087e+04	3.931186e+04	3.853228e+04	3.846692e+04	3.796651e+04	3.714346e+04	3.716969e+04	3.703816e+04	3.704519e+04	3.513023e+04	3.558383e+04	3.497149e+04	3.480347e+04	3.449504e+04	3.359528e+04	3.318151e+04	3.319623e+04	3.342794e+04	3.435733e+04	3.334263e+04	3.356315e+04	3.329241e+04	3.295531e+04	3.317487e+04	3.317365e+04	3.261837e+04	3.279667e+04	3.213913e+04	3.264407e+04	3.262537e+04	3.326195e+04	3.259912e+04	3.254017e+04	3.211364e+04	3.226280e+04	3.258825e+04	3.201460e+04	3.297325e+04	3.131399e+04	3.224356e+04	3.224390e+04	3.294225e+04	3.267132e+04	3.187993e+04	3.192386e+04	3.235822e+04	3.258518e+04	3.270964e+04	3.309443e+04	3.150868e+04	3.154941e+04	3.217059e+04	3.222752e+04	3.203898e+04	3.218505e+04	3.293085e+04	3.285972e+04	3.256253e+04	3.284037e+04	3.168707e+04	3.224052e+04	3.198650e+04	3.234343e+04	3.267464e+04	3.234163e+04	3.241047e+04	3.243588e+04	3.343750e+04	3.266632e+04	3.293130e+04	3.260336e+04	3.301726e+04	3.243000e+04	3.247367e+04	3.257174e+04	3.224609e+04	3.361008e+04	3.296896e+04	3.397642e+04	3.303613e+04	3.272645e+04	3.255030e+04	3.245500e+04	3.321903e+04	3.283893e+04	3.239677e+04	3.306091e+04	3.365901e+04	3.316988e+04	3.305565e+04	3.348263e+04	3.397296e+04	3.358753e+04	3.330510e+04	3.373550e+04	3.368971e+04	3.405510e+04	3.408643e+04	3.427319e+04	3.305097e+04	3.440387e+04	3.327022e+04	3.361821e+04	3.407984e+04	3.361575e+04	3.480062e+04	3.330762e+04	3.381471e+04	3.353667e+04	3.422625e+04	3.377034e+04	3.485914e+04	3.485115e+04
2.453141e+02	3.432056e+04	3.325076e+04	3.358965e+04	3.368487e+04	3.398376e+04	3.372061e+04	3.357078e+04	3.402963e+04	3.350251e+04	3.372433e+04	3.400851e+04	3.343853e+04	3.373162e+04	3.337896e+04	3.415537e+04	3.333275e+04	3.403976e+04	3.322192e+04	3.418291e+04	3.375867e+04	3.424778e+04	3.388964e+04	3.432838e+04	3.324472e+04	3.307217e+04	3.388771e+04	3.405197e+04	3.435488e+04	3.366920e+04	3.352418e+04	3.446134e+04	3.448675e+04	3.467682e+04	3.350034e+04	3.367710e+04	3.352017e+04	3.383851e+04	3.426037e+04	3.369689e+04	3.347115e+04	3.424051e+04	3.407586e+04	3.385921e+04	3.352755e+04	3.416218e+04	3.451206e+04	3.368386e+04	3.437042e+04	3.370714e+04	3.502964e+04	3.488680e+04	3.442471e+04	3.401538e+04	3.489292e+04	3.472464e+04	3.491060e+04	3.408939e+04	3.503816e+04	3.519727e+04	3.524815e+04	3.496098e+04	3.470479e+04	3.391854e+04	3.540662e+04	3.510169e+04	3.453474e+04	3.442004e+04	3.467346e+04	3.543345e+04	3.539470e+04	3.483212e+04	3.599942e+04	3.520625e+04	3.497832e+04	3.503773e+04	3.516852e+04	3.538753e+04	3.568452e+04	3.508430e+04	3.535400e+04	3.575094e+04	3.556879e+04	3.592792e+04	3.536142e+04	3.619992e+04	3.645361e+04	3.578790e+04	3.603362e+04	3.639463e+04	3.677500e+04	3.596350e+04	3.676839e+04	3.678394e+04	3.728719e+04	3.766325e+04	3.681854e+04	3.710614e+04	3.704969e+04	3.752812e+04	3.778859e+04	3.770717e+04	3.782833e+04	3.821357e+04	3.833280e+04	3.875488e+04	3.908441e+04	3.841383e+04	3.855646e+04	3.877178e+04	3.808099e+04	3.910040e+04	3.847479e+04	3.851810e+04	3.977917e+04	3.983573e+04	3.969846e+04	3.867918e+04	3.850047e+04	3.851514e+04	3.905206e+04	3.856113e+04	3.855504e+04	3.844448e+04	3.791281e+04	3.883654e+04	3.782798e+04	3.904317e+04	3.793792e+04	3.772205e+04	3.707542e+04	3.741698e+04	3.715437e+04	3.681098e+04	3.643632e+04	3.644898e+04	3.756081e+04	3.662282e+04	3.683932e+04	3.690205e+04	3.728203e+04	3.680007e+04	3.656124e+04	3.735054e+04	3.769895e+04	3.744112e+04	3.713871e+04	3.739050e+04	3.761180e+04	3.770167e+04	3.816879e+04	3.866290e+04	3.797730e+04	3.919968e+04	3.863620e+04	3.933048e+04	3.930624e+04	3.871909e+04	3.816930e+04	3.861009e+04	3.856837e+04	3.908672e+04	3.940214e+04	3.896499e+04	3.932155e+04	3.951062e+04	3.939369e+04	4.001086e+04	3.948782e+04	3.904696e+04	3.924086e+04	3.940989e+04	4.029502e+04	3.934965e+04	4.128031e+04	4.079424e+04	4.063144e+04	4.133062e+04	4.170266e+04	4.201066e+04	4.092270e+04	4.189232e+04	4.168910e+04	4.211744e+04	4.297454e+04	4.294500e+04	4.251822e+04	4.263735e+04	4.230046e+04	4.339722e+04	4.283601e+04	4.298297e+04	4.304382e+04	4.353412e+04	4.271103e+04	4.338875e+04	4.295735e+04	4.355850e+04	4.317138e+04	4.324398e+04	4.477085e+04	4.333773e+04	4.494437e+04	4.362657e+04	4.459287e+04	4.549825e+04	4.586986e+04	4.669070e+04	4.658540e+04	4.672476e+04	4.690421e+04	4.766513e+04	4.701524e+04	4.816450e+04	4.861710e+04	4.927032e+04	4.968116e+04	5.146880e+04	5.215822e+04	5.187781e+04	5.199850e+04	5.319204e+04	5.348326e+04	5.371102e+04	5.573043e+04	5.518275e+04	5.709904e+04	5.566167e+04	5.625371e+04	5.708300e+04	5.791107e+04	5.697577e+04	5.772729e+04	5.752332e+04	5.821056e+04	5.746306e+04	5.761904e+04	5.592912e+04	5.611291e+04	5.491890e+04	5.487414e+04	5.445350e+04	5.409022e+04	5.253431e+04	5.336227e+04	5.102007e+04	5.096805e+04	4.997930e+04	4.901278e+04	4.828656e+04	4.756555e+04	4.771281e+04	4.679752e+04	4.667194e+04	4.684868e+04	4.658849e+04	4.560679e+04	4.671917e+04	4.594689e+04	4.708309e+04	4.640917e+04	4.776065e+04	4.791423e+04	4.820551e+04	4.907159e+04	4.992747e+04	4.999317e+04	5.071252e+04	5.005365e+04	5.155300e+04	5.163787e+04	5.126621e+04	5.108639e+04	5.184552e+04	5.095365e+04	5.114203e+04	5.178042e+04	5.121935e+04	5.133933e+04	5.084450e+04	4.939124e+04	5.048771e+04	4.959770e+04	5.027616e+04	4.991464e+04	4.943365e+04	4.983534e+04	4.995208e+04	4.955772e+04	4.986252e+04	4.990085e+04	4.934339e+04	4.967888e+04	4.857138e+04	4.830954e+04	4.813167e+04	4.936785e+04	4.891737e+04	4.910835e+04	4.822689e+04	4.872510e+04	4.925562e+04	4.852488e+04	4.877991e+04	4.839728e+04	4.951488e+04	4.856883e+04	4.804120e+04	4.767942e+04	4.944349e+04	4.869285e+04	4.803134e+04	4.807425e+04	4.818486e+04	4.817807e+04	4.787131e+04	4.820117e+04	4.829389e+04	4.805952e+04	4.790307e+04	4.777550e+04	4.802910e+04	4.796731e+04	4.683557e+04	4.755212e+04	4.755027e+04	4.838471e+04	4.908376e+04	5.005673e+04	5.079227e+04	5.141686e+04	5.224740e+04	5.416978e+04	5.491163e+04	5.706370e+04	5.716491e+04	5.981020e+04	6.157992e+04	6.388524e+04	6.391058e+04	6.650011e+04	6.712316e+04	6.641801e+04	6.725427e+04	6.866145e+04	6.910186e+04	6.915801e+04	6.877094e+04	6.874325e+04	6.783133e+04	6.668015e+04	6.657587e+04	6.515160e+04	6.458145e+04	6.333155e+04	6.155203e+04	6.017619e+04	5.861807e+04	5.695422e+04	5.678166e+04	5.498626e+04	5.312688e+04	5.222988e+04	5.182201e+04	4.996055e+04	5.001301e+04	4.859652e+04	4.672993e+04	4.669430e+04	4.550433e+04	4.460174e+04	4.355900e+04	4.261396e+04	4.224203e+04	4.179396e+04	4.149557e+04	4.085529e+04	3.974303e+04	4.014245e+04	3.894414e+04	4.013303e+04	3.939723e+04	3.853991e+04	3.829332e+04	3.761268e+04	3.755724e+04	3.809342e+04	3.813748e+04	3.756687e+04	3.697383e+04	3.730061e+04	3.692952e+04	3.725506e+04	3.765434e+04	3.802149e+04	3.784236e+04	3.697697e+04	3.669202e+04	3.797828e+04	3.725182e+04	3.706683e+04	3.821608e+04	3.752213e+04	3.761991e+04	3.872115e+04	3.795532e+04	3.713132e+04	3.848816e+04	3.839006e+04	3.872133e+04	3.792848e+04	3.820755e+04	3.878826e+04	3.886877e+04	3.835696e+04	3.929756e+04	3.886333e+04	3.981223e+04	3.954039e+04	4.002007e+04	4.112473e+04	4.040117e+04	4.130698e+04	4.247931e+04	4.175474e+04	4.133319e+04	4.175957e+04	4.230527e+04	4.288921e+04	4.225043e+04	4.230443e+04	4.242136e+04	4.253663e+04	4.152517e+04	4.218365e+04	4.162967e+04	4.200573e+04	4.148666e+04	4.073734e+04	4.058027e+04	3.989486e+04	3.824268e+04	3.867393e+04	3.784007e+04	3.745661e+04	3.633339e+04	3.703939e+04	3.640519e+04	3.613658e+04	3.566646e+04	3.515577e+04	3.477379e+04	3.470955e+04	3.442710e+04	3.441490e+04	3.393664e+04	3.438044e+04	3.403222e+04	3.333834e+04	3.272353e+04	3.247914e+04	3.266578e+04	3.318582e+04	3.255494e+04	3.256337e+04	3.314460e+04	3.234304e+04	3.284459e+04	3.226302e+04	3.245777e+04	3.201698e+04	3.297505e+04	3.246385e+04	3.227827e+04	3.269781e+04	3.177081e+04	3.237029e+04	3.176246e+04	3.250822e+04	3.257289e+04	3.180050e+04	3.186842e+04	3.223110e+04	3.290784e+04	3.226021e+04	3.298820e+04	3.173402e+04	3.216384e+04	3.183474e+04	3.258981e+04	3.167971e+04	3.213656e+04	3.234991e+04	3.250891e+04	3.186334e+04	3.262768e+04	3.217170e+04	3.273005e+04	3.180239e+04	3.250019e+04	3.259684e+04	3.261959e+04	3.231430e+04	3.208121e+04	3.226880e+04	3.360915e+04	3.284972e+04	3.186038e+04	3.285793e+04	3.269540e+04	3.182409e+04	3.229266e+04	3.242367e+04	3.295485e+04	3.247660e+04	3.263069e+04	3.205322e+04	3.250673e+04	3.242481e+04	3.266358e+04	3.261188e+04	3.325437e+04	3.247180e+04	3.323467e+04	3.219882e+04	3.305230e+04	3.326155e+04	3.325136e+04	3.359721e+04	3.304389e+04	3.335225e+04	3.292773e+04	3.288853e+04	3.321478e+04	3.412753e+04	3.296994e+04	3.360983e+04	3.386033e+04	3.370551e+04	3.294934e+04	3.325782e+04	3.377749e+04	3.422839e+04	3.343846e+04	3.371820e+04	3.396546e+04	3.350061e+04	3.404287e+04	3.437182e+04	3.411166e+04	3.341737e+04	3.335461e+04
2.453418e+02	3.331441e+04	3.438883e+04	3.448714e+04	3.342174e+04	3.412660e+04	3.357481e+04	3.332820e+04	3.348580e+04	3.397157e+04	3.284852e+04	3.360357e+04	3.398035e+04	3.380295e+04	3.409314e+04	3.329315e+04	3.407169e+04	3.399571e+04	3.326224e+04	3.419958e+04	3.477857e+04	3.356398e+04	3.382101e+04	3.356209e+04	3.373264e+04	3.411992e+04	3.367849e+04	3.385087e+04	3.390351e+04	3.369643e+04	3.433121e+04	3.382326e+04	3.418480e+04	3.409925e+04	3.401439e+04	3.462758e+04	3.407899e+04	3.367795e+04	3.408991e+04	3.405918e+04	3.413530e+04	3.334109e+04	3.398360e+04	3.424863e+04	3.340403e+04	3.329904e+04	3.437965e+04	3.422863e+04	3.442075e+04	3.408864e+04	3.447349e+04	3.493541e+04	3.492896e+04	3.421732e+04	3.397829e+04	3.415480e+04	3.441259e+04	3.419988e+04	3.443551e+04	3.422488e+04	3.425404e+04	3.455628e+04	3.480542e+04	3.473825e+04	3.525121e+04	3.447829e+04	3.425590e+04	3.532838e+04	3.538968e+04	3.467089e+04	3.552750e+04	3.543943e+04	3.444723e+04	3.526061e+04	3.549525e+04	3.583977e+04	3.530542e+04	3.545504e+04	3.586002e+04	3.508262e+04	3.534079e+04	3.495467e+04	3.603324e+04	3.593873e+04	3.609819e+04	3.576038e+04	3.553100e+04	3.638736e+04	3.623530e+04	3.686557e+04	3.648032e+04	3.685482e+04	3.609222e+04	3.677163e+04	3.739452e+04	3.682889e+04	3.770528e+04	3.778030e+04	3.775199e+04	3.773680e+04	3.820810e+04	3.851738e+04	3.755697e+04	3.812847e+04	3.765619e+04	3.884395e+04	3.843631e+04	3.848165e+04	3.879313e+04	3.957147e+04	3.885783e+04	3.922507e+04	3.975121e+04	3.951601e+04	3.883741e+04	3.895063e+04	3.919800e+04	3.881867e+04	3.946986e+04	3.904383e+04	3.910078e+04	3.881589e+04	3.921475e+04	3.887509e+04	3.944088e+04	3.915794e+04	3.880140e+04	3.859494e+04	3.754057e+04	3.778018e+04	3.770226e+04	3.737886e+04	3.713081e+04	3.670624e+04	3.754164e+04	3.711110e+04	3.664151e+04	3.652646e+04	3.646975e+04	3.719620e+04	3.697233e+04	3.701257e+04	3.665461e+04	3.714058e+04	3.733621e+04	3.755090e+04	3.798865e+04	3.744859e+04	3.803197e+04	3.889170e+04	3.824101e+04	3.848645e+04	3.756277e+04	3.859731e+04	3.821150e+04	3.882567e+04	3.854050e+04	3.923934e+04	3.875384e+04	3.889113e+04	3.925631e+04	3.882164e+04	3.899624e+04	4.004177e+04	4.019589e+04	3.962868e+04	3.958282e+04	3.953140e+04	3.928585e+04	3.968605e+04	3.988585e+04	3.975730e+04	3.972358e+04	3.996253e+04	4.015413e+04	3.941464e+04	4.040170e+04	4.082603e+04	4.080357e+04	4.084644e+04	4.154755e+04	4.177287e+04	4.245922e+04	4.188070e+04	4.246133e+04	4.255819e+04	4.211745e+04	4.269914e+04	4.194676e+04	4.272266e+04	4.226195e+04	4.333286e+04	4.329923e+04	4.347949e+04	4.352698e+04	4.347130e+04	4.361522e+04	4.365794e+04	4.373647e+04	4.305633e+04	4.358954e+04	4.410348e+04	4.359606e+04	4.413626e+04	4.384406e+04	4.446156e+04	4.559612e+04	4.523641e+04	4.592085e+04	4.627301e+04	4.704772e+04	4.707326e+04	4.788628e+04	4.921143e+04	4.749721e+04	4.952896e+04	4.978802e+04	5.040723e+04	5.081760e+04	5.303979e+04	5.248282e+04	5.208894e+04	5.321618e+04	5.437881e+04	5.383476e+04	5.513800e+04	5.581510e+04	5.616341e+04	5.678783e+04	5.640951e+04	5.775900e+04	5.665789e+04	5.680454e+04	5.736918e+04	5.669955e+04	5.727252e+04	5.636232e+04	5.633981e+04	5.568502e+04	5.553402e+04	5.535938e+04	5.541869e+04	5.452730e+04	5.231184e+04	5.125549e+04	5.173293e+04	5.033879e+04	5.012074e+04	4.951507e+04	4.793655e+04	4.780665e+04	4.782618e+04	4.756216e+04	4.606311e+04	4.560833e+04	4.600222e+04	4.658604e+04	4.566351e+04	4.583763e+04	4.597929e+04	4.681514e+04	4.655832e+04	4.743174e+04	4.803244e+04	4.801475e+04	4.802052e+04	4.825995e+04	4.847180e+04	4.922066e+04	4.909954e+04	5.050743e+04	4.988571e+04	4.940682e+04	5.044426e+04	4.968714e+04	4.967300e+04	4.993257e+04	5.073589e+04	5.007124e+04	4.986050e+04	5.023165e+04	4.912515e+04	4.850887e+04	4.889065e+04	4.858132e+04	4.844212e+04	4.888479e+04	4.949741e+04	4.887142e+04	4.827548e+04	4.891668e+04	4.740212e+04	4.901809e+04	4.924679e+04	4.959110e+04	4.905066e+04	4.884602e+04	4.823924e+04	4.921928e+04	4.878929e+04	4.924529e+04	4.877386e+04	4.805914e+04	4.913599e+04	4.870807e+04	4.845272e+04	4.886725e+04	4.903531e+04	4.804028e+04	4.804108e+04	4.837800e+04	4.877814e+04	4.827016e+04	4.800082e+04	4.819144e+04	4.859361e+04	4.814084e+04	4.736233e+04	4.710647e+04	4.711827e+04	4.708708e+04	4.735583e+04	4.683720e+04	4.744821e+04	4.666620e+04	4.741819e+04	4.807083e+04	4.728797e+04	4.814876e+04	4.827831e+04	4.949665e+04	5.082563e+04	5.104245e+04	5.299996e+04	5.400693e+04	5.560626e+04	5.679093e+04	5.884173e+04	5.998248e+04	6.036108e+04	6.171395e+04	6.361502e+04	6.425006e+04	6.585121e+04	6.573880e+04	6.715408e+04	6.699627e+04	6.676910e+04	6.720751e+04	6.778886e+04	6.590948e+04	6.545962e+04	6.395086e+04	6.312072e+04	6.110751e+04	6.240436e+04	6.101626e+04	5.852207e+04	5.688995e+04	5.667169e+04	5.542786e+04	5.347948e+04	5.240588e+04	5.149595e+04	5.054997e+04	4.878077e+04	4.880524e+04	4.751790e+04	4.567119e+04	4.558304e+04	4.522975e+04	4.458417e+04	4.280952e+04	4.145704e+04	4.281482e+04	4.130868e+04	4.128356e+04	4.046104e+04	3.997092e+04	3.993214e+04	3.921958e+04	3.867056e+04	3.877097e+04	3.762697e+04	3.809938e+04	3.853736e+04	3.885822e+04	3.822747e+04	3.848705e+04	3.806486e+04	3.827623e+04	3.719614e+04	3.664266e+04	3.725253e+04	3.708695e+04	3.771733e+04	3.766339e+04	3.755921e+04	3.745454e+04	3.709079e+04	3.695007e+04	3.751296e+04	3.762010e+04	3.859832e+04	3.751457e+04	3.689801e+04	3.774476e+04	3.759685e+04	3.793199e+04	3.802063e+04	3.803670e+04	3.852701e+04	3.871320e+04	3.880337e+04	3.863167e+04	3.888653e+04	3.911512e+04	3.914005e+04	3.921793e+04	3.933157e+04	4.057399e+04	4.123338e+04	4.080606e+04	4.100624e+04	4.137263e+04	4.151621e+04	4.097790e+04	4.197825e+04	4.130120e+04	4.243229e+04	4.215371e+04	4.315302e+04	4.203685e+04	4.284076e+04	4.252184e+04	4.226523e+04	4.132839e+04	4.152275e+04	4.077521e+04	3.981467e+04	3.925198e+04	3.947786e+04	3.882992e+04	3.815101e+04	3.787687e+04	3.804755e+04	3.712977e+04	3.699185e+04	3.639045e+04	3.616336e+04	3.560047e+04	3.573237e+04	3.442894e+04	3.525355e+04	3.415145e+04	3.414703e+04	3.420812e+04	3.378096e+04	3.394433e+04	3.309838e+04	3.327415e+04	3.370572e+04	3.226547e+04	3.240323e+04	3.292292e+04	3.233656e+04	3.254724e+04	3.307562e+04	3.278480e+04	3.229405e+04	3.278490e+04	3.209326e+04	3.264671e+04	3.272097e+04	3.189307e+04	3.236661e+04	3.280956e+04	3.262415e+04	3.170331e+04	3.243042e+04	3.204831e+04	3.233710e+04	3.235175e+04	3.273931e+04	3.229183e+04	3.228331e+04	3.194396e+04	3.180059e+04	3.171235e+04	3.245899e+04	3.295164e+04	3.218964e+04	3.206193e+04	3.233685e+04	3.143875e+04	3.160851e+04	3.261852e+04	3.222501e+04	3.233454e+04	3.230791e+04	3.291855e+04	3.186676e+04	3.292969e+04	3.273594e+04	3.350158e+04	3.333665e+04	3.252262e+04	3.257453e+04	3.321951e+04	3.338573e+04	3.320843e+04	3.250431e+04	3.235851e+04	3.318364e+04	3.226498e+04	3.262269e+04	3.343474e+04	3.323910e+04	3.320867e+04	3.313484e+04	3.343172e+04	3.277121e+04	3.256014e+04	3.263274e+04	3.369318e+04	3.231658e+04	3.330984e+04	3.349312e+04	3.319497e+04	3.279902e+04	3.290906e+04	3.291859e+04	3.324840e+04	3.328274e+04	3.430586e+04	3.371333e+04	3.363516e+04	3.410724e+04	3.316692e+04	3.403077e+04	3.415639e+04	3.355354e+04	3.368474e+04	3.394094e+04	3.370808e+04	3.340548e+04	3.388177e+04	3.413878e+04	3.435555e+04	3.367352e+04	3.394622e+04	3.454521e+04
2.453662e+02	3.336634e+04	3.358807e+04	3.313529e+04	3.336139e+04	3.329410e+04	3.323120e+04	3.239704e+04	3.330356e+04	3.333826e+04	3.325746e+04	3.310070e+04	3.334411e+04	3.374044e+04	3.341029e+04	3.399488e+04	3.376972e+04	3.334386e+04	3.359508e+04	3.321701e+04	3.400401e+04	3.348935e+04	3.350353e+04	3.395570e+04	3.316279e+04	3.273437e+04	3.346968e+04	3.419885e+04	3.332681e+04	3.332137e+04	3.372908e+04	3.361476e+04	3.353468e+04	3.414155e+04	3.367271e+04	3.307684e+04	3.382256e+04	3.326646e+04	3.368188e+04	3.443855e+04	3.368366e+04	3.415000e+04	3.326278e+04	3.369602e+04	3.434766e+04	3.366715e+04	3.425558e+04	3.332161e+04	3.370513e+04	3.388936e+04	3.383693e+04	3.504194e+04	3.413870e+04	3.418608e+04	3.404230e+04	3.365414e+04	3.351002e+04	3.433574e+04	3.440931e+04	3.484834e+04	3.507726e+04	3.479759e+04	3.479299e+04	3.393368e+04	3.513073e+04	3.384126e+04	3.473469e+04	3.484173e+04	3.474362e+04	3.494193e+04	3.448485e+04	3.475885e+04	3.485957e+04	3.483181e+04	3.521269e+04	3.419074e+04	3.496172e+04	3.486346e+04	3.411865e+04	3.625204e+04	3.504821e+04	3.528556e+04	3.562235e+04	3.485474e+04	3.551010e+04	3.489473e+04	3.616623e+04	3.538931e+04	3.554856e+04	3.535561e+04	3.601572e+04	3.579404e+04	3.642859e+04	3.623467e+04	3.616796e+04	3.622082e+04	3.625882e+04	3.617821e+04	3.747956e+04	3.738691e+04	3.678782e+04	3.668584e+04	3.766850e+04	3.762099e+04	3.750501e+04	3.692733e+04	3.752420e+04	3.715889e+04	3.777952e+04	3.890771e+04	3.758055e+04	3.795219e+04	3.888499e+04	3.879803e+04	3.858057e+04	3.867930e+04	3.925491e+04	3.862489e+04	3.861441e+04	3.887072e+04	3.784217e+04	3.795583e+04	3.852170e+04	3.934491e+04	3.936334e+04	3.820924e+04	3.800142e+04	3.824711e+04	3.795965e+04	3.699076e+04	3.698797e+04	3.686352e+04	3.705938e+04	3.686686e+04	3.666921e+04	3.622981e+04	3.692687e+04	3.617269e+04	3.675056e+04	3.637551e+04	3.633722e+04	3.748887e+04	3.660400e+04	3.642751e+04	3.652540e+04	3.679597e+04	3.775985e+04	3.680315e+04	3.628352e+04	3.701970e+04	3.729746e+04	3.752016e+04	3.753837e+04	3.863150e+04	3.842176e+04	3.784995e+04	3.834638e+04	3.859252e+04	3.827727e+04	3.864034e+04	3.847453e+04	3.877962e+04	3.841702e+04	3.857536e+04	3.824755e+04	3.850398e+04	3.776665e+04	3.901258e+04	3.831759e+04	3.895842e+04	3.870561e+04	3.920929e+04	4.009580e+04	3.872649e+04	3.959716e+04	3.935314e+04	3.891682e+04	3.964105e+04	4.004285e+04	4.017258e+04	4.091096e+04	4.140450e+04	4.144910e+04	4.119089e+04	4.152650e+04	4.199021e+04	4.235247e+04	4.170339e+04	4.164348e+04	4.213527e+04	4.214836e+04	4.180891e+04	4.130594e+04	4.247789e+04	4.261658e+04	4.186756e+04	4.300548e+04	4.302699e+04	4.301064e+04	4.301076e+04	4.307150e+04	4.389222e+04	4.350132e+04	4.363093e+04	4.402042e+04	4.361515e+04	4.489430e+04	4.464801e+04	4.438736e+04	4.561698e+04	4.531388e+04	4.545774e+04	4.691418e+04	4.646721e+04	4.769903e+04	4.731426e+04	4.876232e+04	4.926607e+04	4.807882e+04	5.000548e+04	5.091710e+04	5.035716e+04	5.196551e+04	5.279668e+04	5.230277e+04	5.380433e+04	5.381670e+04	5.477535e+04	5.513345e+04	5.586995e+04	5.521738e+04	5.480481e+04	5.579846e+04	5.623023e+04	5.486761e+04	5.509565e+04	5.566486e+04	5.518100e+04	5.476406e+04	5.415286e+04	5.345678e+04	5.397230e+04	5.228199e+04	5.147970e+04	5.078977e+04	4.958876e+04	5.082806e+04	4.895828e+04	4.835316e+04	4.687146e+04	4.681975e+04	4.599211e+04	4.604302e+04	4.603722e+04	4.543808e+04	4.566092e+04	4.491539e+04	4.423311e+04	4.529149e+04	4.558860e+04	4.522439e+04	4.563279e+04	4.476384e+04	4.492410e+04	4.652988e+04	4.698985e+04	4.667218e+04	4.683654e+04	4.660100e+04	4.740436e+04	4.810136e+04	4.757383e+04	4.832380e+04	4.883188e+04	4.832333e+04	4.782133e+04	4.790254e+04	4.807909e+04	4.738283e+04	4.922102e+04	4.720770e+04	4.768932e+04	4.773039e+04	4.755362e+04	4.820578e+04	4.735835e+04	4.801269e+04	4.828889e+04	4.825927e+04	4.685018e+04	4.682598e+04	4.743489e+04	4.755341e+04	4.752274e+04	4.739407e+04	4.731589e+04	4.703528e+04	4.771410e+04	4.727069e+04	4.747305e+04	4.724588e+04	4.672501e+04	4.751184e+04	4.771219e+04	4.701986e+04	4.749285e+04	4.764350e+04	4.708285e+04	4.723897e+04	4.758579e+04	4.587836e+04	4.705465e+04	4.716043e+04	4.771607e+04	4.700803e+04	4.698780e+04	4.686729e+04	4.632853e+04	4.612997e+04	4.639070e+04	4.538721e+04	4.437916e+04	4.542701e+04	4.473493e+04	4.513191e+04	4.594870e+04	4.520958e+04	4.564707e+04	4.567781e+04	4.664794e+04	4.782285e+04	4.715753e+04	4.906250e+04	5.054575e+04	5.061156e+04	5.189581e+04	5.319305e+04	5.351175e+04	5.571191e+04	5.772645e+04	5.837371e+04	5.980446e+04	5.946377e+04	6.157131e+04	6.150313e+04	6.367726e+04	6.356354e+04	6.318763e+04	6.472961e+04	6.288574e+04	6.333134e+04	6.277939e+04	6.207184e+04	6.215684e+04	6.044864e+04	5.949068e+04	5.750423e+04	5.673706e+04	5.603938e+04	5.518626e+04	5.371716e+04	5.267843e+04	5.225933e+04	4.978413e+04	4.975190e+04	4.752255e+04	4.812044e+04	4.711188e+04	4.663460e+04	4.507510e+04	4.367374e+04	4.346819e+04	4.269826e+04	4.298124e+04	4.149655e+04	4.143329e+04	4.038948e+04	3.998933e+04	3.893088e+04	3.918164e+04	3.821913e+04	3.892691e+04	3.798737e+04	3.698647e+04	3.724735e+04	3.728670e+04	3.696967e+04	3.677298e+04	3.727228e+04	3.640412e+04	3.625376e+04	3.695348e+04	3.638326e+04	3.580972e+04	3.613794e+04	3.625969e+04	3.649314e+04	3.680137e+04	3.630409e+04	3.708689e+04	3.668643e+04	3.619292e+04	3.648295e+04	3.621885e+04	3.634247e+04	3.637152e+04	3.684551e+04	3.694824e+04	3.680248e+04	3.617376e+04	3.700869e+04	3.770300e+04	3.766040e+04	3.822964e+04	3.838619e+04	3.758440e+04	3.796983e+04	3.735985e+04	3.781421e+04	3.867017e+04	3.823716e+04	3.921345e+04	4.015064e+04	4.039849e+04	3.921755e+04	4.107840e+04	4.107876e+04	4.086350e+04	4.024278e+04	4.031673e+04	4.063517e+04	4.099509e+04	4.008644e+04	4.148665e+04	4.153669e+04	4.112187e+04	4.117023e+04	4.087979e+04	4.028172e+04	3.945422e+04	4.000226e+04	3.924675e+04	3.879088e+04	3.943933e+04	3.756509e+04	3.729896e+04	3.828313e+04	3.700192e+04	3.695243e+04	3.547671e+04	3.664228e+04	3.532662e+04	3.546594e+04	3.442708e+04	3.455280e+04	3.396594e+04	3.281444e+04	3.427970e+04	3.411686e+04	3.385948e+04	3.339176e+04	3.292745e+04	3.245157e+04	3.261896e+04	3.281784e+04	3.269338e+04	3.247377e+04	3.285387e+04	3.215621e+04	3.209815e+04	3.254154e+04	3.262943e+04	3.189847e+04	3.223066e+04	3.166141e+04	3.323030e+04	3.267849e+04	3.308819e+04	3.233866e+04	3.272591e+04	3.235797e+04	3.225296e+04	3.220018e+04	3.152495e+04	3.232548e+04	3.160983e+04	3.153768e+04	3.231685e+04	3.257412e+04	3.158399e+04	3.204954e+04	3.223404e+04	3.187907e+04	3.185977e+04	3.234735e+04	3.233408e+04	3.167944e+04	3.216523e+04	3.243874e+04	3.259316e+04	3.253734e+04	3.155809e+04	3.145565e+04	3.271572e+04	3.208426e+04	3.214405e+04	3.308198e+04	3.325944e+04	3.274099e+04	3.295567e+04	3.149672e+04	3.211385e+04	3.318047e+04	3.329925e+04	3.299870e+04	3.288989e+04	3.282617e+04	3.303502e+04	3.239340e+04	3.280296e+04	3.268604e+04	3.243427e+04	3.220468e+04	3.281114e+04	3.295768e+04	3.354856e+04	3.322471e+04	3.293076e+04	3.292106e+04	3.331075e+04	3.342185e+04	3.264850e+04	3.278527e+04	3.383608e+04	3.362507e+04	3.263532e+04	3.252610e+04	3.374721e+04	3.342911e+04	3.415561e+04	3.276726e+04	3.349659e+04	3.354696e+04	3.281010e+04	3.373625e+04	3.399696e+04	3.395804e+04	3.348315e+04	3.351939e+04	3.479342e+04	3.445642e+04	3.385229e+04
2.453795e+02	3.310852e+04	3.327636e+04	3.355304e+04	3.330179e+04	3.316886e+04	3.260294e+04	3.324567e+04	3.432830e+04	3.325490e+04	3.270966e+04	3.344054e+04	3.338855e+04	3.353553e+04	3.327071e+04	3.307115e+04	3.367008e+04	3.363393e+04	3.298504e+04	3.295035e+04	3.385532e+04	3.371366e+04	3.321212e+04	3.306156e+04	3.349139e+04	3.375793e+04	3.386714e+04	3.376317e+04	3.390327e+04	3.429223e+04	3.376072e+04	3.343522e+04	3.371658e+04	3.360966e+04	3.357668e+04	3.334597e+04	3.350941e+04	3.451893e+04	3.449750e+04	3.312835e+04	3.401458e+04	3.401228e+04	3.399074e+04	3.321610e+04	3.389246e+04	3.356956e+04	3.314977e+04	3.343719e+04	3.321008e+04	3.364084e+04	3.423052e+04	3.383570e+04	3.413646e+04	3.413910e+04	3.442855e+04	3.374481e+04	3.369892e+04	3.380848e+04	3.355723e+04	3.354479e+04	3.398337e+04	3.373115e+04	3.470295e+04	3.448105e+04	3.436378e+04	3.324764e+04	3.456393e+04	3.483160e+04	3.423692e+04	3.404644e+04	3.405797e+04	3.454023e+04	3.457609e+04	3.533292e+04	3.433858e+04	3.434218e+04	3.516634e+04	3.524318e+04	3.572932e+04	3.517576e+04	3.456392e+04	3.426480e+04	3.501123e+04	3.525313e+04	3.456294e+04	3.570496e+04	3.615694e+04	3.600302e+04	3.568026e+04	3.542680e+04	3.562369e+04	3.522176e+04	3.556875e+04	3.576608e+04	3.563014e+04	3.466533e+04	3.610229e+04	3.583111e+04	3.678130e+04	3.611060e+04	3.648603e+04	3.678808e+04	3.692942e+04	3.715368e+04	3.777213e+04	3.788615e+04	3.745500e+04	3.738801e+04	3.763335e+04	3.838211e+04	3.765417e+04	3.801242e+04	3.870489e+04	3.830285e+04	3.829577e+04	3.884645e+04	3.843838e+04	3.804172e+04	3.839691e+04	3.838731e+04	3.870544e+04	3.794329e+04	3.859928e+04	3.810451e+04	3.853101e+04	3.751900e+04	3.814523e+04	3.747135e+04	3.765217e+04	3.705986e+04	3.676858e+04	3.680839e+04	3.726777e+04	3.711402e+04	3.643412e+04	3.588530e+04	3.658056e+04	3.697651e+04	3.600350e+04	3.649638e+04	3.632217e+04	3.652357e+04	3.627249e+04	3.616254e+04	3.625004e+04	3.656328e+04	3.667930e+04	3.580297e+04	3.659036e+04	3.674834e+04	3.680459e+04	3.707710e+04	3.666920e+04	3.761177e+04	3.817070e+04	3.842918e+04	3.728494e+04	3.772588e+04	3.715661e+04	3.777944e+04	3.818816e+04	3.802519e+04	3.830561e+04	3.716113e+04	3.767857e+04	3.763386e+04	3.726796e+04	3.791824e+04	3.813498e+04	3.800264e+04	3.825567e+04	3.877937e+04	3.825286e+04	3.899351e+04	3.794740e+04	3.841991e+04	3.820840e+04	3.870033e+04	3.996876e+04	3.905182e+04	3.970456e+04	4.020320e+04	3.945598e+04	4.015282e+04	3.963310e+04	4.066395e+04	4.126010e+04	4.149634e+04	4.070817e+04	4.141292e+04	4.183859e+04	4.164798e+04	4.121931e+04	4.092261e+04	4.119885e+04	4.253417e+04	4.324477e+04	4.219754e+04	4.162808e+04	4.218852e+04	4.246283e+04	4.310007e+04	4.231356e+04	4.285042e+04	4.285311e+04	4.313436e+04	4.339185e+04	4.365918e+04	4.339271e+04	4.418941e+04	4.380014e+04	4.460228e+04	4.462320e+04	4.467186e+04	4.510300e+04	4.713546e+04	4.594097e+04	4.691544e+04	4.809129e+04	4.754514e+04	4.880736e+04	4.970773e+04	4.944292e+04	5.026439e+04	5.088341e+04	5.116119e+04	5.093244e+04	5.271686e+04	5.176941e+04	5.274904e+04	5.275558e+04	5.317718e+04	5.387548e+04	5.436268e+04	5.273710e+04	5.384113e+04	5.303270e+04	5.370139e+04	5.273136e+04	5.207261e+04	5.105908e+04	5.187543e+04	5.150164e+04	5.040854e+04	4.959073e+04	4.925984e+04	4.861504e+04	4.756996e+04	4.630545e+04	4.670841e+04	4.538013e+04	4.486918e+04	4.500249e+04	4.451222e+04	4.355534e+04	4.401052e+04	4.300662e+04	4.324862e+04	4.315308e+04	4.306631e+04	4.317757e+04	4.367815e+04	4.391926e+04	4.377053e+04	4.387176e+04	4.340155e+04	4.497601e+04	4.440333e+04	4.450456e+04	4.523145e+04	4.639587e+04	4.538070e+04	4.621931e+04	4.592183e+04	4.707902e+04	4.611568e+04	4.656437e+04	4.634768e+04	4.590874e+04	4.539216e+04	4.535004e+04	4.582929e+04	4.584845e+04	4.620170e+04	4.597595e+04	4.568283e+04	4.602277e+04	4.592307e+04	4.494055e+04	4.449446e+04	4.678142e+04	4.492957e+04	4.614082e+04	4.598179e+04	4.518281e+04	4.510944e+04	4.618558e+04	4.615016e+04	4.453791e+04	4.515952e+04	4.470961e+04	4.541605e+04	4.536859e+04	4.597996e+04	4.536752e+04	4.500784e+04	4.570436e+04	4.585498e+04	4.560611e+04	4.566382e+04	4.475863e+04	4.581524e+04	4.459962e+04	4.492186e+04	4.581305e+04	4.565736e+04	4.516839e+04	4.541889e+04	4.556975e+04	4.484544e+04	4.533789e+04	4.370223e+04	4.398259e+04	4.375739e+04	4.359510e+04	4.477193e+04	4.423197e+04	4.463338e+04	4.399983e+04	4.399342e+04	4.411260e+04	4.521616e+04	4.612789e+04	4.678264e+04	4.691482e+04	4.826744e+04	5.020280e+04	5.051826e+04	5.105430e+04	5.238131e+04	5.438470e+04	5.502078e+04	5.576265e+04	5.752225e+04	5.693325e+04	5.888152e+04	5.998159e+04	6.049434e+04	6.079840e+04	6.003010e+04	5.984996e+04	5.945495e+04	5.887322e+04	5.855873e+04	5.757583e+04	5.682103e+04	5.729509e+04	5.521900e+04	5.396307e+04	5.269315e+04	5.233257e+04	5.183506e+04	5.059191e+04	4.997640e+04	4.860501e+04	4.753227e+04	4.681472e+04	4.573906e+04	4.567394e+04	4.421020e+04	4.433854e+04	4.275190e+04	4.226806e+04	4.146238e+04	4.063739e+04	4.027842e+04	4.010380e+04	3.877174e+04	3.911914e+04	3.854772e+04	3.867589e+04	3.761487e+04	3.777321e+04	3.703550e+04	3.706990e+04	3.694590e+04	3.776493e+04	3.637611e+04	3.725430e+04	3.627211e+04	3.667702e+04	3.606379e+04	3.588198e+04	3.536322e+04	3.614231e+04	3.556657e+04	3.556137e+04	3.542460e+04	3.598958e+04	3.602676e+04	3.522928e+04	3.631023e+04	3.637644e+04	3.567549e+04	3.556367e+04	3.619442e+04	3.580055e+04	3.541091e+04	3.586177e+04	3.588597e+04	3.643799e+04	3.660088e+04	3.703171e+04	3.722138e+04	3.792850e+04	3.691358e+04	3.803597e+04	3.723684e+04	3.723825e+04	3.769064e+04	3.780667e+04	3.762768e+04	3.924275e+04	3.874102e+04	3.894236e+04	3.898024e+04	3.909647e+04	3.855525e+04	3.986134e+04	3.991751e+04	4.064320e+04	3.967907e+04	4.040338e+04	4.092707e+04	4.073723e+04	4.101152e+04	4.058170e+04	4.032578e+04	4.045386e+04	4.042229e+04	4.015447e+04	3.928469e+04	3.854266e+04	3.836985e+04	3.817486e+04	3.817319e+04	3.771004e+04	3.705780e+04	3.701862e+04	3.620511e+04	3.600014e+04	3.601691e+04	3.452671e+04	3.481863e+04	3.499844e+04	3.419818e+04	3.393074e+04	3.369441e+04	3.326173e+04	3.256009e+04	3.358540e+04	3.196136e+04	3.217234e+04	3.277538e+04	3.266062e+04	3.258146e+04	3.245528e+04	3.181701e+04	3.272706e+04	3.260706e+04	3.227212e+04	3.240441e+04	3.219411e+04	3.172134e+04	3.264558e+04	3.193562e+04	3.257302e+04	3.219253e+04	3.231957e+04	3.178262e+04	3.253831e+04	3.233719e+04	3.225875e+04	3.183455e+04	3.189301e+04	3.199677e+04	3.165219e+04	3.329274e+04	3.233268e+04	3.170867e+04	3.229476e+04	3.138396e+04	3.214630e+04	3.277706e+04	3.227587e+04	3.243267e+04	3.247118e+04	3.229672e+04	3.198510e+04	3.218417e+04	3.253967e+04	3.284037e+04	3.267854e+04	3.166806e+04	3.227356e+04	3.139424e+04	3.237198e+04	3.278703e+04	3.236859e+04	3.215244e+04	3.223497e+04	3.145749e+04	3.206899e+04	3.307225e+04	3.180238e+04	3.268309e+04	3.258652e+04	3.268757e+04	3.294594e+04	3.210841e+04	3.169524e+04	3.319030e+04	3.311587e+04	3.275493e+04	3.353080e+04	3.259612e+04	3.306278e+04	3.242166e+04	3.243216e+04	3.297641e+04	3.292567e+04	3.297599e+04	3.299342e+04	3.351430e+04	3.365439e+04	3.303814e+04	3.335799e+04	3.370769e+04	3.375220e+04	3.262325e+04	3.357859e+04	3.360693e+04	3.390490e+04	3.416377e+04	3.370450e+04	3.409047e+04	3.415859e+04	3.336219e+04	3.385564e+04	3.427476e+04	3.425009e+04	3.402987e+04
2.453961e+02	3.349601e+04	3.312219e+04	3.409271e+04	3.208753e+04	3.338590e+04	3.291123e+04	3.290842e+04	3.316289e+04	3.348555e+04	3.391854e+04	3.318063e+04	3.260085e+04	3.326684e+04	3.243302e+04	3.305438e+04	3.327001e+04	3.287677e+04	3.307762e+04	3.305609e+04	3.432397e+04	3.314887e+04	3.369316e+04	3.285769e+04	3.323751e+04	3.382775e+04	3.318361e+04	3.342655e+04	3.394248e+04	3.318968e+04	3.379061e+04	3.370321e+04	3.367065e+04	3.293985e+04	3.304657e+04	3.373674e+04	3.262932e+04	3.299838e+04	3.441098e+04	3.351991e+04	3.365785e+04	3.331376e+04	3.304839e+04	3.338383e+04	3.339201e+04	3.281860e+04	3.419398e+04	3.437026e+04	3.387572e+04	3.347345e+04	3.363329e+04	3.353389e+04	3.280610e+04	3.380462e+04	3.323607e+04	3.427308e+04	3.388181e+04	3.369330e+04	3.377819e+04	3.336292e+04	3.383968e+04	3.304422e+04	3.318322e+04	3.318826e+04	3.321119e+04	3.259475e+04	3.407195e+04	3.369905e+04	3.411826e+04	3.374847e+04	3.423574e+04	3.373659e+04	3.396564e+04	3.379898e+04	3.353622e+04	3.464523e+04	3.393021e+04	3.470157e+04	3.529812e+04	3.454619e+04	3.404183e+04	3.506027e+04	3.370635e+04	3.475010e+04	3.484940e+04	3.458633e+04	3.453494e+04	3.520997e+04	3.451007e+04	3.405762e+04	3.482999e+04	3.581972e+04	3.538125e+04	3.492872e+04	3.500251e+04	3.493101e+04	3.545144e+04	3.586662e+04	3.604713e+04	3.625161e+04	3.677354e+04	3.713000e+04	3.649550e+04	3.737070e+04	3.656329e+04	3.615912e+04	3.690515e+04	3.734976e+04	3.710483e+04	3.693907e+04	3.712629e+04	3.692880e+04	3.744957e+04	3.757496e+04	3.771603e+04	3.677945e+04	3.824966e+04	3.829959e+04	3.695116e+04	3.816504e+04	3.732129e+04	3.680784e+04	3.711297e+04	3.778228e+04	3.651946e+04	3.685165e+04	3.732192e+04	3.665267e+04	3.674714e+04	3.670197e+04	3.736279e+04	3.635991e+04	3.574781e+04	3.625393e+04	3.593327e+04	3.590933e+04	3.691461e+04	3.566475e+04	3.627214e+04	3.482562e+04	3.553007e+04	3.444497e+04	3.533654e+04	3.584229e+04	3.611517e+04	3.590860e+04	3.580449e+04	3.597333e+04	3.523886e+04	3.609355e+04	3.594147e+04	3.678082e+04	3.646426e+04	3.658608e+04	3.674043e+04	3.587248e+04	3.695894e+04	3.622976e+04	3.763285e+04	3.745352e+04	3.699278e+04	3.738802e+04	3.671123e+04	3.699732e+04	3.718479e+04	3.697825e+04	3.728814e+04	3.718050e+04	3.765969e+04	3.706822e+04	3.768059e+04	3.798623e+04	3.790559e+04	3.754925e+04	3.786438e+04	3.740005e+04	3.748461e+04	3.765464e+04	3.806161e+04	3.913038e+04	3.922928e+04	3.900422e+04	3.851064e+04	3.936626e+04	4.019792e+04	3.917456e+04	3.982342e+04	3.927571e+04	4.002083e+04	3.998288e+04	4.109001e+04	3.985113e+04	4.118671e+04	3.914881e+04	4.113363e+04	4.096021e+04	4.193188e+04	4.120468e+04	4.092542e+04	4.053580e+04	4.097835e+04	4.204647e+04	4.096288e+04	4.227168e+04	4.160930e+04	4.127427e+04	4.228666e+04	4.271281e+04	4.279013e+04	4.320898e+04	4.325430e+04	4.332221e+04	4.392937e+04	4.429638e+04	4.356881e+04	4.437850e+04	4.450872e+04	4.543703e+04	4.596124e+04	4.584465e+04	4.591606e+04	4.694036e+04	4.689050e+04	4.793804e+04	4.812542e+04	4.824005e+04	4.865032e+04	5.063056e+04	4.924931e+04	4.996055e+04	5.015242e+04	5.158679e+04	5.135980e+04	5.098421e+04	5.051872e+04	5.120162e+04	5.108448e+04	5.015216e+04	4.985254e+04	4.954239e+04	5.059664e+04	4.946196e+04	4.837080e+04	4.899707e+04	4.784245e+04	4.703385e+04	4.639170e+04	4.520244e+04	4.484701e+04	4.550330e+04	4.474643e+04	4.533667e+04	4.456067e+04	4.322346e+04	4.272477e+04	4.294946e+04	4.249367e+04	4.189545e+04	4.212455e+04	4.140115e+04	4.223372e+04	4.172611e+04	4.248253e+04	4.285230e+04	4.242341e+04	4.343367e+04	4.319735e+04	4.351077e+04	4.389320e+04	4.465356e+04	4.417889e+04	4.372384e+04	4.419289e+04	4.457395e+04	4.339118e+04	4.472899e+04	4.365635e+04	4.437597e+04	4.457129e+04	4.418696e+04	4.372844e+04	4.410843e+04	4.406625e+04	4.456014e+04	4.374088e+04	4.403932e+04	4.449233e+04	4.311253e+04	4.450029e+04	4.346463e+04	4.458424e+04	4.412081e+04	4.434997e+04	4.442268e+04	4.339242e+04	4.493954e+04	4.443063e+04	4.463735e+04	4.410459e+04	4.358636e+04	4.286414e+04	4.446296e+04	4.416606e+04	4.334111e+04	4.412891e+04	4.489110e+04	4.426802e+04	4.376784e+04	4.361497e+04	4.423419e+04	4.410485e+04	4.374818e+04	4.435803e+04	4.334043e+04	4.425796e+04	4.323962e+04	4.372576e+04	4.306674e+04	4.225719e+04	4.249691e+04	4.216420e+04	4.209568e+04	4.291737e+04	4.272765e+04	4.248851e+04	4.199905e+04	4.173826e+04	4.239611e+04	4.259951e+04	4.261645e+04	4.228940e+04	4.250649e+04	4.272179e+04	4.363752e+04	4.382325e+04	4.534431e+04	4.596140e+04	4.696267e+04	4.731410e+04	4.750703e+04	4.897261e+04	5.040780e+04	5.195785e+04	5.184779e+04	5.328151e+04	5.509522e+04	5.412363e+04	5.504827e+04	5.521050e+04	5.623480e+04	5.477225e+04	5.577347e+04	5.618112e+04	5.532431e+04	5.447684e+04	5.430943e+04	5.328599e+04	5.272287e+04	5.229913e+04	5.162838e+04	4.983098e+04	5.039953e+04	4.782263e+04	4.742269e+04	4.756209e+04	4.618694e+04	4.583671e+04	4.465380e+04	4.410432e+04	4.380784e+04	4.223294e+04	4.201758e+04	4.098684e+04	4.208691e+04	4.055273e+04	3.948663e+04	3.943835e+04	3.866740e+04	3.881621e+04	3.815280e+04	3.741009e+04	3.826552e+04	3.718878e+04	3.667867e+04	3.653406e+04	3.673478e+04	3.606240e+04	3.616413e+04	3.555265e+04	3.600636e+04	3.536238e+04	3.519895e+04	3.557736e+04	3.631930e+04	3.511319e+04	3.524128e+04	3.532149e+04	3.579416e+04	3.503671e+04	3.568918e+04	3.554101e+04	3.517130e+04	3.627141e+04	3.581136e+04	3.591640e+04	3.509246e+04	3.563776e+04	3.570180e+04	3.556102e+04	3.554583e+04	3.601579e+04	3.633942e+04	3.594702e+04	3.664269e+04	3.524678e+04	3.610994e+04	3.657309e+04	3.650577e+04	3.680757e+04	3.727832e+04	3.691695e+04	3.655706e+04	3.730408e+04	3.709724e+04	3.804602e+04	3.800099e+04	3.827059e+04	3.874413e+04	3.812843e+04	3.967708e+04	3.926171e+04	3.962012e+04	3.881167e+04	3.912976e+04	3.988557e+04	3.967678e+04	3.883867e+04	3.900828e+04	3.912437e+04	3.901946e+04	3.821240e+04	3.832519e+04	3.768797e+04	3.798954e+04	3.745922e+04	3.755198e+04	3.646052e+04	3.677334e+04	3.680750e+04	3.602172e+04	3.629546e+04	3.480578e+04	3.506637e+04	3.541179e+04	3.438875e+04	3.437484e+04	3.367777e+04	3.368142e+04	3.364905e+04	3.313457e+04	3.349694e+04	3.361216e+04	3.285209e+04	3.328832e+04	3.186080e+04	3.275481e+04	3.222108e+04	3.193429e+04	3.275749e+04	3.151264e+04	3.232155e+04	3.231938e+04	3.253713e+04	3.189329e+04	3.217046e+04	3.253648e+04	3.187715e+04	3.211843e+04	3.213941e+04	3.274885e+04	3.188578e+04	3.188779e+04	3.217631e+04	3.141475e+04	3.218690e+04	3.177957e+04	3.126497e+04	3.183238e+04	3.280346e+04	3.187089e+04	3.210579e+04	3.213510e+04	3.292298e+04	3.160261e+04	3.209825e+04	3.250851e+04	3.252977e+04	3.228936e+04	3.191124e+04	3.207345e+04	3.268224e+04	3.238597e+04	3.280029e+04	3.251632e+04	3.244248e+04	3.237837e+04	3.224904e+04	3.225878e+04	3.204485e+04	3.251465e+04	3.233451e+04	3.234980e+04	3.256909e+04	3.271374e+04	3.323346e+04	3.305004e+04	3.264510e+04	3.324076e+04	3.306606e+04	3.248337e+04	3.270304e+04	3.323072e+04	3.257364e+04	3.307170e+04	3.276996e+04	3.310374e+04	3.302149e+04	3.321138e+04	3.301192e+04	3.303573e+04	3.288260e+04	3.226133e+04	3.327699e+04	3.324995e+04	3.284896e+04	3.266168e+04	3.340701e+04	3.362083e+04	3.418215e+04	3.339950e+04	3.364957e+04	3.396707e+04	3.345007e+04	3.448124e+04	3.380362e+04	3.383283e+04	3.324925e+04	3.331314e+04	3.406021e+04	3.467837e+04	3.452527e+04	3.360924e+04
2.454148e+02	3.256822e+04	3.338965e+04	3.254327e+04	3.228874e+04	3.361674e+04	3.255498e+04	3.353675e+04	3.358231e+04	3.298329e+04	3.287798e+04	3.294948e+04	3.269804e+04	3.293556e+04	3.294282e+04	3.272285e+04	3.267339e+04	3.324324e+04	3.291645e+04	3.284859e+04	3.272395e+04	3.282705e+04	3.311465e+04	3.360027e+04	3.317408e+04	3.322806e+04	3.292515e+04	3.272713e+04	3.268353e+04	3.245804e+04	3.306111e+04	3.354729e+04	3.305321e+04	3.349026e+04	3.315989e+04	3.299613e+04	3.255009e+04	3.354254e+04	3.317940e+04	3.329587e+04	3.245699e+04	3.276904e+04	3.331347e+04	3.290712e+04	3.301534e+04	3.350519e+04	3.353541e+04	3.342956e+04	3.347094e+04	3.318710e+04	3.314326e+04	3.346462e+04	3.265129e+04	3.327765e+04	3.309527e+04	3.340471e+04	3.377180e+04	3.292946e+04	3.365848e+04	3.359061e+04	3.294719e+04	3.381287e+04	3.361171e+04	3.311214e+04	3.338148e+04	3.398650e+04	3.395426e+04	3.342479e+04	3.330592e+04	3.399144e+04	3.341198e+04	3.423530e+04	3.357512e+04	3.402203e+04	3.477623e+04	3.373672e+04	3.385855e+04	3.398241e+04	3.351142e+04	3.423249e+04	3.407706e+04	3.420332e+04	3.399886e+04	3.440692e+04	3.415237e+04	3.520198e+04	3.426961e+04	3.434688e+04	3.459245e+04	3.462182e+04	3.458183e+04	3.455572e+04	3.422750e+04	3.510271e+04	3.480836e+04	3.482340e+04	3.554636e+04	3.459065e+04	3.571712e+04	3.560946e+04	3.466887e+04	3.588052e+04	3.541772e+04	3.540936e+04	3.641861e+04	3.653753e+04	3.588342e+04	3.611377e+04	3.605474e+04	3.627179e+04	3.632408e+04	3.675120e+04	3.657728e+04	3.659705e+04	3.688425e+04	3.737574e+04	3.720056e+04	3.699004e+04	3.719542e+04	3.655399e+04	3.747679e+04	3.748561e+04	3.708193e+04	3.625218e+04	3.694851e+04	3.686146e+04	3.677204e+04	3.685279e+04	3.628143e+04	3.563982e+04	3.648142e+04	3.656720e+04	3.609131e+04	3.566978e+04	3.550421e+04	3.590538e+04	3.577414e+04	3.535857e+04	3.497943e+04	3.605560e+04	3.538960e+04	3.460426e+04	3.494785e+04	3.556052e+04	3.495856e+04	3.577859e+04	3.540728e+04	3.562129e+04	3.540471e+04	3.578882e+04	3.475043e+04	3.612375e+04	3.599525e+04	3.591494e+04	3.712860e+04	3.678812e+04	3.639463e+04	3.679158e+04	3.587812e+04	3.610617e+04	3.543044e+04	3.665451e+04	3.608749e+04	3.593412e+04	3.699572e+04	3.648647e+04	3.722508e+04	3.559235e+04	3.654484e+04	3.632037e+04	3.662154e+04	3.733397e+04	3.685560e+04	3.708441e+04	3.712539e+04	3.787960e+04	3.742836e+04	3.733436e+04	3.682242e+04	3.790497e+04	3.763018e+04	3.750535e+04	3.745016e+04	3.810957e+04	3.794313e+04	3.825409e+04	3.830696e+04	3.893642e+04	3.965880e+04	4.009989e+04	3.906742e+04	3.938173e+04	3.962800e+04	4.007635e+04	3.922538e+04	4.019239e+04	4.018766e+04	3.972598e+04	3.993417e+04	4.015326e+04	3.959554e+04	3.997521e+04	4.056765e+04	3.952224e+04	4.081959e+04	4.112879e+04	4.086176e+04	4.049778e+04	4.200780e+04	4.151779e+04	4.187262e+04	4.226590e+04	4.128148e+04	4.258756e+04	4.300300e+04	4.254149e+04	4.265746e+04	4.250080e+04	4.330808e+04	4.464626e+04	4.487571e+04	4.507508e+04	4.602398e+04	4.683299e+04	4.564648e+04	4.668064e+04	4.724938e+04	4.751414e+04	4.691438e+04	4.746607e+04	4.765925e+04	4.867009e+04	4.882602e+04	4.822934e+04	4.854156e+04	4.897252e+04	4.921294e+04	4.808588e+04	4.842779e+04	4.711290e+04	4.801811e+04	4.823697e+04	4.680500e+04	4.646259e+04	4.461290e+04	4.612463e+04	4.453752e+04	4.436590e+04	4.326622e+04	4.310148e+04	4.280147e+04	4.282047e+04	4.291667e+04	4.165060e+04	4.102740e+04	4.072688e+04	3.998077e+04	4.069569e+04	4.081418e+04	4.024292e+04	4.114184e+04	4.044232e+04	4.176126e+04	4.086156e+04	4.091714e+04	4.096244e+04	4.168111e+04	4.103501e+04	4.141494e+04	4.194835e+04	4.190565e+04	4.262632e+04	4.341944e+04	4.295053e+04	4.298385e+04	4.185054e+04	4.308579e+04	4.304416e+04	4.283200e+04	4.308101e+04	4.248641e+04	4.264022e+04	4.248560e+04	4.236493e+04	4.311717e+04	4.230195e+04	4.248406e+04	4.251716e+04	4.222400e+04	4.237859e+04	4.166483e+04	4.208182e+04	4.248244e+04	4.252334e+04	4.155279e+04	4.211266e+04	4.303665e+04	4.210654e+04	4.284721e+04	4.242322e+04	4.216322e+04	4.201720e+04	4.209950e+04	4.206804e+04	4.181488e+04	4.341356e+04	4.299233e+04	4.215944e+04	4.232960e+04	4.249531e+04	4.245231e+04	4.212730e+04	4.162241e+04	4.202139e+04	4.315258e+04	4.298070e+04	4.187972e+04	4.056549e+04	4.220413e+04	4.080548e+04	4.109676e+04	4.194057e+04	4.111304e+04	4.115395e+04	4.100209e+04	4.015422e+04	4.036937e+04	4.040531e+04	3.998723e+04	3.963520e+04	4.060203e+04	4.078276e+04	4.021900e+04	4.052529e+04	4.166854e+04	4.205232e+04	4.333914e+04	4.426990e+04	4.485718e+04	4.489416e+04	4.527537e+04	4.657499e+04	4.673950e+04	4.870125e+04	4.919923e+04	5.015103e+04	4.995699e+04	5.085052e+04	5.244144e+04	5.132007e+04	5.179110e+04	5.132512e+04	5.277506e+04	5.273209e+04	5.172317e+04	5.169338e+04	5.146659e+04	5.165739e+04	5.069702e+04	4.970345e+04	4.809915e+04	4.807687e+04	4.734279e+04	4.656207e+04	4.576378e+04	4.522520e+04	4.391780e+04	4.323082e+04	4.370457e+04	4.226760e+04	4.259418e+04	4.123259e+04	3.956177e+04	4.015845e+04	4.044047e+04	3.888148e+04	3.875332e+04	3.798551e+04	3.706063e+04	3.772143e+04	3.716314e+04	3.621640e+04	3.685513e+04	3.513612e+04	3.586377e+04	3.580511e+04	3.498768e+04	3.553053e+04	3.556991e+04	3.450899e+04	3.542536e+04	3.458780e+04	3.468560e+04	3.485894e+04	3.417582e+04	3.439791e+04	3.482672e+04	3.399819e+04	3.473587e+04	3.503282e+04	3.534401e+04	3.415530e+04	3.500338e+04	3.553635e+04	3.446217e+04	3.505167e+04	3.473631e+04	3.523785e+04	3.478091e+04	3.417053e+04	3.506528e+04	3.460955e+04	3.484772e+04	3.512835e+04	3.539160e+04	3.572369e+04	3.609951e+04	3.574048e+04	3.619526e+04	3.600527e+04	3.633525e+04	3.662877e+04	3.657484e+04	3.623876e+04	3.677628e+04	3.588618e+04	3.750160e+04	3.677450e+04	3.644589e+04	3.744127e+04	3.776220e+04	3.677084e+04	3.750621e+04	3.814881e+04	3.812832e+04	3.866121e+04	3.819908e+04	3.818597e+04	3.821242e+04	3.794006e+04	3.811812e+04	3.672157e+04	3.755160e+04	3.749700e+04	3.782727e+04	3.694049e+04	3.657406e+04	3.534965e+04	3.518143e+04	3.554492e+04	3.532069e+04	3.528992e+04	3.479509e+04	3.381688e+04	3.383703e+04	3.371052e+04	3.404017e+04	3.387588e+04	3.330060e+04	3.444007e+04	3.341441e+04	3.341957e+04	3.233260e+04	3.291050e+04	3.238222e+04	3.298664e+04	3.229095e+04	3.293337e+04	3.169556e+04	3.212779e+04	3.240621e+04	3.198054e+04	3.197103e+04	3.141862e+04	3.218399e+04	3.240215e+04	3.215308e+04	3.185991e+04	3.211042e+04	3.162918e+04	3.181721e+04	3.145933e+04	3.197164e+04	3.223470e+04	3.162462e+04	3.143812e+04	3.246701e+04	3.164958e+04	3.074928e+04	3.268962e+04	3.196574e+04	3.162976e+04	3.145631e+04	3.221394e+04	3.218160e+04	3.202330e+04	3.217615e+04	3.229561e+04	3.148978e+04	3.196239e+04	3.187210e+04	3.189832e+04	3.256028e+04	3.184599e+04	3.206222e+04	3.245835e+04	3.198531e+04	3.205599e+04	3.198453e+04	3.172524e+04	3.183005e+04	3.175624e+04	3.241230e+04	3.169098e+04	3.278055e+04	3.275108e+04	3.256272e+04	3.209358e+04	3.224742e+04	3.306816e+04	3.350200e+04	3.324373e+04	3.334875e+04	3.245367e+04	3.274002e+04	3.376556e+04	3.314569e+04	3.400144e+04	3.305924e+04	3.245539e+04	3.246380e+04	3.352868e+04	3.259403e+04	3.208304e+04	3.304216e+04	3.328065e+04	3.267290e+04	3.365327e+04	3.335806e+04	3.309419e+04	3.322169e+04	3.349158e+04	3.365273e+04	3.336698e+04	3.432160e+04	3.426377e+04	3.306347e+04	3.346330e+04	3.331629e+04	3.425270e+04	3.364561e+04	3.346027e+04
2.454424e+02	3.206384e+04	3.356877e+04	3.284581e+04	3.220917e+04	3.288205e+04	3.239297e+04	3.216656e+04	3.232562e+04	3.262818e+04	3.306786e+04	3.323000e+04	3.262174e+04	3.256332e+04	3.275306e+04	3.298489e+04	3.259334e+04	3.290902e+04	3.312887e+04	3.223496e+04	3.269576e+04	3.279908e+04	3.283307e+04	3.279780e+04	3.294914e+04	3.361235e+04	3.309116e+04	3.219258e+04	3.286294e+04	3.292284e+04	3.331770e+04	3.298272e+04	3.240909e+04	3.317224e+04	3.342250e+04	3.322723e+04	3.362722e+04	3.327620e+04	3.296410e+04	3.369033e+04	3.342469e+04	3.306326e+04	3.268965e+04	3.325147e+04	3.328487e+04	3.317234e+04	3.389590e+04	3.345637e+04	3.328710e+04	3.199147e+04	3.232145e+04	3.273297e+04	3.354264e+04	3.309588e+04	3.319713e+04	3.296385e+04	3.322072e+04	3.369477e+04	3.331619e+04	3.341172e+04	3.301774e+04	3.327067e+04	3.354478e+04	3.310535e+04	3.398538e+04	3.295005e+04	3.290069e+04	3.357064e+04	3.322939e+04	3.294965e+04	3.331504e+04	3.318098e+04	3.380848e+04	3.397979e+04	3.321987e+04	3.255752e+04	3.363624e+04	3.399913e+04	3.421800e+04	3.301771e+04	3.312176e+04	3.381157e+04	3.351704e+04	3.414024e+04	3.352887e+04	3.445131e+04	3.364715e+04	3.399324e+04	3.402755e+04	3.454035e+04	3.507587e+04	3.437351e+04	3.416336e+04	3.479890e+04	3.504970e+04	3.543722e+04	3.424369e+04	3.456791e+04	3.466791e+04	3.536870e+04	3.519250e+04	3.529746e+04	3.549863e+04	3.582161e+04	3.535046e+04	3.536829e+04	3.511574e+04	3.537115e+04	3.513135e+04	3.565024e+04	3.547163e+04	3.613133e+04	3.577661e+04	3.561309e+04	3.587939e+04	3.599721e+04	3.607202e+04	3.564371e+04	3.578165e+04	3.702634e+04	3.664250e+04	3.580858e+04	3.707953e+04	3.669674e+04	3.578790e+04	3.672877e+04	3.612678e+04	3.536150e+04	3.650995e+04	3.592999e+04	3.557014e+04	3.481795e+04	3.578478e+04	3.453090e+04	3.567049e+04	3.482992e+04	3.516956e+04	3.496347e+04	3.476690e+04	3.492176e+04	3.504892e+04	3.455923e+04	3.494229e+04	3.516584e+04	3.555716e+04	3.393638e+04	3.423151e+04	3.543784e+04	3.501083e+04	3.526111e+04	3.455101e+04	3.568763e+04	3.476550e+04	3.547789e+04	3.565057e+04	3.565133e+04	3.538221e+04	3.542619e+04	3.626382e+04	3.500595e+04	3.489402e+04	3.613093e+04	3.556826e+04	3.569249e+04	3.583380e+04	3.621457e+04	3.595437e+04	3.600067e+04	3.559259e+04	3.604989e+04	3.533361e+04	3.611420e+04	3.601755e+04	3.644291e+04	3.647126e+04	3.674838e+04	3.723950e+04	3.650417e+04	3.674018e+04	3.677256e+04	3.712592e+04	3.703272e+04	3.742293e+04	3.630644e+04	3.748478e+04	3.730281e+04	3.723165e+04	3.846342e+04	3.852988e+04	3.751841e+04	3.816591e+04	3.882816e+04	3.819067e+04	3.796263e+04	3.723304e+04	3.900604e+04	3.978624e+04	3.952943e+04	3.884266e+04	3.785533e+04	3.921763e+04	3.906189e+04	3.912930e+04	3.919017e+04	3.945916e+04	4.014391e+04	4.013202e+04	4.012994e+04	4.024530e+04	3.991944e+04	3.996651e+04	4.147087e+04	4.116765e+04	4.076546e+04	4.106872e+04	4.131888e+04	4.184820e+04	4.149585e+04	4.135464e+04	4.314364e+04	4.300427e+04	4.271843e+04	4.318123e+04	4.285859e+04	4.440400e+04	4.528101e+04	4.473237e+04	4.482219e+04	4.575197e+04	4.613863e+04	4.509426e+04	4.638069e+04	4.503411e+04	4.660852e+04	4.629003e+04	4.600597e+04	4.710511e+04	4.669746e+04	4.672139e+04	4.641587e+04	4.540219e+04	4.522822e+04	4.472634e+04	4.496606e+04	4.463333e+04	4.233734e+04	4.342003e+04	4.242959e+04	4.219328e+04	4.133123e+04	4.183278e+04	4.068389e+04	4.021782e+04	3.985377e+04	4.055096e+04	4.013622e+04	3.983764e+04	3.940906e+04	3.939203e+04	3.957321e+04	3.949831e+04	4.026904e+04	3.987061e+04	3.975298e+04	4.064414e+04	4.047338e+04	4.049568e+04	4.069209e+04	4.061369e+04	4.021667e+04	3.967189e+04	4.093628e+04	4.136871e+04	4.112153e+04	4.091854e+04	4.102360e+04	4.066328e+04	4.122091e+04	4.112108e+04	4.153100e+04	4.042562e+04	4.166261e+04	4.149310e+04	4.183561e+04	4.176165e+04	4.083350e+04	4.141965e+04	4.058324e+04	4.144303e+04	4.141224e+04	4.075300e+04	4.186228e+04	4.093113e+04	4.078751e+04	4.185569e+04	4.066565e+04	4.158631e+04	4.149393e+04	4.137232e+04	4.121010e+04	4.041908e+04	4.111692e+04	4.111853e+04	4.066717e+04	4.051609e+04	4.123821e+04	3.987345e+04	4.089654e+04	4.066040e+04	4.065143e+04	3.991343e+04	4.050638e+04	4.085013e+04	4.146193e+04	4.070916e+04	4.114006e+04	4.048556e+04	4.125872e+04	4.054987e+04	4.010918e+04	4.015097e+04	3.955009e+04	4.030999e+04	3.988786e+04	3.910112e+04	3.917003e+04	3.937164e+04	3.954979e+04	3.941263e+04	3.939533e+04	3.907383e+04	3.970433e+04	3.992709e+04	3.968503e+04	3.987560e+04	4.105651e+04	4.160967e+04	4.124773e+04	4.239701e+04	4.365511e+04	4.372766e+04	4.402705e+04	4.542404e+04	4.593892e+04	4.665260e+04	4.681602e+04	4.742964e+04	4.714741e+04	4.746521e+04	4.827480e+04	4.897425e+04	4.939994e+04	5.005267e+04	4.893651e+04	4.887325e+04	4.779514e+04	4.815184e+04	4.714452e+04	4.840147e+04	4.648242e+04	4.714399e+04	4.598148e+04	4.602001e+04	4.483149e+04	4.397585e+04	4.358587e+04	4.278531e+04	4.260427e+04	4.171784e+04	4.098295e+04	4.092135e+04	4.042196e+04	3.970285e+04	3.993666e+04	3.941267e+04	3.889591e+04	3.861801e+04	3.738978e+04	3.647116e+04	3.741934e+04	3.611097e+04	3.552521e+04	3.629578e+04	3.573985e+04	3.565518e+04	3.519438e+04	3.486015e+04	3.522689e+04	3.541867e+04	3.404538e+04	3.436305e+04	3.465262e+04	3.356743e+04	3.441464e+04	3.404395e+04	3.443783e+04	3.437754e+04	3.410818e+04	3.418422e+04	3.418741e+04	3.384104e+04	3.342232e+04	3.373213e+04	3.444366e+04	3.467620e+04	3.334315e+04	3.395607e+04	3.421530e+04	3.460983e+04	3.479596e+04	3.471125e+04	3.463791e+04	3.435350e+04	3.464448e+04	3.452562e+04	3.445107e+04	3.460905e+04	3.460961e+04	3.444190e+04	3.476507e+04	3.501925e+04	3.544300e+04	3.611173e+04	3.576805e+04	3.627774e+04	3.576767e+04	3.541775e+04	3.596122e+04	3.662003e+04	3.699674e+04	3.673467e+04	3.710283e+04	3.723462e+04	3.716744e+04	3.757682e+04	3.674534e+04	3.720842e+04	3.722764e+04	3.719140e+04	3.728409e+04	3.713584e+04	3.700903e+04	3.707773e+04	3.706003e+04	3.683303e+04	3.679162e+04	3.606593e+04	3.533804e+04	3.562184e+04	3.518455e+04	3.524682e+04	3.568195e+04	3.425627e+04	3.421414e+04	3.444913e+04	3.390953e+04	3.387971e+04	3.387399e+04	3.328904e+04	3.297165e+04	3.310379e+04	3.373430e+04	3.290613e+04	3.288326e+04	3.252501e+04	3.221759e+04	3.231410e+04	3.236910e+04	3.225051e+04	3.244242e+04	3.246316e+04	3.191934e+04	3.171316e+04	3.200168e+04	3.183177e+04	3.226874e+04	3.133987e+04	3.165660e+04	3.136410e+04	3.163991e+04	3.146005e+04	3.180514e+04	3.217301e+04	3.171508e+04	3.215283e+04	3.200850e+04	3.197274e+04	3.233051e+04	3.164505e+04	3.158205e+04	3.232572e+04	3.223127e+04	3.203690e+04	3.250841e+04	3.189994e+04	3.238475e+04	3.141945e+04	3.137970e+04	3.195849e+04	3.236432e+04	3.257883e+04	3.204700e+04	3.251604e+04	3.224075e+04	3.219300e+04	3.249400e+04	3.267936e+04	3.233654e+04	3.248986e+04	3.281843e+04	3.300612e+04	3.178701e+04	3.313715e+04	3.270160e+04	3.287355e+04	3.355272e+04	3.211158e+04	3.288422e+04	3.297543e+04	3.275423e+04	3.276709e+04	3.217372e+04	3.293983e+04	3.246788e+04	3.385656e+04	3.277630e+04	3.304080e+04	3.330163e+04	3.331165e+04	3.302142e+04	3.338114e+04	3.352013e+04	3.315377e+04	3.367780e+04	3.383689e+04	3.316459e+04	3.368023e+04	3.379516e+04	3.340890e+04	3.402917e+04	3.342911e+04	3.378905e+04	3.427039e+04	3.337238e+04	3.398744e+04	3.351688e+04	3.380127e+04	3.365205e+04	3.327792e+04	3.374737e+04	3.486442e+04	3.363342e+04
2.454621e+02	3.224415e+04	3.199939e+04	3.245280e+04	3.194691e+04	3.291820e+04	3.192009e+04	3.232718e+04	3.293666e+04	3.281111e+04	3.289104e+04	3.286768e+04	3.228162e+04	3.223957e+04	3.197331e+04	3.288361e+04	3.262115e+04	3.213361e+04	3.235622e+04	3.268816e+04	3.250185e+04	3.306040e+04	3.309161e+04	3.303310e+04	3.327334e+04	3.249456e+04	3.217699e+04	3.247759e+04	3.226952e+04	3.211749e+04	3.305189e+04	3.282969e+04	3.310475e+04	3.282481e+04	3.300090e+04	3.298257e+04	3.251058e+04	3.298468e+04	3.362263e+04	3.226691e+04	3.298661e+04	3.274103e+04	3.310913e+04	3.316926e+04	3.224549e+04	3.306892e+04	3.263788e+04	3.298048e+04	3.234253e+04	3.261798e+04	3.161983e+04	3.319320e+04	3.288425e+04	3.286660e+04	3.258102e+04	3.209324e+04	3.326032e+04	3.276593e+04	3.227754e+04	3.286618e+04	3.255375e+04	3.377444e+04	3.301522e+04	3.231587e+04	3.282517e+04	3.236840e+04	3.280468e+04	3.268702e+04	3.384791e+04	3.327591e+04	3.343929e+04	3.271146e+04	3.424711e+04	3.308426e+04	3.311112e+04	3.335352e+04	3.226815e+04	3.288463e+04	3.302651e+04	3.317527e+04	3.331870e+04	3.283583e+04	3.315448e+04	3.320575e+04	3.445802e+04	3.364846e+04	3.397692e+04	3.355324e+04	3.430082e+04	3.354948e+04	3.296724e+04	3.357505e+04	3.448289e+04	3.398222e+04	3.370558e+04	3.517909e+04	3.408562e+04	3.414998e+04	3.434767e+04	3.437346e+04	3.378552e+04	3.402265e+04	3.453354e+04	3.475194e+04	3.429205e+04	3.513612e+04	3.473517e+04	3.455322e+04	3.491729e+04	3.555304e+04	3.616858e+04	3.534781e+04	3.497271e+04	3.606570e+04	3.585342e+04	3.529756e+04	3.595435e+04	3.610100e+04	3.565777e+04	3.535762e+04	3.573784e+04	3.582792e+04	3.520593e+04	3.551195e+04	3.641097e+04	3.486874e+04	3.516042e+04	3.533907e+04	3.529876e+04	3.485010e+04	3.536634e+04	3.508856e+04	3.476878e+04	3.441606e+04	3.404560e+04	3.431906e+04	3.429540e+04	3.449907e+04	3.344731e+04	3.409990e+04	3.461318e+04	3.483439e+04	3.481846e+04	3.418142e+04	3.440088e+04	3.425808e+04	3.416786e+04	3.397941e+04	3.509290e+04	3.476574e+04	3.459314e+04	3.417338e+04	3.526439e+04	3.403334e+04	3.509393e+04	3.493828e+04	3.406731e+04	3.482747e+04	3.477080e+04	3.485216e+04	3.582648e+04	3.575829e+04	3.504666e+04	3.476947e+04	3.578460e+04	3.568114e+04	3.540001e+04	3.546873e+04	3.534274e+04	3.533822e+04	3.510668e+04	3.497256e+04	3.597824e+04	3.615877e+04	3.507443e+04	3.599188e+04	3.590734e+04	3.567472e+04	3.658363e+04	3.618945e+04	3.613139e+04	3.581639e+04	3.630007e+04	3.638042e+04	3.759138e+04	3.673142e+04	3.660106e+04	3.635705e+04	3.664151e+04	3.729089e+04	3.720931e+04	3.643098e+04	3.708213e+04	3.776143e+04	3.794054e+04	3.791927e+04	3.786605e+04	3.774305e+04	3.794251e+04	3.779047e+04	3.798816e+04	3.906810e+04	3.888073e+04	3.918955e+04	3.815398e+04	3.753770e+04	3.795504e+04	3.872056e+04	3.925148e+04	3.875765e+04	3.899655e+04	3.935924e+04	3.883704e+04	3.962506e+04	3.998834e+04	3.936678e+04	3.978872e+04	4.013938e+04	4.032285e+04	4.128571e+04	4.092752e+04	4.208523e+04	4.196007e+04	4.194467e+04	4.165941e+04	4.278864e+04	4.252704e+04	4.288505e+04	4.314490e+04	4.310913e+04	4.321730e+04	4.394490e+04	4.349112e+04	4.379940e+04	4.413703e+04	4.466833e+04	4.370509e+04	4.404274e+04	4.410626e+04	4.380429e+04	4.341740e+04	4.295046e+04	4.122124e+04	4.260477e+04	4.185381e+04	4.205787e+04	4.107394e+04	4.018248e+04	4.040252e+04	4.034355e+04	3.966277e+04	3.990191e+04	3.946367e+04	3.884578e+04	3.879839e+04	3.873862e+04	3.868336e+04	3.727399e+04	3.769141e+04	3.801711e+04	3.768770e+04	3.826350e+04	3.868909e+04	3.874488e+04	3.830292e+04	3.842565e+04	3.945007e+04	3.856527e+04	3.910076e+04	3.924817e+04	3.873057e+04	3.965137e+04	3.901439e+04	4.039032e+04	3.989006e+04	4.013055e+04	3.994862e+04	3.955697e+04	4.015068e+04	3.995261e+04	4.020014e+04	4.027596e+04	3.929885e+04	3.973279e+04	3.968328e+04	4.064443e+04	3.961081e+04	3.982322e+04	3.997217e+04	3.934871e+04	4.074550e+04	4.049661e+04	4.011155e+04	4.010706e+04	3.981717e+04	3.983138e+04	3.948952e+04	3.942220e+04	3.986250e+04	3.946284e+04	3.952109e+04	3.934130e+04	3.925181e+04	3.897709e+04	3.950068e+04	3.989766e+04	3.928858e+04	3.958290e+04	4.000206e+04	3.898607e+04	3.906120e+04	3.814886e+04	3.946693e+04	3.898779e+04	4.068794e+04	3.920935e+04	3.910804e+04	3.900045e+04	3.903717e+04	3.800577e+04	3.871870e+04	3.833918e+04	3.906179e+04	3.894403e+04	3.882872e+04	3.892548e+04	3.759573e+04	3.859912e+04	3.730424e+04	3.882089e+04	3.751595e+04	3.807898e+04	3.807304e+04	3.734351e+04	3.786231e+04	3.816908e+04	3.909104e+04	3.979302e+04	3.984088e+04	3.982100e+04	4.073589e+04	4.069297e+04	4.130276e+04	4.192078e+04	4.303443e+04	4.304471e+04	4.338661e+04	4.509678e+04	4.426737e+04	4.560189e+04	4.610940e+04	4.636012e+04	4.469065e+04	4.610135e+04	4.648800e+04	4.644876e+04	4.491850e+04	4.617638e+04	4.561855e+04	4.444254e+04	4.481176e+04	4.398894e+04	4.366338e+04	4.354606e+04	4.269911e+04	4.223774e+04	4.187751e+04	4.155974e+04	4.169250e+04	4.084469e+04	3.997745e+04	3.881018e+04	3.891051e+04	3.801910e+04	3.805825e+04	3.772293e+04	3.732735e+04	3.690648e+04	3.731228e+04	3.645200e+04	3.605003e+04	3.562105e+04	3.618711e+04	3.590251e+04	3.550867e+04	3.480874e+04	3.445575e+04	3.444876e+04	3.433138e+04	3.471548e+04	3.380084e+04	3.403125e+04	3.482982e+04	3.344278e+04	3.300704e+04	3.363842e+04	3.346280e+04	3.408895e+04	3.376693e+04	3.369759e+04	3.331953e+04	3.298543e+04	3.424819e+04	3.330959e+04	3.367631e+04	3.361824e+04	3.328837e+04	3.366891e+04	3.364539e+04	3.356656e+04	3.351632e+04	3.349711e+04	3.354287e+04	3.364006e+04	3.325268e+04	3.369002e+04	3.439653e+04	3.459554e+04	3.442900e+04	3.439826e+04	3.444998e+04	3.438625e+04	3.472331e+04	3.500406e+04	3.408055e+04	3.395285e+04	3.553276e+04	3.536157e+04	3.649797e+04	3.587472e+04	3.543032e+04	3.496407e+04	3.565108e+04	3.515398e+04	3.676978e+04	3.599707e+04	3.625785e+04	3.594564e+04	3.642838e+04	3.581616e+04	3.555069e+04	3.617277e+04	3.716540e+04	3.589028e+04	3.569763e+04	3.624189e+04	3.487006e+04	3.557112e+04	3.553879e+04	3.459563e+04	3.482914e+04	3.475862e+04	3.395539e+04	3.371742e+04	3.342640e+04	3.308531e+04	3.262543e+04	3.322179e+04	3.310689e+04	3.330926e+04	3.295226e+04	3.293957e+04	3.201753e+04	3.220853e+04	3.302666e+04	3.299758e+04	3.276713e+04	3.176506e+04	3.173783e+04	3.239592e+04	3.223577e+04	3.142773e+04	3.205810e+04	3.129578e+04	3.198764e+04	3.173549e+04	3.224416e+04	3.143655e+04	3.156340e+04	3.275811e+04	3.231157e+04	3.171266e+04	3.143122e+04	3.218330e+04	3.142707e+04	3.188436e+04	3.201831e+04	3.210594e+04	3.222690e+04	3.123422e+04	3.146716e+04	3.252786e+04	3.163130e+04	3.209627e+04	3.174265e+04	3.151090e+04	3.224605e+04	3.149354e+04	3.192998e+04	3.245748e+04	3.191315e+04	3.266312e+04	3.252946e+04	3.254698e+04	3.241074e+04	3.209371e+04	3.153109e+04	3.243195e+04	3.216144e+04	3.217713e+04	3.242224e+04	3.258080e+04	3.178177e+04	3.300475e+04	3.266255e+04	3.289127e+04	3.297495e+04	3.196166e+04	3.229747e+04	3.268928e+04	3.267334e+04	3.257350e+04	3.223528e+04	3.267892e+04	3.271268e+04	3.237159e+04	3.220206e+04	3.250317e+04	3.270209e+04	3.292674e+04	3.232832e+04	3.347699e+04	3.273593e+04	3.344266e+04	3.325995e+04	3.237967e+04	3.294435e+04	3.330083e+04	3.317224e+04	3.364469e+04	3.299162e+04	3.277523e+04	3.327228e+04	3.358825e+04	3.343451e+04	3.348979e+04	3.294192e+04	3.342894e+04	3.405506e+04	3.345969e+04	3.456932e+04	3.362034e+04
2.454801e+02	3.240541e+04	3.253627e+04	3.228957e+04	3.201932e+04	3.233331e+04	3.247354e+04	3.286242e+04	3.327796e+04	3.215792e+04	3.308008e+04	3.319504e+04	3.243169e+04	3.222740e+04	3.259212e+04	3.242015e+04	3.244654e+04	3.344547e+04	3.275629e+04	3.264944e+04	3.365904e+04	3.258557e+04	3.208540e+04	3.254261e+04	3.206812e+04	3.169723e+04	3.309387e+04	3.280331e+04	3.285085e+04	3.242481e+04	3.206573e+04	3.199005e+04	3.270586e+04	3.224744e+04	3.251274e+04	3.249448e+04	3.260207e+04	3.298027e+04	3.231805e+04	3.250031e+04	3.267850e+04	3.309946e+04	3.280453e+04	3.303919e+04	3.264438e+04	3.268621e+04	3.376896e+04	3.331231e+04	3.198034e+04	3.287477e+04	3.309482e+04	3.249887e+04	3.315193e+04	3.335430e+04	3.257661e+04	3.308929e+04	3.261319e+04	3.318947e+04	3.334488e+04	3.266197e+04	3.257048e+04	3.318582e+04	3.231973e+04	3.218272e+04	3.245375e+04	3.276308e+04	3.319312e+04	3.323311e+04	3.295942e+04	3.272910e+04	3.265749e+04	3.270760e+04	3.277606e+04	3.276695e+04	3.320617e+04	3.297861e+04	3.325667e+04	3.397456e+04	3.304435e+04	3.361741e+04	3.294371e+04	3.291923e+04	3.290288e+04	3.370680e+04	3.297496e+04	3.338722e+04	3.335644e+04	3.371241e+04	3.363633e+04	3.374099e+04	3.397138e+04	3.410366e+04	3.319355e+04	3.396251e+04	3.343402e+04	3.311943e+04	3.368863e+04	3.459448e+04	3.392469e+04	3.439736e+04	3.470938e+04	3.385186e+04	3.374644e+04	3.498502e+04	3.469354e+04	3.432280e+04	3.510313e+04	3.460334e+04	3.530324e+04	3.537756e+04	3.513375e+04	3.487261e+04	3.404662e+04	3.529275e+04	3.540440e+04	3.473083e+04	3.491654e+04	3.577007e+04	3.510411e+04	3.530125e+04	3.482550e+04	3.589582e+04	3.583420e+04	3.606466e+04	3.577998e+04	3.616367e+04	3.511208e+04	3.483674e+04	3.439619e+04	3.538153e+04	3.471344e+04	3.435487e+04	3.422549e+04	3.470896e+04	3.472236e+04	3.488444e+04	3.417135e+04	3.433839e+04	3.469196e+04	3.419723e+04	3.415697e+04	3.430534e+04	3.424772e+04	3.444641e+04	3.442157e+04	3.456778e+04	3.414998e+04	3.466740e+04	3.406934e+04	3.390666e+04	3.481177e+04	3.383775e+04	3.334930e+04	3.411828e+04	3.474840e+04	3.406379e+04	3.534987e+04	3.481632e+04	3.486352e+04	3.461779e+04	3.472638e+04	3.495385e+04	3.378001e+04	3.458011e+04	3.527820e+04	3.441151e+04	3.564781e+04	3.525604e+04	3.521096e+04	3.514997e+04	3.448711e+04	3.459061e+04	3.534160e+04	3.598967e+04	3.533423e+04	3.504264e+04	3.603805e+04	3.503721e+04	3.551336e+04	3.603003e+04	3.573155e+04	3.513294e+04	3.588692e+04	3.585433e+04	3.635649e+04	3.682642e+04	3.621516e+04	3.615789e+04	3.610710e+04	3.613546e+04	3.665466e+04	3.678921e+04	3.595387e+04	3.587966e+04	3.670852e+04	3.733382e+04	3.774232e+04	3.708738e+04	3.752476e+04	3.762971e+04	3.720531e+04	3.825736e+04	3.782839e+04	3.832250e+04	3.834724e+04	3.803119e+04	3.882429e+04	3.847705e+04	3.848123e+04	3.863918e+04	3.875737e+04	3.851429e+04	3.935888e+04	3.852867e+04	3.810342e+04	3.835356e+04	3.916685e+04	3.911583e+04	3.995443e+04	4.035988e+04	4.004901e+04	4.001694e+04	3.961486e+04	4.076208e+04	4.140012e+04	4.144651e+04	4.192695e+04	4.111143e+04	4.117824e+04	4.213723e+04	4.262214e+04	4.155496e+04	4.152310e+04	4.292826e+04	4.232541e+04	4.242297e+04	4.221919e+04	4.231420e+04	4.232421e+04	4.221802e+04	4.169824e+04	4.134906e+04	4.100615e+04	4.108555e+04	4.060637e+04	4.137835e+04	3.943509e+04	3.959966e+04	3.938729e+04	3.814592e+04	3.870197e+04	3.914289e+04	3.917397e+04	3.821544e+04	3.760074e+04	3.679213e+04	3.710053e+04	3.752947e+04	3.784112e+04	3.839189e+04	3.686723e+04	3.842670e+04	3.848678e+04	3.824235e+04	3.772210e+04	3.750458e+04	3.839654e+04	3.754914e+04	3.815837e+04	3.826974e+04	3.731476e+04	3.910275e+04	3.879960e+04	3.902728e+04	3.897003e+04	3.995749e+04	3.869527e+04	3.912935e+04	3.813899e+04	3.923836e+04	3.895019e+04	3.854669e+04	3.903954e+04	3.853674e+04	3.890477e+04	3.947285e+04	3.923783e+04	3.902158e+04	3.899650e+04	3.922650e+04	3.884101e+04	3.897398e+04	3.898371e+04	3.934858e+04	3.928610e+04	3.853528e+04	3.931366e+04	3.807907e+04	3.914771e+04	3.807680e+04	3.905630e+04	3.693846e+04	3.882064e+04	3.826211e+04	3.877145e+04	3.948654e+04	3.860722e+04	3.785464e+04	3.828211e+04	3.832162e+04	3.802703e+04	3.827562e+04	3.825703e+04	3.865318e+04	3.816134e+04	3.768649e+04	3.855479e+04	3.820473e+04	3.859153e+04	3.815282e+04	3.706790e+04	3.782816e+04	3.762682e+04	3.748264e+04	3.771216e+04	3.718893e+04	3.640782e+04	3.671349e+04	3.651062e+04	3.671957e+04	3.688947e+04	3.675335e+04	3.771172e+04	3.715048e+04	3.715936e+04	3.732077e+04	3.709572e+04	3.817343e+04	3.758546e+04	3.788107e+04	3.893814e+04	3.971794e+04	3.977258e+04	4.088507e+04	4.041380e+04	4.095827e+04	4.066364e+04	4.214829e+04	4.238998e+04	4.303959e+04	4.262935e+04	4.297107e+04	4.350681e+04	4.358809e+04	4.367654e+04	4.370266e+04	4.365534e+04	4.353953e+04	4.415519e+04	4.400396e+04	4.287558e+04	4.202751e+04	4.297776e+04	4.207609e+04	4.097174e+04	4.093821e+04	4.007279e+04	4.021125e+04	3.923230e+04	3.925504e+04	3.897459e+04	3.887499e+04	3.815655e+04	3.782975e+04	3.776676e+04	3.665217e+04	3.679851e+04	3.633234e+04	3.606492e+04	3.605275e+04	3.617017e+04	3.534787e+04	3.532679e+04	3.451466e+04	3.495815e+04	3.533832e+04	3.410193e+04	3.447929e+04	3.387370e+04	3.386703e+04	3.398673e+04	3.374633e+04	3.389969e+04	3.418090e+04	3.428132e+04	3.368920e+04	3.380986e+04	3.346161e+04	3.244469e+04	3.392999e+04	3.310900e+04	3.369594e+04	3.402775e+04	3.278390e+04	3.354202e+04	3.320320e+04	3.365202e+04	3.300417e+04	3.341478e+04	3.371290e+04	3.288401e+04	3.243047e+04	3.325641e+04	3.317478e+04	3.363501e+04	3.331925e+04	3.315789e+04	3.318119e+04	3.290416e+04	3.364451e+04	3.396981e+04	3.448797e+04	3.454641e+04	3.485702e+04	3.434435e+04	3.402278e+04	3.396166e+04	3.414790e+04	3.406651e+04	3.508180e+04	3.464420e+04	3.557532e+04	3.484670e+04	3.523161e+04	3.595359e+04	3.514474e+04	3.522621e+04	3.597071e+04	3.536888e+04	3.560159e+04	3.639121e+04	3.556200e+04	3.558314e+04	3.564886e+04	3.617110e+04	3.567371e+04	3.509298e+04	3.470870e+04	3.426120e+04	3.412747e+04	3.458453e+04	3.463187e+04	3.428151e+04	3.375308e+04	3.321779e+04	3.243449e+04	3.351381e+04	3.322222e+04	3.267827e+04	3.356715e+04	3.291981e+04	3.279333e+04	3.273315e+04	3.328263e+04	3.312254e+04	3.268916e+04	3.212328e+04	3.188851e+04	3.202367e+04	3.219351e+04	3.281936e+04	3.178192e+04	3.232008e+04	3.106059e+04	3.176163e+04	3.163090e+04	3.163076e+04	3.196733e+04	3.189732e+04	3.205220e+04	3.223164e+04	3.211878e+04	3.160525e+04	3.215534e+04	3.152458e+04	3.167903e+04	3.163683e+04	3.202837e+04	3.149561e+04	3.221956e+04	3.219321e+04	3.078817e+04	3.204430e+04	3.194180e+04	3.245790e+04	3.205808e+04	3.142087e+04	3.170323e+04	3.247660e+04	3.207674e+04	3.225291e+04	3.196660e+04	3.218762e+04	3.233285e+04	3.185602e+04	3.164220e+04	3.172779e+04	3.142591e+04	3.157778e+04	3.172752e+04	3.219148e+04	3.194929e+04	3.251741e+04	3.233530e+04	3.260552e+04	3.279432e+04	3.292751e+04	3.265122e+04	3.282914e+04	3.244726e+04	3.250544e+04	3.328176e+04	3.202235e+04	3.301955e+04	3.280061e+04	3.215210e+04	3.311258e+04	3.255977e+04	3.323844e+04	3.267687e+04	3.318443e+04	3.297462e+04	3.289417e+04	3.341586e+04	3.331048e+04	3.294132e+04	3.409565e+04	3.349121e+04	3.259630e+04	3.242760e+04	3.275665e+04	3.236737e+04	3.301473e+04	3.246537e+04	3.350989e+04	3.372989e+04	3.344988e+04	3.338914e+04	3.289647e+04	3.277322e+04	3.342046e+04	3.429292e+04
2.455053e+02	3.272215e+04	3.188820e+04	3.198682e+04	3.217911e+04	3.215131e+04	3.158668e+04	3.198157e+04	3.216813e+04	3.198238e+04	3.202668e+04	3.221279e+04	3.234439e+04	3.177432e+04	3.269237e+04	3.197399e+04	3.240203e+04	3.217990e+04	3.260846e+04	3.198661e+04	3.177040e+04	3.314922e+04	3.173653e+04	3.247387e+04	3.199671e+04	3.244246e+04	3.208024e+04	3.222922e+04	3.237134e+04	3.189797e+04	3.230058e+04	3.235891e+04	3.261859e+04	3.278256e+04	3.238404e+04	3.262405e+04	3.248847e+04	3.222002e+04	3.141193e+04	3.202846e+04	3.207772e+04	3.209007e+04	3.281577e+04	3.265586e+04	3.191787e+04	3.203515e+04	3.215942e+04	3.255721e+04	3.267264e+04	3.192450e+04	3.158379e+04	3.216132e+04	3.307704e+04	3.290157e+04	3.290982e+04	3.246639e+04	3.214380e+04	3.263248e+04	3.219096e+04	3.244844e+04	3.230439e+04	3.227675e+04	3.230685e+04	3.211001e+04	3.251319e+04	3.244371e+04	3.281289e+04	3.259168e+04	3.251093e+04	3.207071e+04	3.288943e+04	3.318698e+04	3.304565e+04	3.323195e+04	3.222367e+04	3.335044e+04	3.259694e+04	3.227959e+04	3.266540e+04	3.363317e+04	3.302204e+04	3.284479e+04	3.274931e+04	3.285031e+04	3.300384e+04	3.335531e+04	3.278267e+04	3.273681e+04	3.289357e+04	3.247756e+04	3.354568e+04	3.361061e+04	3.325721e+04	3.386960e+04	3.305625e+04	3.278825e+04	3.419723e+04	3.397029e+04	3.323196e+04	3.325598e+04	3.264816e+04	3.460364e+04	3.444490e+04	3.394053e+04	3.330961e+04	3.368824e+04	3.426388e+04	3.418129e+04	3.411843e+04	3.498362e+04	3.389600e+04	3.369971e+04	3.488178e+04	3.449976e+04	3.479527e+04	3.412326e+04	3.504696e+04	3.512367e+04	3.499522e+04	3.466756e+04	3.402864e+04	3.496678e+04	3.440559e+04	3.470133e+04	3.448444e+04	3.471067e+04	3.544401e+04	3.514065e+04	3.460802e+04	3.448147e+04	3.473074e+04	3.418873e+04	3.393566e+04	3.401437e+04	3.349805e+04	3.371763e+04	3.384780e+04	3.428486e+04	3.495710e+04	3.444246e+04	3.433881e+04	3.371831e+04	3.354654e+04	3.319081e+04	3.323868e+04	3.399679e+04	3.443159e+04	3.383555e+04	3.363585e+04	3.492480e+04	3.403105e+04	3.393473e+04	3.365102e+04	3.459568e+04	3.449437e+04	3.342643e+04	3.420659e+04	3.385930e+04	3.448443e+04	3.468799e+04	3.423737e+04	3.499678e+04	3.493866e+04	3.460431e+04	3.498621e+04	3.485619e+04	3.501850e+04	3.482627e+04	3.390638e+04	3.495784e+04	3.506367e+04	3.400250e+04	3.544780e+04	3.448213e+04	3.493781e+04	3.465340e+04	3.508378e+04	3.463530e+04	3.537086e+04	3.603813e+04	3.556580e+04	3.523074e+04	3.473805e+04	3.542467e+04	3.527077e+04	3.505493e+04	3.502975e+04	3.542637e+04	3.637935e+04	3.630371e+04	3.630218e+04	3.633090e+04	3.494749e+04	3.632267e+04	3.619173e+04	3.617902e+04	3.671321e+04	3.679543e+04	3.643781e+04	3.702741e+04	3.669507e+04	3.687724e+04	3.641557e+04	3.713977e+04	3.752040e+04	3.727345e+04	3.675946e+04	3.766951e+04	3.776891e+04	3.748764e+04	3.742722e+04	3.778100e+04	3.892904e+04	3.769381e+04	3.773308e+04	3.831682e+04	3.804470e+04	3.883623e+04	3.782792e+04	3.870433e+04	3.922956e+04	4.047785e+04	3.880042e+04	3.883722e+04	3.874710e+04	3.960979e+04	4.031342e+04	4.043668e+04	3.986667e+04	4.057881e+04	3.992106e+04	4.070495e+04	3.998408e+04	4.120344e+04	4.107565e+04	4.028299e+04	4.084980e+04	3.986456e+04	3.992427e+04	3.923655e+04	3.930103e+04	4.027340e+04	4.076196e+04	3.937055e+04	3.850076e+04	3.933150e+04	3.831201e+04	3.781185e+04	3.835213e+04	3.821675e+04	3.790817e+04	3.821847e+04	3.746255e+04	3.795699e+04	3.662278e+04	3.681433e+04	3.632405e+04	3.629076e+04	3.642327e+04	3.612941e+04	3.618833e+04	3.632217e+04	3.639281e+04	3.629007e+04	3.656812e+04	3.596782e+04	3.778508e+04	3.604850e+04	3.759487e+04	3.668827e+04	3.729150e+04	3.740036e+04	3.767737e+04	3.764017e+04	3.730190e+04	3.767850e+04	3.795684e+04	3.769970e+04	3.756779e+04	3.765020e+04	3.790184e+04	3.773076e+04	3.799001e+04	3.829979e+04	3.660477e+04	3.783583e+04	3.809904e+04	3.683948e+04	3.858574e+04	3.687836e+04	3.800685e+04	3.813715e+04	3.776675e+04	3.792502e+04	3.728792e+04	3.814865e+04	3.829291e+04	3.861497e+04	3.783422e+04	3.791774e+04	3.744996e+04	3.700307e+04	3.710383e+04	3.687599e+04	3.698224e+04	3.727919e+04	3.731805e+04	3.715050e+04	3.744976e+04	3.660965e+04	3.715912e+04	3.662855e+04	3.691818e+04	3.751508e+04	3.706811e+04	3.711908e+04	3.800248e+04	3.714237e+04	3.733237e+04	3.740219e+04	3.667759e+04	3.717790e+04	3.665478e+04	3.645477e+04	3.589617e+04	3.605461e+04	3.637447e+04	3.641858e+04	3.655858e+04	3.591783e+04	3.558275e+04	3.627798e+04	3.593429e+04	3.635844e+04	3.596023e+04	3.578351e+04	3.640756e+04	3.622934e+04	3.708162e+04	3.679639e+04	3.629115e+04	3.837110e+04	3.738540e+04	3.851198e+04	3.887487e+04	3.880245e+04	3.950572e+04	3.962901e+04	3.945487e+04	3.991774e+04	4.092599e+04	4.144234e+04	4.045626e+04	4.213700e+04	4.176295e+04	4.138038e+04	4.200982e+04	4.240642e+04	4.107906e+04	4.121113e+04	4.130175e+04	4.199179e+04	4.071913e+04	3.929324e+04	4.037972e+04	3.963947e+04	3.991774e+04	3.949302e+04	3.919647e+04	3.814914e+04	3.783272e+04	3.818886e+04	3.704518e+04	3.675941e+04	3.632330e+04	3.654604e+04	3.610888e+04	3.535642e+04	3.557584e+04	3.501783e+04	3.562992e+04	3.510502e+04	3.431744e+04	3.475320e+04	3.502345e+04	3.433175e+04	3.420884e+04	3.458749e+04	3.343153e+04	3.359640e+04	3.364297e+04	3.336275e+04	3.325918e+04	3.280732e+04	3.280340e+04	3.337827e+04	3.386560e+04	3.258063e+04	3.279508e+04	3.265365e+04	3.333838e+04	3.286965e+04	3.233407e+04	3.259978e+04	3.321941e+04	3.255263e+04	3.339686e+04	3.185388e+04	3.279937e+04	3.299965e+04	3.290004e+04	3.210390e+04	3.301508e+04	3.237662e+04	3.298447e+04	3.313548e+04	3.367313e+04	3.265133e+04	3.329485e+04	3.304545e+04	3.309597e+04	3.359337e+04	3.355785e+04	3.349911e+04	3.320598e+04	3.354335e+04	3.420025e+04	3.338737e+04	3.345615e+04	3.433391e+04	3.431333e+04	3.400191e+04	3.376607e+04	3.437466e+04	3.406222e+04	3.428871e+04	3.404594e+04	3.436600e+04	3.440099e+04	3.551784e+04	3.514248e+04	3.380380e+04	3.489139e+04	3.537155e+04	3.537114e+04	3.427606e+04	3.534308e+04	3.519817e+04	3.505035e+04	3.504911e+04	3.397418e+04	3.356404e+04	3.401649e+04	3.394618e+04	3.393770e+04	3.293367e+04	3.339361e+04	3.366035e+04	3.319019e+04	3.302230e+04	3.261664e+04	3.270841e+04	3.357714e+04	3.339638e+04	3.186402e+04	3.155189e+04	3.233778e+04	3.256027e+04	3.221290e+04	3.204429e+04	3.200833e+04	3.156431e+04	3.135027e+04	3.128170e+04	3.183924e+04	3.129378e+04	3.178359e+04	3.175846e+04	3.180417e+04	3.173089e+04	3.175644e+04	3.139234e+04	3.186625e+04	3.216856e+04	3.233349e+04	3.151709e+04	3.136777e+04	3.119096e+04	3.119357e+04	3.219490e+04	3.207222e+04	3.212978e+04	3.183990e+04	3.202832e+04	3.177193e+04	3.263211e+04	3.164265e+04	3.125506e+04	3.176491e+04	3.183361e+04	3.166823e+04	3.141424e+04	3.143826e+04	3.183199e+04	3.244914e+04	3.242805e+04	3.252551e+04	3.204531e+04	3.211229e+04	3.265977e+04	3.224221e+04	3.221031e+04	3.179594e+04	3.204316e+04	3.235138e+04	3.280934e+04	3.286826e+04	3.202600e+04	3.227481e+04	3.314134e+04	3.265666e+04	3.227206e+04	3.299962e+04	3.209360e+04	3.243173e+04	3.269374e+04	3.288724e+04	3.258264e+04	3.204147e+04	3.300515e+04	3.226129e+04	3.254915e+04	3.272636e+04	3.309096e+04	3.276283e+04	3.294676e+04	3.320256e+04	3.240331e+04	3.291156e+04	3.365369e+04	3.361584e+04	3.337866e+04	3.254860e+04	3.378104e+04	3.359261e+04	3.308279e+04	3.360915e+04	3.364815e+04	3.381082e+04	3.318572e+04	3.364390e+04	3.375057e+04
2.455198e+02	3.123711e+04	3.250802e+04	3.264528e+04	3.170450e+04	3.269702e+04	3.253705e+04	3.199888e+04	3.186238e+04	3.210925e+04	3.205754e+04	3.219358e+04	3.264217e+04	3.226840e+04	3.157635e+04	3.188951e+04	3.216991e+04	3.234283e+04	3.193188e+04	3.196294e+04	3.296988e+04	3.217281e+04	3.209150e+04	3.234025e+04	3.276741e+04	3.214726e+04	3.279581e+04	3.172006e+04	3.163849e+04	3.181527e+04	3.207306e+04	3.230163e+04	3.304109e+04	3.212136e+04	3.174294e+04	3.155062e+04	3.262221e+04	3.236643e+04	3.253988e+04	3.257100e+04	3.172372e+04	3.228574e+04	3.154906e+04	3.285831e+04	3.239543e+04	3.260651e+04	3.250184e+04	3.168498e+04	3.186628e+04	3.255274e+04	3.221091e+04	3.226087e+04	3.235836e+04	3.261100e+04	3.264239e+04	3.214907e+04	3.149867e+04	3.260670e+04	3.236696e+04	3.135440e+04	3.258717e+04	3.245792e+04	3.201906e+04	3.217129e+04	3.242571e+04	3.256664e+04	3.281507e+04	3.301448e+04	3.223970e+04	3.215129e+04	3.131024e+04	3.207328e+04	3.207061e+04	3.260991e+04	3.260908e+04	3.222200e+04	3.181657e+04	3.222271e+04	3.273936e+04	3.203685e+04	3.291029e+04	3.389706e+04	3.283881e+04	3.311115e+04	3.339314e+04	3.310586e+04	3.325829e+04	3.325333e+04	3.221220e+04	3.321165e+04	3.346191e+04	3.342263e+04	3.309060e+04	3.338866e+04	3.344399e+04	3.297716e+04	3.298605e+04	3.346547e+04	3.308092e+04	3.360600e+04	3.326152e+04	3.315167e+04	3.472250e+04	3.323297e+04	3.378668e+04	3.421537e+04	3.370853e+04	3.379972e+04	3.447901e+04	3.400195e+04	3.407565e+04	3.387570e+04	3.427933e+04	3.392104e+04	3.382219e+04	3.457459e+04	3.490594e+04	3.443464e+04	3.460867e+04	3.506379e+04	3.457121e+04	3.505965e+04	3.500671e+04	3.503058e+04	3.388296e+04	3.540508e+04	3.460093e+04	3.369468e+04	3.398622e+04	3.368099e+04	3.430398e+04	3.419765e+04	3.410615e+04	3.399978e+04	3.356126e+04	3.375926e+04	3.290047e+04	3.373259e+04	3.320938e+04	3.410143e+04	3.333620e+04	3.342714e+04	3.370737e+04	3.402046e+04	3.310027e+04	3.366332e+04	3.282362e+04	3.380824e+04	3.299314e+04	3.339162e+04	3.328857e+04	3.338104e+04	3.304892e+04	3.317263e+04	3.435244e+04	3.373688e+04	3.420669e+04	3.390037e+04	3.443828e+04	3.380305e+04	3.392838e+04	3.447290e+04	3.380485e+04	3.359929e+04	3.361079e+04	3.511231e+04	3.396874e+04	3.418203e+04	3.351269e+04	3.388231e+04	3.458508e+04	3.381703e+04	3.426025e+04	3.468265e+04	3.388054e+04	3.505106e+04	3.455492e+04	3.401334e+04	3.399999e+04	3.461625e+04	3.468266e+04	3.477457e+04	3.459226e+04	3.480471e+04	3.451515e+04	3.467698e+04	3.471579e+04	3.476915e+04	3.447383e+04	3.534241e+04	3.524307e+04	3.463586e+04	3.477782e+04	3.571568e+04	3.558628e+04	3.607138e+04	3.617540e+04	3.655940e+04	3.639883e+04	3.665345e+04	3.636871e+04	3.556511e+04	3.659341e+04	3.665098e+04	3.613146e+04	3.571640e+04	3.623296e+04	3.644473e+04	3.638086e+04	3.539170e+04	3.562484e+04	3.620165e+04	3.600715e+04	3.739854e+04	3.706545e+04	3.697606e+04	3.822002e+04	3.737969e+04	3.709597e+04	3.807611e+04	3.783449e+04	3.790444e+04	3.795643e+04	3.800639e+04	3.892708e+04	3.809623e+04	3.853767e+04	3.937039e+04	3.858133e+04	3.859245e+04	3.956505e+04	3.898512e+04	3.998561e+04	3.880286e+04	3.899271e+04	3.977928e+04	4.006160e+04	3.851753e+04	3.852116e+04	3.904869e+04	3.857250e+04	3.833431e+04	3.810873e+04	3.839080e+04	3.797235e+04	3.751251e+04	3.674638e+04	3.609545e+04	3.704149e+04	3.740773e+04	3.651115e+04	3.684736e+04	3.604555e+04	3.666361e+04	3.650215e+04	3.627602e+04	3.563036e+04	3.561433e+04	3.636858e+04	3.682410e+04	3.576410e+04	3.565160e+04	3.596229e+04	3.592418e+04	3.560692e+04	3.538144e+04	3.556124e+04	3.546614e+04	3.607858e+04	3.595448e+04	3.593027e+04	3.672646e+04	3.657514e+04	3.644289e+04	3.633037e+04	3.663806e+04	3.665454e+04	3.698586e+04	3.737099e+04	3.641042e+04	3.694476e+04	3.708245e+04	3.731868e+04	3.645475e+04	3.662641e+04	3.730719e+04	3.695544e+04	3.715957e+04	3.713126e+04	3.727260e+04	3.772712e+04	3.727710e+04	3.744361e+04	3.722215e+04	3.793512e+04	3.706672e+04	3.679588e+04	3.699468e+04	3.660479e+04	3.628329e+04	3.665242e+04	3.669266e+04	3.546943e+04	3.627210e+04	3.583795e+04	3.582030e+04	3.641198e+04	3.573204e+04	3.580989e+04	3.623999e+04	3.611620e+04	3.576243e+04	3.598411e+04	3.610401e+04	3.575128e+04	3.636311e+04	3.636384e+04	3.597497e+04	3.552834e+04	3.556566e+04	3.489490e+04	3.592902e+04	3.629414e+04	3.544220e+04	3.509888e+04	3.492726e+04	3.536346e+04	3.412467e+04	3.461131e+04	3.570986e+04	3.569709e+04	3.496724e+04	3.475722e+04	3.457787e+04	3.496144e+04	3.554022e+04	3.547514e+04	3.511377e+04	3.522325e+04	3.567735e+04	3.585351e+04	3.576559e+04	3.605268e+04	3.624116e+04	3.745466e+04	3.719236e+04	3.767808e+04	3.751379e+04	3.797206e+04	3.796468e+04	3.900100e+04	3.928246e+04	3.950161e+04	3.936801e+04	3.932585e+04	3.953016e+04	3.919008e+04	3.918095e+04	3.997608e+04	3.988079e+04	3.992639e+04	3.906562e+04	3.965538e+04	3.929166e+04	3.803712e+04	3.869311e+04	3.942521e+04	3.821074e+04	3.745234e+04	3.745901e+04	3.744370e+04	3.692195e+04	3.773100e+04	3.656761e+04	3.697690e+04	3.651930e+04	3.588251e+04	3.510907e+04	3.514773e+04	3.500767e+04	3.465874e+04	3.464955e+04	3.442864e+04	3.365186e+04	3.392669e+04	3.309975e+04	3.340159e+04	3.349960e+04	3.247862e+04	3.263687e+04	3.329517e+04	3.359884e+04	3.338187e+04	3.278675e+04	3.315522e+04	3.281800e+04	3.253722e+04	3.250866e+04	3.272157e+04	3.301032e+04	3.178664e+04	3.270660e+04	3.255763e+04	3.266154e+04	3.250614e+04	3.225588e+04	3.173168e+04	3.229008e+04	3.293517e+04	3.236504e+04	3.243618e+04	3.243324e+04	3.251790e+04	3.194611e+04	3.240581e+04	3.247241e+04	3.190655e+04	3.225155e+04	3.250720e+04	3.275629e+04	3.341434e+04	3.263488e+04	3.234837e+04	3.313824e+04	3.299192e+04	3.313830e+04	3.376524e+04	3.271283e+04	3.321295e+04	3.229854e+04	3.386381e+04	3.307196e+04	3.317758e+04	3.370679e+04	3.303561e+04	3.349318e+04	3.400917e+04	3.420722e+04	3.313803e+04	3.458653e+04	3.447929e+04	3.420972e+04	3.361949e+04	3.409912e+04	3.431879e+04	3.379577e+04	3.360758e+04	3.401371e+04	3.397970e+04	3.332484e+04	3.383968e+04	3.319943e+04	3.431121e+04	3.321489e+04	3.364210e+04	3.262210e+04	3.253913e+04	3.325283e+04	3.277502e+04	3.231206e+04	3.243920e+04	3.236008e+04	3.191425e+04	3.195469e+04	3.203089e+04	3.221724e+04	3.244760e+04	3.236686e+04	3.167671e+04	3.196082e+04	3.164161e+04	3.144073e+04	3.158087e+04	3.191595e+04	3.193444e+04	3.239782e+04	3.177294e+04	3.183156e+04	3.174511e+04	3.088304e+04	3.213053e+04	3.173315e+04	3.111394e+04	3.170804e+04	3.226253e+04	3.212587e+04	3.141399e+04	3.193246e+04	3.127339e+04	3.221644e+04	3.019957e+04	3.154525e+04	3.149263e+04	3.204849e+04	3.107143e+04	3.120108e+04	3.186124e+04	3.248516e+04	3.133609e+04	3.119133e+04	3.103976e+04	3.102518e+04	3.134038e+04	3.179245e+04	3.124169e+04	3.197071e+04	3.160908e+04	3.185049e+04	3.186460e+04	3.247979e+04	3.192111e+04	3.231761e+04	3.186358e+04	3.124990e+04	3.225172e+04	3.169455e+04	3.210155e+04	3.237905e+04	3.264937e+04	3.232700e+04	3.213940e+04	3.247316e+04	3.260114e+04	3.228004e+04	3.237971e+04	3.336410e+04	3.272423e+04	3.225629e+04	3.305022e+04	3.230995e+04	3.173558e+04	3.293558e+04	3.310996e+04	3.237862e+04	3.267715e+04	3.306869e+04	3.304779e+04	3.242512e+04	3.319016e+04	3.248119e+04	3.369981e+04	3.334120e+04	3.375083e+04	3.300704e+04	3.274436e+04	3.345977e+04	3.305873e+04	3.334546e+04	3.343366e+04	3.333966e+04	3.386337e+04	3.290453e+04
2.455431e+02	3.246459e+04	3.205517e+04	3.190032e+04	3.210708e+04	3.186101e+04	3.164222e+04	3.170612e+04	3.178243e+04	3.209923e+04	3.208573e+04	3.140657e+04	3.085417e+04	3.142159e+04	3.146129e+04	3.159955e+04	3.249693e+04	3.238581e+04	3.201135e+04	3.200637e+04	3.245172e+04	3.207444e+04	3.191104e+04	3.232574e+04	3.201414e+04	3.213240e+04	3.192842e+04	3.174228e+04	3.199577e+04	3.200756e+04	3.147496e+04	3.265592e+04	3.252428e+04	3.178286e+04	3.146729e+04	3.255127e+04	3.218330e+04	3.158551e+04	3.241460e+04	3.154157e+04	3.253766e+04	3.265685e+04	3.236817e+04	3.209083e+04	3.333544e+04	3.249990e+04	3.276639e+04	3.215257e+04	3.129993e+04	3.140339e+04	3.275635e+04	3.224085e+04	3.179865e+04	3.169372e+04	3.313622e+04	3.208025e+04	3.263732e+04	3.170070e+04	3.265851e+04	3.243982e+04	3.208661e+04	3.185510e+04	3.171459e+04	3.241911e+04	3.253987e+04	3.244661e+04	3.216796e+04	3.279280e+04	3.282764e+04	3.279419e+04	3.259621e+04	3.251073e+04	3.189188e+04	3.205396e+04	3.282067e+04	3.191635e+04	3.250223e+04	3.246425e+04	3.267712e+04	3.292408e+04	3.216054e+04	3.225993e+04	3.270959e+04	3.227827e+04	3.322051e+04	3.248844e+04	3.289482e+04	3.297482e+04	3.264518e+04	3.303911e+04	3.343507e+04	3.239204e+04	3.283733e+04	3.242620e+04	3.364602e+04	3.236448e+04	3.323686e+04	3.307432e+04	3.291342e+04	3.306691e+04	3.316341e+04	3.290492e+04	3.291621e+04	3.284511e+04	3.314343e+04	3.340370e+04	3.236358e+04	3.408653e+04	3.334447e+04	3.327646e+04	3.389594e+04	3.292884e+04	3.365033e+04	3.330968e+04	3.494914e+04	3.356084e+04	3.369128e+04	3.413195e+04	3.412828e+04	3.402660e+04	3.424444e+04	3.361182e+04	3.493909e+04	3.409823e+04	3.387920e+04	3.416771e+04	3.378798e+04	3.388307e+04	3.396050e+04	3.393634e+04	3.330248e+04	3.343306e+04	3.327221e+04	3.364704e+04	3.359246e+04	3.334975e+04	3.352642e+04	3.363785e+04	3.383082e+04	3.334181e+04	3.391613e+04	3.430343e+04	3.340895e+04	3.434965e+04	3.404258e+04	3.323401e+04	3.284797e+04	3.320606e+04	3.286466e+04	3.313721e+04	3.390378e+04	3.346720e+04	3.340977e+04	3.283750e+04	3.359669e+04	3.401499e+04	3.395201e+04	3.336275e+04	3.399739e+04	3.391380e+04	3.327565e+04	3.317658e+04	3.341916e+04	3.413465e+04	3.364929e+04	3.444283e+04	3.363322e+04	3.351500e+04	3.442084e+04	3.351030e+04	3.385354e+04	3.362107e+04	3.391732e+04	3.311091e+04	3.262672e+04	3.406648e+04	3.403638e+04	3.425429e+04	3.394916e+04	3.417652e+04	3.504852e+04	3.470028e+04	3.436139e+04	3.455657e+04	3.462446e+04	3.422677e+04	3.446373e+04	3.402651e+04	3.351813e+04	3.462636e+04	3.486443e+04	3.474348e+04	3.434863e+04	3.560489e+04	3.497726e+04	3.520193e+04	3.459827e+04	3.522788e+04	3.490530e+04	3.467053e+04	3.587161e+04	3.608546e+04	3.540952e+04	3.576657e+04	3.567915e+04	3.672915e+04	3.614776e+04	3.621964e+04	3.651398e+04	3.650907e+04	3.658430e+04	3.593771e+04	3.577572e+04	3.595128e+04	3.611540e+04	3.633100e+04	3.701608e+04	3.658663e+04	3.635704e+04	3.671549e+04	3.709233e+04	3.705639e+04	3.725059e+04	3.607253e+04	3.719173e+04	3.790472e+04	3.738914e+04	3.758327e+04	3.795455e+04	3.828922e+04	3.798259e+04	3.756838e+04	3.765681e+04	3.864578e+04	3.869049e+04	3.801525e+04	3.871879e+04	3.870622e+04	3.884114e+04	3.775607e+04	3.855468e+04	3.802063e+04	3.790285e+04	3.673985e+04	3.712523e+04	3.671512e+04	3.648488e+04	3.588390e+04	3.608636e+04	3.552480e+04	3.543772e+04	3.601495e+04	3.621748e+04	3.605847e+04	3.515507e+04	3.563892e+04	3.556909e+04	3.454910e+04	3.567711e+04	3.479451e+04	3.508103e+04	3.516560e+04	3.584172e+04	3.471813e+04	3.529862e+04	3.539041e+04	3.610632e+04	3.561416e+04	3.565828e+04	3.549331e+04	3.538760e+04	3.618604e+04	3.528327e+04	3.464392e+04	3.579531e+04	3.618028e+04	3.591030e+04	3.667308e+04	3.591122e+04	3.705562e+04	3.646012e+04	3.615045e+04	3.568279e+04	3.629267e+04	3.602535e+04	3.594870e+04	3.595837e+04	3.600337e+04	3.590576e+04	3.638505e+04	3.671946e+04	3.600951e+04	3.637574e+04	3.594518e+04	3.680017e+04	3.638604e+04	3.626968e+04	3.587177e+04	3.582703e+04	3.594455e+04	3.576953e+04	3.521437e+04	3.539884e+04	3.550137e+04	3.495905e+04	3.582431e+04	3.558061e+04	3.522885e+04	3.566582e+04	3.569190e+04	3.606302e+04	3.571080e+04	3.597795e+04	3.563497e+04	3.469238e+04	3.615954e+04	3.501474e+04	3.516844e+04	3.519893e+04	3.492425e+04	3.591560e+04	3.411766e+04	3.506348e+04	3.528840e+04	3.477128e+04	3.463894e+04	3.518090e+04	3.472079e+04	3.394975e+04	3.416746e+04	3.463001e+04	3.361592e+04	3.434993e+04	3.469412e+04	3.440725e+04	3.461725e+04	3.432280e+04	3.488111e+04	3.424930e+04	3.469252e+04	3.465375e+04	3.499821e+04	3.539154e+04	3.533197e+04	3.559008e+04	3.547484e+04	3.553982e+04	3.666689e+04	3.667329e+04	3.710239e+04	3.723111e+04	3.796544e+04	3.664561e+04	3.825195e+04	3.870986e+04	3.844804e+04	3.832354e+04	3.851870e+04	3.769037e+04	3.899030e+04	3.858634e+04	3.819104e+04	3.828400e+04	3.850329e+04	3.803019e+04	3.802857e+04	3.712592e+04	3.707216e+04	3.760756e+04	3.662090e+04	3.773900e+04	3.710906e+04	3.665200e+04	3.543567e+04	3.618985e+04	3.488626e+04	3.498605e+04	3.579357e+04	3.530361e+04	3.451620e+04	3.479782e+04	3.387214e+04	3.403090e+04	3.366149e+04	3.386802e+04	3.298079e+04	3.298581e+04	3.250225e+04	3.266738e+04	3.315279e+04	3.275832e+04	3.306048e+04	3.261511e+04	3.350145e+04	3.254075e+04	3.299840e+04	3.323350e+04	3.203207e+04	3.281568e+04	3.263526e+04	3.181233e+04	3.181776e+04	3.165296e+04	3.153409e+04	3.174264e+04	3.231637e+04	3.207686e+04	3.204102e+04	3.189580e+04	3.251832e+04	3.160063e+04	3.217742e+04	3.337432e+04	3.207934e+04	3.235230e+04	3.262519e+04	3.229872e+04	3.236438e+04	3.331297e+04	3.255034e+04	3.178384e+04	3.280447e+04	3.223732e+04	3.187515e+04	3.175156e+04	3.162292e+04	3.233814e+04	3.290961e+04	3.256374e+04	3.290709e+04	3.289587e+04	3.295428e+04	3.301437e+04	3.307442e+04	3.357428e+04	3.381388e+04	3.357750e+04	3.382861e+04	3.460463e+04	3.308933e+04	3.312469e+04	3.276301e+04	3.323503e+04	3.410414e+04	3.383613e+04	3.371174e+04	3.407939e+04	3.330837e+04	3.362900e+04	3.347038e+04	3.312372e+04	3.319555e+04	3.323844e+04	3.404145e+04	3.337944e+04	3.320509e+04	3.300606e+04	3.349881e+04	3.214147e+04	3.252269e+04	3.249631e+04	3.250230e+04	3.246987e+04	3.234471e+04	3.207018e+04	3.149763e+04	3.183600e+04	3.245364e+04	3.140392e+04	3.227130e+04	3.253381e+04	3.184976e+04	3.161842e+04	3.148433e+04	3.218483e+04	3.181287e+04	3.233458e+04	3.237752e+04	3.212466e+04	3.283033e+04	3.234526e+04	3.181024e+04	3.201160e+04	3.185440e+04	3.131130e+04	3.144160e+04	3.138112e+04	3.265007e+04	3.166208e+04	3.178799e+04	3.181777e+04	3.244434e+04	3.105929e+04	3.119696e+04	3.170120e+04	3.242445e+04	3.241489e+04	3.171621e+04	3.141839e+04	3.167086e+04	3.202117e+04	3.189166e+04	3.187934e+04	3.217661e+04	3.176424e+04	3.212178e+04	3.161611e+04	3.190623e+04	3.204648e+04	3.201380e+04	3.241194e+04	3.165726e+04	3.203393e+04	3.234344e+04	3.192812e+04	3.208843e+04	3.212232e+04	3.226255e+04	3.139013e+04	3.258700e+04	3.264681e+04	3.296105e+04	3.244023e+04	3.230341e+04	3.227980e+04	3.248516e+04	3.245263e+04	3.181341e+04	3.243433e+04	3.307846e+04	3.260310e+04	3.186053e+04	3.232795e+04	3.162129e+04	3.326105e+04	3.287082e+04	3.299503e+04	3.288105e+04	3.237191e+04	3.308393e+04	3.252650e+04	3.336876e+04	3.299624e+04	3.359187e+04	3.364675e+04	3.365831e+04	3.292725e+04	3.324137e+04	3.430433e+04	3.278215e+04	3.303732e+04	3.284606e+04
2.455609e+02	3.212487e+04	3.196046e+04	3.164959e+04	3.210136e+04	3.179769e+04	3.155335e+04	3.140902e+04	3.185694e+04	3.199839e+04	3.248064e+04	3.207166e+04	3.161126e+04	3.136930e+04	3.182130e+04	3.179469e+04	3.190821e+04	3.171009e+04	3.188856e+04	3.131636e+04	3.263386e+04	3.228197e+04	3.156712e+04	3.230200e+04	3.146454e+04	3.152282e+04	3.173360e+04	3.120218e+04	3.193084e+04	3.065229e+04	3.201187e+04	3.200252e+04	3.217002e+04	3.210328e+04	3.182646e+04	3.232704e+04	3.228311e+04	3.195033e+04	3.214954e+04	3.240589e+04	3.204777e+04	3.168636e+04	3.162215e+04	3.218304e+04	3.187616e+04	3.184320e+04	3.202136e+04	3.189071e+04	3.156886e+04	3.174865e+04	3.162669e+04	3.241729e+04	3.207186e+04	3.210851e+04	3.136149e+04	3.201758e+04	3.174422e+04	3.215275e+04	3.140846e+04	3.192975e+04	3.167928e+04	3.225908e+04	3.198726e+04	3.258797e+04	3.198575e+04	3.188969e+04	3.234347e+04	3.243914e+04	3.169770e+04	3.159692e+04	3.122118e+04	3.099923e+04	3.176102e+04	3.186306e+04	3.188572e+04	3.194845e+04	3.271208e+04	3.156731e+04	3.151386e+04	3.195432e+04	3.224305e+04	3.232554e+04	3.229558e+04	3.290595e+04	3.257461e+04	3.272632e+04	3.194049e+04	3.254401e+04	3.266076e+04	3.235413e+04	3.215306e+04	3.240721e+04	3.257701e+04	3.233560e+04	3.238896e+04	3.267277e+04	3.262325e+04	3.233401e+04	3.317697e+04	3.339935e+04	3.319108e+04	3.231405e+04	3.269225e+04	3.243641e+04	3.266075e+04	3.193162e+04	3.325091e+04	3.302346e+04	3.357759e+04	3.307095e+04	3.281293e+04	3.271834e+04	3.275820e+04	3.286729e+04	3.410218e+04	3.331872e+04	3.377189e+04	3.389157e+04	3.395636e+04	3.352640e+04	3.344316e+04	3.329390e+04	3.357610e+04	3.331962e+04	3.331613e+04	3.439959e+04	3.353732e+04	3.329865e+04	3.309385e+04	3.342295e+04	3.375225e+04	3.330006e+04	3.289460e+04	3.288192e+04	3.356902e+04	3.331716e+04	3.345457e+04	3.297807e+04	3.304852e+04	3.319836e+04	3.375049e+04	3.295321e+04	3.275128e+04	3.287256e+04	3.271466e+04	3.270842e+04	3.310438e+04	3.342137e+04	3.321750e+04	3.286686e+04	3.341391e+04	3.304616e+04	3.260842e+04	3.314570e+04	3.202347e+04	3.272068e+04	3.313995e+04	3.305011e+04	3.329086e+04	3.271682e+04	3.312191e+04	3.389625e+04	3.394618e+04	3.323014e+04	3.346472e+04	3.352164e+04	3.259803e+04	3.320850e+04	3.387364e+04	3.323423e+04	3.351254e+04	3.308985e+04	3.357023e+04	3.347712e+04	3.294459e+04	3.344701e+04	3.421198e+04	3.362228e+04	3.269832e+04	3.361421e+04	3.408102e+04	3.249712e+04	3.355269e+04	3.311600e+04	3.393563e+04	3.342535e+04	3.386273e+04	3.386840e+04	3.389010e+04	3.370790e+04	3.436250e+04	3.393297e+04	3.427314e+04	3.401565e+04	3.512315e+04	3.425341e+04	3.468138e+04	3.441065e+04	3.471936e+04	3.420526e+04	3.560099e+04	3.508593e+04	3.491972e+04	3.505233e+04	3.537105e+04	3.559859e+04	3.576346e+04	3.532914e+04	3.546499e+04	3.504215e+04	3.618487e+04	3.501834e+04	3.579210e+04	3.626502e+04	3.590218e+04	3.574339e+04	3.558163e+04	3.568848e+04	3.597989e+04	3.671037e+04	3.696960e+04	3.575277e+04	3.632932e+04	3.661520e+04	3.680184e+04	3.630407e+04	3.663353e+04	3.607433e+04	3.685098e+04	3.730855e+04	3.630643e+04	3.697070e+04	3.689711e+04	3.780747e+04	3.631746e+04	3.809809e+04	3.650661e+04	3.643663e+04	3.734021e+04	3.632193e+04	3.670325e+04	3.597424e+04	3.584836e+04	3.563867e+04	3.572723e+04	3.619556e+04	3.568480e+04	3.600234e+04	3.595430e+04	3.557360e+04	3.465905e+04	3.550516e+04	3.492633e+04	3.449417e+04	3.420411e+04	3.534635e+04	3.484155e+04	3.503146e+04	3.497075e+04	3.384320e+04	3.425454e+04	3.457635e+04	3.444998e+04	3.438568e+04	3.487718e+04	3.403577e+04	3.444009e+04	3.466453e+04	3.524905e+04	3.451762e+04	3.454051e+04	3.468062e+04	3.527966e+04	3.559523e+04	3.420443e+04	3.549457e+04	3.522998e+04	3.559773e+04	3.578368e+04	3.516678e+04	3.561362e+04	3.546049e+04	3.528858e+04	3.600855e+04	3.565829e+04	3.585341e+04	3.617829e+04	3.606159e+04	3.519416e+04	3.588728e+04	3.620969e+04	3.524891e+04	3.623210e+04	3.555296e+04	3.523139e+04	3.542279e+04	3.467031e+04	3.494506e+04	3.536547e+04	3.489416e+04	3.471989e+04	3.505143e+04	3.419361e+04	3.451396e+04	3.422430e+04	3.385617e+04	3.384232e+04	3.452534e+04	3.412164e+04	3.411295e+04	3.520248e+04	3.424501e+04	3.531226e+04	3.487673e+04	3.392156e+04	3.423258e+04	3.427229e+04	3.425256e+04	3.498006e+04	3.489520e+04	3.422388e+04	3.410970e+04	3.473005e+04	3.483668e+04	3.444801e+04	3.425719e+04	3.373263e+04	3.363634e+04	3.322320e+04	3.376285e+04	3.332952e+04	3.323505e+04	3.304156e+04	3.332258e+04	3.336702e+04	3.343488e+04	3.334950e+04	3.320053e+04	3.353940e+04	3.406809e+04	3.405615e+04	3.441153e+04	3.470229e+04	3.447852e+04	3.471320e+04	3.497541e+04	3.556649e+04	3.611222e+04	3.570068e+04	3.517997e+04	3.564919e+04	3.566973e+04	3.625013e+04	3.655685e+04	3.682204e+04	3.608460e+04	3.691124e+04	3.766317e+04	3.731067e+04	3.643531e+04	3.683219e+04	3.705621e+04	3.707240e+04	3.609397e+04	3.633512e+04	3.659433e+04	3.670305e+04	3.625276e+04	3.623261e+04	3.591555e+04	3.549216e+04	3.572514e+04	3.548829e+04	3.518127e+04	3.592413e+04	3.508999e+04	3.451401e+04	3.438293e+04	3.391700e+04	3.360176e+04	3.380630e+04	3.427395e+04	3.331991e+04	3.303803e+04	3.350650e+04	3.331577e+04	3.190450e+04	3.192577e+04	3.239054e+04	3.239392e+04	3.169883e+04	3.193923e+04	3.312577e+04	3.282971e+04	3.347985e+04	3.246768e+04	3.211304e+04	3.188830e+04	3.155393e+04	3.135371e+04	3.205451e+04	3.199630e+04	3.253317e+04	3.239233e+04	3.189060e+04	3.198696e+04	3.162654e+04	3.164926e+04	3.177957e+04	3.180787e+04	3.142673e+04	3.116809e+04	3.114084e+04	3.135865e+04	3.116576e+04	3.171710e+04	3.183829e+04	3.149838e+04	3.138141e+04	3.176928e+04	3.139399e+04	3.106500e+04	3.153542e+04	3.192217e+04	3.167667e+04	3.298777e+04	3.230073e+04	3.251602e+04	3.247100e+04	3.218562e+04	3.220443e+04	3.232405e+04	3.255725e+04	3.316229e+04	3.289089e+04	3.332765e+04	3.317639e+04	3.276704e+04	3.312465e+04	3.231861e+04	3.214044e+04	3.312988e+04	3.291945e+04	3.362436e+04	3.287707e+04	3.384084e+04	3.282934e+04	3.375577e+04	3.265546e+04	3.334324e+04	3.307020e+04	3.315559e+04	3.349648e+04	3.270385e+04	3.292220e+04	3.355661e+04	3.257241e+04	3.344159e+04	3.253098e+04	3.290067e+04	3.262300e+04	3.192710e+04	3.213304e+04	3.243253e+04	3.193401e+04	3.156877e+04	3.201689e+04	3.286369e+04	3.218097e+04	3.178917e+04	3.197887e+04	3.187031e+04	3.206511e+04	3.142529e+04	3.149297e+04	3.180870e+04	3.182060e+04	3.166282e+04	3.156517e+04	3.242001e+04	3.213014e+04	3.101078e+04	3.133404e+04	3.104521e+04	3.114126e+04	3.174379e+04	3.153788e+04	3.168548e+04	3.158535e+04	3.153620e+04	3.181135e+04	3.134912e+04	3.161685e+04	3.136236e+04	3.192719e+04	3.164025e+04	3.168907e+04	3.220936e+04	3.083326e+04	3.100965e+04	3.147941e+04	3.150314e+04	3.219544e+04	3.162550e+04	3.140141e+04	3.146596e+04	3.161509e+04	3.202391e+04	3.211918e+04	3.250798e+04	3.188227e+04	3.202565e+04	3.143427e+04	3.231612e+04	3.134458e+04	3.212738e+04	3.174315e+04	3.257306e+04	3.206976e+04	3.230532e+04	3.230367e+04	3.252925e+04	3.205058e+04	3.153724e+04	3.150336e+04	3.320277e+04	3.196497e+04	3.153333e+04	3.292879e+04	3.208996e+04	3.277809e+04	3.248143e+04	3.250763e+04	3.227685e+04	3.217358e+04	3.387475e+04	3.277665e+04	3.274874e+04	3.316337e+04	3.335816e+04	3.258511e+04	3.300802e+04	3.329771e+04	3.264396e+04	3.253958e+04	3.345855e+04	3.312819e+04	3.226726e+04	3.336449e+04	3.302583e+04	3.355430e+04	3.318406e+04
2.455804e+02	3.192004e+04	3.191360e+04	3.188427e+04	3.208493e+04	3.129956e+04	3.185674e+04	3.164604e+04	3.197445e+04	3.191740e+04	3.150926e+04	3.185317e+04	3.134114e+04	3.145622e+04	3.231787e+04	3.188967e+04	3.238777e+04	3.226071e+04	3.228988e+04	3.166294e+04	3.250135e+04	3.220618e+04	3.166092e+04	3.190882e+04	3.220029e+04	3.162820e+04	3.102175e+04	3.190479e+04	3.196807e+04	3.288111e+04	3.236412e+04	3.229653e+04	3.205283e+04	3.234582e+04	3.222228e+04	3.116112e+04	3.140511e+04	3.158785e+04	3.226711e+04	3.135378e+04	3.226749e+04	3.223629e+04	3.163772e+04	3.141350e+04	3.202649e+04	3.144463e+04	3.222079e+04	3.108778e+04	3.198438e+04	3.197514e+04	3.134632e+04	3.158191e+04	3.078361e+04	3.089685e+04	3.215163e+04	3.256395e+04	3.174626e+04	3.190142e+04	3.100063e+04	3.150089e+04	3.234796e+04	3.258006e+04	3.142933e+04	3.214138e+04	3.283460e+04	3.213245e+04	3.224466e+04	3.260667e+04	3.169252e+04	3.147045e+04	3.191615e+04	3.128687e+04	3.197620e+04	3.173716e+04	3.255293e+04	3.254596e+04	3.220483e+04	3.182686e+04	3.252096e+04	3.201242e+04	3.178957e+04	3.234244e+04	3.209597e+04	3.267572e+04	3.255632e+04	3.343236e+04	3.236593e+04	3.230145e+04	3.163691e+04	3.262452e+04	3.227238e+04	3.279854e+04	3.217179e+04	3.211794e+04	3.238055e+04	3.290909e+04	3.265877e+04	3.215250e+04	3.306998e+04	3.286236e+04	3.229984e+04	3.320081e+04	3.320082e+04	3.282715e+04	3.304256e+04	3.231308e+04	3.301782e+04	3.315234e+04	3.298400e+04	3.274411e+04	3.408382e+04	3.303059e+04	3.317573e+04	3.388612e+04	3.307346e+04	3.272064e+04	3.354112e+04	3.360356e+04	3.315270e+04	3.389973e+04	3.302685e+04	3.436415e+04	3.347626e+04	3.399931e+04	3.383883e+04	3.279588e+04	3.318461e+04	3.381434e+04	3.326050e+04	3.288480e+04	3.340150e+04	3.368453e+04	3.291789e+04	3.313776e+04	3.333755e+04	3.340015e+04	3.174276e+04	3.270585e+04	3.298887e+04	3.241167e+04	3.352467e+04	3.284758e+04	3.315547e+04	3.271344e+04	3.253480e+04	3.256228e+04	3.256925e+04	3.199405e+04	3.226465e+04	3.279166e+04	3.405915e+04	3.362953e+04	3.330304e+04	3.346984e+04	3.345528e+04	3.327795e+04	3.322192e+04	3.281471e+04	3.268595e+04	3.267176e+04	3.325363e+04	3.282232e+04	3.291102e+04	3.325401e+04	3.338787e+04	3.325647e+04	3.294308e+04	3.235654e+04	3.355067e+04	3.310497e+04	3.410711e+04	3.349622e+04	3.324183e+04	3.388255e+04	3.311193e+04	3.310310e+04	3.266540e+04	3.355993e+04	3.273050e+04	3.328171e+04	3.411524e+04	3.348865e+04	3.355751e+04	3.338979e+04	3.386442e+04	3.279883e+04	3.379726e+04	3.425906e+04	3.338172e+04	3.395662e+04	3.346862e+04	3.380407e+04	3.418629e+04	3.416245e+04	3.381745e+04	3.439972e+04	3.451198e+04	3.468740e+04	3.526269e+04	3.522339e+04	3.462740e+04	3.543107e+04	3.423467e+04	3.477970e+04	3.515319e+04	3.577692e+04	3.561546e+04	3.506976e+04	3.548284e+04	3.475416e+04	3.585029e+04	3.586372e+04	3.540142e+04	3.498179e+04	3.579275e+04	3.491121e+04	3.553964e+04	3.534481e+04	3.586586e+04	3.583733e+04	3.535783e+04	3.549901e+04	3.660267e+04	3.620854e+04	3.528090e+04	3.681024e+04	3.638099e+04	3.569659e+04	3.674309e+04	3.671775e+04	3.679462e+04	3.735443e+04	3.678772e+04	3.595249e+04	3.684205e+04	3.680451e+04	3.641407e+04	3.652956e+04	3.656662e+04	3.632158e+04	3.661887e+04	3.648200e+04	3.525949e+04	3.585985e+04	3.530450e+04	3.565128e+04	3.547025e+04	3.510093e+04	3.531489e+04	3.405887e+04	3.485085e+04	3.413592e+04	3.509842e+04	3.492409e+04	3.481659e+04	3.432159e+04	3.492166e+04	3.470864e+04	3.455856e+04	3.451901e+04	3.461921e+04	3.451676e+04	3.381978e+04	3.436527e+04	3.378535e+04	3.436760e+04	3.392234e+04	3.394878e+04	3.459892e+04	3.459962e+04	3.389647e+04	3.514943e+04	3.512474e+04	3.478180e+04	3.481841e+04	3.479908e+04	3.447362e+04	3.539175e+04	3.520483e+04	3.529613e+04	3.499548e+04	3.507648e+04	3.589838e+04	3.454174e+04	3.484784e+04	3.518965e+04	3.488692e+04	3.603644e+04	3.585910e+04	3.509095e+04	3.467390e+04	3.505223e+04	3.562931e+04	3.537916e+04	3.506122e+04	3.501971e+04	3.552687e+04	3.484049e+04	3.506853e+04	3.524092e+04	3.426570e+04	3.537304e+04	3.480268e+04	3.448013e+04	3.457464e+04	3.501990e+04	3.404771e+04	3.473804e+04	3.383965e+04	3.444182e+04	3.394600e+04	3.400835e+04	3.436624e+04	3.400045e+04	3.432843e+04	3.440892e+04	3.412127e+04	3.354168e+04	3.379496e+04	3.407504e+04	3.439930e+04	3.375727e+04	3.388325e+04	3.410094e+04	3.345855e+04	3.363640e+04	3.422470e+04	3.374825e+04	3.349055e+04	3.263889e+04	3.317569e+04	3.331710e+04	3.325415e+04	3.341951e+04	3.346085e+04	3.315863e+04	3.372868e+04	3.349958e+04	3.317873e+04	3.296375e+04	3.351498e+04	3.293278e+04	3.345587e+04	3.365445e+04	3.350696e+04	3.398999e+04	3.441666e+04	3.476018e+04	3.493974e+04	3.452892e+04	3.487379e+04	3.497865e+04	3.559266e+04	3.525718e+04	3.590142e+04	3.592227e+04	3.609777e+04	3.606799e+04	3.536183e+04	3.644732e+04	3.548149e+04	3.625740e+04	3.703683e+04	3.657247e+04	3.595052e+04	3.580940e+04	3.528806e+04	3.584076e+04	3.569880e+04	3.598511e+04	3.463960e+04	3.450848e+04	3.463472e+04	3.453667e+04	3.469907e+04	3.460269e+04	3.515459e+04	3.429978e+04	3.434409e+04	3.338138e+04	3.357434e+04	3.377892e+04	3.382916e+04	3.320951e+04	3.239847e+04	3.275391e+04	3.277672e+04	3.210689e+04	3.236347e+04	3.223586e+04	3.206407e+04	3.236383e+04	3.296811e+04	3.251165e+04	3.185159e+04	3.271116e+04	3.223257e+04	3.208433e+04	3.177396e+04	3.108638e+04	3.108642e+04	3.144452e+04	3.179867e+04	3.140281e+04	3.210781e+04	3.190688e+04	3.240456e+04	3.210324e+04	3.160922e+04	3.156073e+04	3.137844e+04	3.147234e+04	3.198768e+04	3.147054e+04	3.113999e+04	3.181796e+04	3.144348e+04	3.214357e+04	3.206432e+04	3.214264e+04	3.194631e+04	3.142819e+04	3.174492e+04	3.180989e+04	3.177961e+04	3.241091e+04	3.169417e+04	3.240095e+04	3.221795e+04	3.200453e+04	3.255655e+04	3.267492e+04	3.272427e+04	3.268275e+04	3.125449e+04	3.190885e+04	3.227149e+04	3.250419e+04	3.232416e+04	3.288590e+04	3.250312e+04	3.263154e+04	3.301952e+04	3.238243e+04	3.401887e+04	3.347922e+04	3.242106e+04	3.268673e+04	3.266359e+04	3.309447e+04	3.296814e+04	3.265961e+04	3.274675e+04	3.254122e+04	3.287680e+04	3.294129e+04	3.275511e+04	3.209731e+04	3.237801e+04	3.276346e+04	3.169975e+04	3.148017e+04	3.197978e+04	3.256708e+04	3.268074e+04	3.187481e+04	3.090271e+04	3.180549e+04	3.185020e+04	3.170931e+04	3.165337e+04	3.127378e+04	3.187762e+04	3.220133e+04	3.136430e+04	3.086585e+04	3.128041e+04	3.126836e+04	3.149343e+04	3.122271e+04	3.207992e+04	3.114782e+04	3.220331e+04	3.214437e+04	3.238272e+04	3.121457e+04	3.138706e+04	3.137638e+04	3.148572e+04	3.150362e+04	3.171000e+04	3.092444e+04	3.155827e+04	3.164636e+04	3.205708e+04	3.115786e+04	3.132947e+04	3.123971e+04	3.208558e+04	3.214791e+04	3.107145e+04	3.188171e+04	3.161918e+04	3.159054e+04	3.231543e+04	3.190604e+04	3.171396e+04	3.147765e+04	3.135835e+04	3.167304e+04	3.170352e+04	3.157238e+04	3.105579e+04	3.207075e+04	3.210941e+04	3.185571e+04	3.273159e+04	3.135672e+04	3.202123e+04	3.205760e+04	3.213393e+04	3.293805e+04	3.134294e+04	3.156864e+04	3.204527e+04	3.273748e+04	3.205335e+04	3.190257e+04	3.192259e+04	3.232378e+04	3.177190e+04	3.226172e+04	3.203788e+04	3.286399e+04	3.246216e+04	3.293614e+04	3.202825e+04	3.254605e+04	3.317483e+04	3.330304e+04	3.287649e+04	3.231815e+04	3.250324e+04	3.298783e+04	3.350348e+04	3.272773e+04	3.334779e+04	3.379706e+04	3.317159e+04	3.291282e+04	3.297111e+04	3.231867e+04
2.456070e+02	3.122122e+04	3.186436e+04	3.205600e+04	3.181394e+04	3.130516e+04	3.140041e+04	3.136652e+04	3.198166e+04	3.185331e+04	3.173748e+04	3.130528e+04	3.132597e+04	3.119907e+04	3.221629e+04	3.193725e+04	3.150871e+04	3.159908e+04	3.164081e+04	3.186592e+04	3.197554e+04	3.145424e+04	3.152747e+04	3.175395e+04	3.153167e+04	3.163041e+04	3.190020e+04	3.137539e+04	3.193756e+04	3.137917e+04	3.210392e+04	3.198437e+04	3.153310e+04	3.132379e+04	3.228933e+04	3.160184e+04	3.171107e+04	3.127690e+04	3.222897e+04	3.193154e+04	3.204875e+04	3.159071e+04	3.192891e+04	3.161817e+04	3.193828e+04	3.212624e+04	3.166009e+04	3.170363e+04	3.130056e+04	3.215989e+04	3.187343e+04	3.158886e+04	3.161978e+04	3.168228e+04	3.178065e+04	3.223916e+04	3.227678e+04	3.228580e+04	3.121253e+04	3.195164e+04	3.167185e+04	3.169646e+04	3.203916e+04	3.160325e+04	3.288389e+04	3.182478e+04	3.219862e+04	3.226072e+04	3.130291e+04	3.171037e+04	3.219810e+04	3.167994e+04	3.135587e+04	3.117113e+04	3.133605e+04	3.190793e+04	3.235164e+04	3.227627e+04	3.235583e+04	3.204976e+04	3.096130e+04	3.208132e+04	3.288808e+04	3.148248e+04	3.145743e+04	3.139144e+04	3.135712e+04	3.224373e+04	3.136374e+04	3.210648e+04	3.265254e+04	3.161800e+04	3.262712e+04	3.172357e+04	3.141428e+04	3.233364e+04	3.211277e+04	3.210038e+04	3.213074e+04	3.205270e+04	3.245193e+04	3.258979e+04	3.266370e+04	3.237248e+04	3.267038e+04	3.222726e+04	3.190727e+04	3.254729e+04	3.237039e+04	3.287893e+04	3.284290e+04	3.226689e+04	3.293416e+04	3.289497e+04	3.340780e+04	3.370533e+04	3.369686e+04	3.280827e+04	3.291369e+04	3.312737e+04	3.256791e+04	3.338114e+04	3.262511e+04	3.291608e+04	3.295859e+04	3.234648e+04	3.284343e+04	3.298414e+04	3.267888e+04	3.228875e+04	3.342964e+04	3.280476e+04	3.269050e+04	3.197737e+04	3.229331e+04	3.209288e+04	3.232172e+04	3.302207e+04	3.278125e+04	3.245484e+04	3.239592e+04	3.238641e+04	3.320591e+04	3.223285e+04	3.254324e+04	3.291289e+04	3.258735e+04	3.301825e+04	3.273860e+04	3.201137e+04	3.302438e+04	3.283816e+04	3.218490e+04	3.294298e+04	3.347255e+04	3.343202e+04	3.270933e+04	3.253544e+04	3.295853e+04	3.265376e+04	3.283538e+04	3.364990e+04	3.375088e+04	3.283204e+04	3.307049e+04	3.396972e+04	3.301862e+04	3.297447e+04	3.313638e+04	3.296821e+04	3.307039e+04	3.332055e+04	3.297168e+04	3.400071e+04	3.370586e+04	3.324790e+04	3.318352e+04	3.408435e+04	3.379423e+04	3.314708e+04	3.293539e+04	3.346792e+04	3.238020e+04	3.252275e+04	3.404257e+04	3.321165e+04	3.284198e+04	3.377028e+04	3.242216e+04	3.265081e+04	3.330667e+04	3.352689e+04	3.337557e+04	3.359797e+04	3.367781e+04	3.329977e+04	3.374675e+04	3.336224e+04	3.392209e+04	3.379305e+04	3.445119e+04	3.436217e+04	3.410743e+04	3.377724e+04	3.420509e+04	3.422603e+04	3.418556e+04	3.456711e+04	3.479973e+04	3.488146e+04	3.500110e+04	3.459677e+04	3.411428e+04	3.530545e+04	3.573889e+04	3.452681e+04	3.464114e+04	3.629691e+04	3.504870e+04	3.571609e+04	3.577483e+04	3.466879e+04	3.420143e+04	3.580485e+04	3.631847e+04	3.576740e+04	3.586536e+04	3.605496e+04	3.503216e+04	3.506461e+04	3.613609e+04	3.560606e+04	3.625322e+04	3.547887e+04	3.525471e+04	3.587696e+04	3.585222e+04	3.530978e+04	3.553783e+04	3.586729e+04	3.522895e+04	3.577780e+04	3.607259e+04	3.546324e+04	3.478300e+04	3.444794e+04	3.455671e+04	3.480159e+04	3.480048e+04	3.495093e+04	3.472870e+04	3.495276e+04	3.445407e+04	3.442267e+04	3.375807e+04	3.323983e+04	3.366957e+04	3.396592e+04	3.367810e+04	3.343050e+04	3.344366e+04	3.391664e+04	3.393174e+04	3.488494e+04	3.412993e+04	3.339973e+04	3.450097e+04	3.432710e+04	3.356677e+04	3.434778e+04	3.384264e+04	3.444557e+04	3.519944e+04	3.448360e+04	3.405451e+04	3.387212e+04	3.363065e+04	3.367467e+04	3.424123e+04	3.368862e+04	3.418608e+04	3.435575e+04	3.510216e+04	3.447670e+04	3.524586e+04	3.424947e+04	3.402970e+04	3.488360e+04	3.511104e+04	3.498319e+04	3.488933e+04	3.471537e+04	3.411596e+04	3.498861e+04	3.454835e+04	3.470883e+04	3.406862e+04	3.484022e+04	3.394758e+04	3.341587e+04	3.475884e+04	3.414985e+04	3.404999e+04	3.426735e+04	3.416476e+04	3.468495e+04	3.431169e+04	3.388017e+04	3.392246e+04	3.338638e+04	3.360515e+04	3.426415e+04	3.446869e+04	3.306701e+04	3.338247e+04	3.356388e+04	3.355829e+04	3.425333e+04	3.311520e+04	3.338057e+04	3.276604e+04	3.298746e+04	3.313158e+04	3.333277e+04	3.358592e+04	3.282459e+04	3.249720e+04	3.265513e+04	3.312515e+04	3.209502e+04	3.227854e+04	3.292001e+04	3.233823e+04	3.258133e+04	3.256877e+04	3.280708e+04	3.191803e+04	3.300454e+04	3.271550e+04	3.258744e+04	3.345128e+04	3.320866e+04	3.339339e+04	3.362593e+04	3.304991e+04	3.336160e+04	3.351034e+04	3.345053e+04	3.376723e+04	3.316933e+04	3.437929e+04	3.398297e+04	3.379634e+04	3.360676e+04	3.375594e+04	3.459976e+04	3.564560e+04	3.515270e+04	3.522711e+04	3.560386e+04	3.453505e+04	3.473027e+04	3.567585e+04	3.575637e+04	3.519425e+04	3.531701e+04	3.453822e+04	3.436241e+04	3.484248e+04	3.516637e+04	3.485440e+04	3.408004e+04	3.471620e+04	3.432567e+04	3.417549e+04	3.395344e+04	3.387919e+04	3.377952e+04	3.302239e+04	3.358743e+04	3.263482e+04	3.249518e+04	3.309152e+04	3.292380e+04	3.208598e+04	3.164014e+04	3.180413e+04	3.241169e+04	3.236327e+04	3.161463e+04	3.229186e+04	3.142693e+04	3.244242e+04	3.240597e+04	3.156780e+04	3.155745e+04	3.232341e+04	3.205029e+04	3.196992e+04	3.118905e+04	3.158387e+04	3.126071e+04	3.098647e+04	3.121373e+04	3.197869e+04	3.186640e+04	3.064786e+04	3.161667e+04	3.248702e+04	3.103169e+04	3.085102e+04	3.181155e+04	3.170198e+04	3.112014e+04	3.132361e+04	3.134746e+04	3.138935e+04	3.113658e+04	3.107577e+04	3.151025e+04	3.194351e+04	3.247125e+04	3.196436e+04	3.147521e+04	3.165306e+04	3.101542e+04	3.182810e+04	3.204411e+04	3.282962e+04	3.147657e+04	3.158699e+04	3.189607e+04	3.151502e+04	3.138035e+04	3.205999e+04	3.200577e+04	3.214387e+04	3.245042e+04	3.196373e+04	3.238506e+04	3.146583e+04	3.199533e+04	3.224766e+04	3.229887e+04	3.268982e+04	3.258049e+04	3.294109e+04	3.331279e+04	3.236179e+04	3.324867e+04	3.242689e+04	3.254745e+04	3.313939e+04	3.337361e+04	3.220160e+04	3.212307e+04	3.283728e+04	3.274715e+04	3.262346e+04	3.277217e+04	3.236461e+04	3.215094e+04	3.162403e+04	3.240606e+04	3.161244e+04	3.188055e+04	3.108573e+04	3.284463e+04	3.146202e+04	3.140857e+04	3.204716e+04	3.138381e+04	3.166232e+04	3.246816e+04	3.240550e+04	3.124242e+04	3.161730e+04	3.121601e+04	3.170502e+04	3.133285e+04	3.099744e+04	3.152435e+04	3.145065e+04	3.098777e+04	3.151454e+04	3.124760e+04	3.121213e+04	3.184365e+04	3.212785e+04	3.124878e+04	3.136547e+04	3.099147e+04	3.165004e+04	3.141622e+04	3.156802e+04	3.147227e+04	3.205320e+04	3.123843e+04	3.183052e+04	3.134606e+04	3.155916e+04	3.098458e+04	3.187795e+04	3.172397e+04	3.210981e+04	3.155912e+04	3.163304e+04	3.120363e+04	3.134414e+04	3.172685e+04	3.117127e+04	3.156096e+04	3.187263e+04	3.178507e+04	3.156397e+04	3.128540e+04	3.189671e+04	3.214167e+04	3.163719e+04	3.159183e+04	3.183400e+04	3.277439e+04	3.186990e+04	3.225029e+04	3.199097e+04	3.223474e+04	3.285730e+04	3.237614e+04	3.209635e+04	3.151473e+04	3.254036e+04	3.188829e+04	3.158354e+04	3.242255e+04	3.296269e+04	3.259325e+04	3.273577e+04	3.210666e+04	3.306372e+04	3.342084e+04	3.333636e+04	3.267805e+04	3.277690e+04	3.331490e+04	3.303662e+04	3.275886e+04	3.309628e+04	3.327631e+04	3.382850e+04	3.344065e+04	3.308240e+04	3.345296e+04
2.456210e+02	3.155404e+04	3.170916e+04	3.146019e+04	3.129173e+04	3.180657e+04	3.151526e+04	3.153232e+04	3.109977e+04	3.153859e+04	3.121716e+04	3.149921e+04	3.148228e+04	3.185572e+04	3.224402e+04	3.192311e+04	3.103326e+04	3.090724e+04	3.185385e+04	3.183938e+04	3.093253e+04	3.215153e+04	3.178859e+04	3.079347e+04	3.146138e+04	3.170429e+04	3.213964e+04	3.193381e+04	3.164649e+04	3.131722e+04	3.201993e+04	3.171943e+04	3.150283e+04	3.095749e+04	3.134852e+04	3.186815e+04	3.218859e+04	3.175518e+04	3.185192e+04	3.162066e+04	3.220884e+04	3.151175e+04	3.125176e+04	3.123146e+04	3.118811e+04	3.227109e+04	3.182119e+04	3.161767e+04	3.219912e+04	3.183954e+04	3.136220e+04	3.259512e+04	3.166119e+04	3.119970e+04	3.201670e+04	3.163565e+04	3.197817e+04	3.139480e+04	3.154462e+04	3.173407e+04	3.184036e+04	3.196070e+04	3.154933e+04	3.127302e+04	3.228899e+04	3.192879e+04	3.142624e+04	3.169485e+04	3.259976e+04	3.215699e+04	3.245365e+04	3.133059e+04	3.202825e+04	3.162044e+04	3.160693e+04	3.197371e+04	3.177056e+04	3.242296e+04	3.154555e+04	3.172683e+04	3.239814e+04	3.192371e+04	3.207054e+04	3.152646e+04	3.151507e+04	3.289248e+04	3.218068e+04	3.183484e+04	3.201704e+04	3.227981e+04	3.210717e+04	3.285683e+04	3.186784e+04	3.237903e+04	3.164680e+04	3.259209e+04	3.122026e+04	3.236442e+04	3.249843e+04	3.219198e+04	3.294199e+04	3.167028e+04	3.205540e+04	3.302819e+04	3.194331e+04	3.267512e+04	3.195928e+04	3.224960e+04	3.179671e+04	3.226870e+04	3.261660e+04	3.297198e+04	3.260708e+04	3.216606e+04	3.221226e+04	3.260810e+04	3.255067e+04	3.287199e+04	3.201966e+04	3.263643e+04	3.235300e+04	3.318838e+04	3.284307e+04	3.266092e+04	3.312802e+04	3.376103e+04	3.289800e+04	3.308789e+04	3.275466e+04	3.272134e+04	3.223718e+04	3.268323e+04	3.215938e+04	3.263217e+04	3.301296e+04	3.239387e+04	3.268529e+04	3.293336e+04	3.281964e+04	3.342123e+04	3.219828e+04	3.216630e+04	3.181636e+04	3.259312e+04	3.166188e+04	3.270826e+04	3.277653e+04	3.259166e+04	3.284906e+04	3.233749e+04	3.286240e+04	3.266561e+04	3.192081e+04	3.279460e+04	3.324558e+04	3.213802e+04	3.226831e+04	3.258677e+04	3.318988e+04	3.293589e+04	3.271964e+04	3.237410e+04	3.252440e+04	3.240829e+04	3.306114e+04	3.334893e+04	3.258667e+04	3.202214e+04	3.260729e+04	3.324628e+04	3.305457e+04	3.246327e+04	3.239615e+04	3.226704e+04	3.322033e+04	3.318328e+04	3.301419e+04	3.308273e+04	3.300359e+04	3.278466e+04	3.281381e+04	3.239413e+04	3.267336e+04	3.304957e+04	3.244473e+04	3.354922e+04	3.304131e+04	3.415298e+04	3.275617e+04	3.288612e+04	3.322458e+04	3.355109e+04	3.274434e+04	3.341408e+04	3.376339e+04	3.270848e+04	3.361779e+04	3.373020e+04	3.438531e+04	3.363298e+04	3.400457e+04	3.443813e+04	3.462931e+04	3.412913e+04	3.437881e+04	3.392408e+04	3.424507e+04	3.470838e+04	3.435306e+04	3.419774e+04	3.364711e+04	3.434972e+04	3.535448e+04	3.535650e+04	3.471373e+04	3.468312e+04	3.543131e+04	3.499621e+04	3.504636e+04	3.451248e+04	3.502501e+04	3.495406e+04	3.595359e+04	3.456243e+04	3.510585e+04	3.464811e+04	3.544233e+04	3.546262e+04	3.548614e+04	3.588103e+04	3.554119e+04	3.508844e+04	3.581122e+04	3.634404e+04	3.484460e+04	3.474671e+04	3.479300e+04	3.514483e+04	3.556190e+04	3.532438e+04	3.461926e+04	3.548516e+04	3.521151e+04	3.431412e+04	3.520825e+04	3.526710e+04	3.498074e+04	3.477890e+04	3.441378e+04	3.466691e+04	3.454490e+04	3.394697e+04	3.468073e+04	3.368798e+04	3.321509e+04	3.416678e+04	3.332527e+04	3.371212e+04	3.325580e+04	3.279373e+04	3.325982e+04	3.378899e+04	3.428348e+04	3.319378e+04	3.336306e+04	3.308217e+04	3.390341e+04	3.342429e+04	3.365184e+04	3.314363e+04	3.298222e+04	3.401227e+04	3.336526e+04	3.353709e+04	3.364479e+04	3.450713e+04	3.420990e+04	3.376962e+04	3.401765e+04	3.384676e+04	3.359374e+04	3.417335e+04	3.418069e+04	3.489902e+04	3.403717e+04	3.429955e+04	3.439583e+04	3.450893e+04	3.413488e+04	3.432208e+04	3.399617e+04	3.466762e+04	3.498271e+04	3.395229e+04	3.437343e+04	3.358635e+04	3.392828e+04	3.361400e+04	3.349458e+04	3.406412e+04	3.413094e+04	3.392416e+04	3.356490e+04	3.364250e+04	3.249254e+04	3.334729e+04	3.268367e+04	3.310500e+04	3.338233e+04	3.344004e+04	3.316544e+04	3.331077e+04	3.367568e+04	3.381679e+04	3.352963e+04	3.398325e+04	3.365133e+04	3.322869e+04	3.294413e+04	3.340048e+04	3.309934e+04	3.323624e+04	3.270332e+04	3.309144e+04	3.263654e+04	3.347296e+04	3.294669e+04	3.173666e+04	3.302698e+04	3.315812e+04	3.269930e+04	3.234039e+04	3.283812e+04	3.247773e+04	3.226191e+04	3.243935e+04	3.332426e+04	3.272318e+04	3.192263e+04	3.247943e+04	3.198542e+04	3.252733e+04	3.239956e+04	3.327314e+04	3.293034e+04	3.242708e+04	3.271396e+04	3.263629e+04	3.328753e+04	3.357585e+04	3.403364e+04	3.380909e+04	3.396651e+04	3.363375e+04	3.401716e+04	3.383577e+04	3.481471e+04	3.386807e+04	3.383531e+04	3.436848e+04	3.354981e+04	3.434322e+04	3.449891e+04	3.522606e+04	3.514052e+04	3.515093e+04	3.432588e+04	3.425498e+04	3.496785e+04	3.436598e+04	3.441961e+04	3.451375e+04	3.422875e+04	3.385185e+04	3.382212e+04	3.432919e+04	3.369635e+04	3.304978e+04	3.300418e+04	3.298337e+04	3.316605e+04	3.238177e+04	3.231300e+04	3.256151e+04	3.249133e+04	3.242273e+04	3.239867e+04	3.189510e+04	3.217942e+04	3.158368e+04	3.189103e+04	3.147496e+04	3.182599e+04	3.183099e+04	3.153688e+04	3.218927e+04	3.128881e+04	3.170153e+04	3.220770e+04	3.204735e+04	3.115805e+04	3.183110e+04	3.157774e+04	3.186944e+04	3.117059e+04	3.130654e+04	3.083273e+04	3.194651e+04	3.093746e+04	3.094609e+04	3.115967e+04	3.207664e+04	3.106678e+04	3.164214e+04	3.202918e+04	3.119598e+04	3.135202e+04	3.201706e+04	3.160670e+04	3.133543e+04	3.120008e+04	3.105277e+04	3.123299e+04	3.146821e+04	3.142074e+04	3.160738e+04	3.143377e+04	3.140408e+04	3.134607e+04	3.161658e+04	3.105051e+04	3.157528e+04	3.126049e+04	3.170776e+04	3.146243e+04	3.168813e+04	3.164283e+04	3.248572e+04	3.192667e+04	3.208113e+04	3.247507e+04	3.204437e+04	3.239523e+04	3.196411e+04	3.118494e+04	3.157904e+04	3.142421e+04	3.207181e+04	3.297027e+04	3.266695e+04	3.263441e+04	3.197631e+04	3.207363e+04	3.133431e+04	3.264676e+04	3.274719e+04	3.219031e+04	3.160830e+04	3.182214e+04	3.296752e+04	3.134848e+04	3.128548e+04	3.170121e+04	3.161596e+04	3.198349e+04	3.241553e+04	3.123911e+04	3.219797e+04	3.224302e+04	3.149279e+04	3.228879e+04	3.123523e+04	3.160493e+04	3.163038e+04	3.089571e+04	3.155654e+04	3.101897e+04	3.118124e+04	3.053512e+04	3.195150e+04	3.086370e+04	3.141869e+04	3.075659e+04	3.091123e+04	3.067224e+04	2.989777e+04	3.105104e+04	3.136185e+04	3.137756e+04	3.122570e+04	3.128504e+04	3.150008e+04	3.137787e+04	3.154299e+04	3.139457e+04	3.107805e+04	3.119704e+04	3.168118e+04	3.107480e+04	3.094869e+04	3.197055e+04	3.176944e+04	3.155846e+04	3.146312e+04	3.203074e+04	3.176882e+04	3.175928e+04	3.059144e+04	3.094655e+04	3.124396e+04	3.215549e+04	3.184332e+04	3.112572e+04	3.186367e+04	3.158235e+04	3.159573e+04	3.086287e+04	3.238532e+04	3.260209e+04	3.245427e+04	3.225382e+04	3.216779e+04	3.240035e+04	3.154090e+04	3.255092e+04	3.156134e+04	3.185956e+04	3.264786e+04	3.198353e+04	3.211840e+04	3.204521e+04	3.228610e+04	3.220483e+04	3.234707e+04	3.194031e+04	3.285673e+04	3.285263e+04	3.218534e+04	3.191217e+04	3.295130e+04	3.279508e+04	3.227088e+04	3.230668e+04	3.256878e+04	3.255569e+04	3.279158e+04	3.246203e+04	3.350266e+04	3.314855e+04	3.315438e+04	3.320229e+04	3.349333e+04
2.456360e+02	3.126499e+04	3.158279e+04	3.199045e+04	3.066797e+04	3.158928e+04	3.129117e+04	3.076732e+04	3.185933e+04	3.150459e+04	3.185275e+04	3.201693e+04	3.134647e+04	3.187874e+04	3.185069e+04	3.177055e+04	3.239541e+04	3.181992e+04	3.191786e+04	3.169893e+04	3.036654e+04	3.082628e+04	3.038663e+04	3.169624e+04	3.167087e+04	3.200561e+04	3.178416e+04	3.141148e+04	3.223260e+04	3.256764e+04	3.168908e+04	3.180899e+04	3.177550e+04	3.172138e+04	3.234759e+04	3.088932e+04	3.182197e+04	3.135428e+04	3.145804e+04	3.187744e+04	3.224639e+04	3.175746e+04	3.127843e+04	3.192511e+04	3.188000e+04	3.163096e+04	3.134243e+04	3.112800e+04	3.231989e+04	3.198520e+04	3.167534e+04	3.140282e+04	3.159335e+04	3.218887e+04	3.202363e+04	3.163590e+04	3.096922e+04	3.151714e+04	3.203678e+04	3.201157e+04	3.158776e+04	3.062271e+04	3.129010e+04	3.200161e+04	3.126964e+04	3.128420e+04	3.187365e+04	3.124597e+04	3.114145e+04	3.130384e+04	3.220868e+04	3.170826e+04	3.113420e+04	3.181461e+04	3.144964e+04	3.200347e+04	3.144304e+04	3.179319e+04	3.176593e+04	3.191450e+04	3.218357e+04	3.079982e+04	3.103583e+04	3.210299e+04	3.153549e+04	3.151565e+04	3.266063e+04	3.225506e+04	3.235414e+04	3.215903e+04	3.190898e+04	3.144300e+04	3.246367e+04	3.162541e+04	3.196125e+04	3.177548e+04	3.233241e+04	3.313426e+04	3.194764e+04	3.169267e+04	3.236924e+04	3.276352e+04	3.200806e+04	3.247188e+04	3.231953e+04	3.193111e+04	3.173457e+04	3.256525e+04	3.206837e+04	3.202743e+04	3.241959e+04	3.254929e+04	3.284175e+04	3.236815e+04	3.231621e+04	3.196094e+04	3.258104e+04	3.267950e+04	3.333356e+04	3.260790e+04	3.263265e+04	3.259851e+04	3.246518e+04	3.232886e+04	3.231466e+04	3.308153e+04	3.290996e+04	3.233446e+04	3.294462e+04	3.193100e+04	3.275590e+04	3.260422e+04	3.210673e+04	3.206847e+04	3.217201e+04	3.250215e+04	3.247506e+04	3.210260e+04	3.242077e+04	3.310385e+04	3.216230e+04	3.222968e+04	3.211689e+04	3.243854e+04	3.174625e+04	3.213024e+04	3.198111e+04	3.180038e+04	3.289574e+04	3.299722e+04	3.248592e+04	3.257859e+04	3.214928e+04	3.330618e+04	3.178204e+04	3.209116e+04	3.196818e+04	3.261007e+04	3.237441e+04	3.194877e+04	3.263314e+04	3.289388e+04	3.126873e+04	3.238859e+04	3.212543e+04	3.152990e+04	3.155324e+04	3.218168e+04	3.237309e+04	3.288879e+04	3.261372e+04	3.293639e+04	3.218459e+04	3.289882e+04	3.257468e+04	3.326120e+04	3.295367e+04	3.283749e+04	3.310098e+04	3.180685e+04	3.250793e+04	3.256664e+04	3.362457e+04	3.248449e+04	3.336064e+04	3.354796e+04	3.268418e+04	3.276726e+04	3.266533e+04	3.222513e+04	3.338831e+04	3.331933e+04	3.355241e+04	3.321753e+04	3.295920e+04	3.320450e+04	3.284531e+04	3.327779e+04	3.246294e+04	3.323528e+04	3.412871e+04	3.457138e+04	3.318835e+04	3.423165e+04	3.337676e+04	3.363064e+04	3.373330e+04	3.418524e+04	3.387622e+04	3.435648e+04	3.458122e+04	3.400993e+04	3.467454e+04	3.412403e+04	3.449955e+04	3.509274e+04	3.529958e+04	3.482184e+04	3.516821e+04	3.443816e+04	3.455929e+04	3.497671e+04	3.496417e+04	3.484800e+04	3.464030e+04	3.436395e+04	3.543572e+04	3.528269e+04	3.445206e+04	3.431026e+04	3.524639e+04	3.567306e+04	3.471870e+04	3.424454e+04	3.531617e+04	3.490404e+04	3.504041e+04	3.466570e+04	3.508125e+04	3.475380e+04	3.516256e+04	3.439429e+04	3.420925e+04	3.538537e+04	3.470899e+04	3.444384e+04	3.426693e+04	3.430629e+04	3.463452e+04	3.452379e+04	3.401442e+04	3.370761e+04	3.405728e+04	3.265624e+04	3.297261e+04	3.361994e+04	3.377514e+04	3.339105e+04	3.318392e+04	3.327112e+04	3.348923e+04	3.299104e+04	3.348490e+04	3.319260e+04	3.256321e+04	3.216604e+04	3.329000e+04	3.335635e+04	3.382114e+04	3.365897e+04	3.308955e+04	3.402457e+04	3.362394e+04	3.313071e+04	3.315871e+04	3.336232e+04	3.386268e+04	3.410262e+04	3.385943e+04	3.288985e+04	3.340752e+04	3.394473e+04	3.415060e+04	3.401896e+04	3.396827e+04	3.451982e+04	3.479022e+04	3.417285e+04	3.461996e+04	3.482084e+04	3.468484e+04	3.515789e+04	3.370599e+04	3.402545e+04	3.377565e+04	3.401353e+04	3.405809e+04	3.359464e+04	3.286081e+04	3.339807e+04	3.312454e+04	3.394523e+04	3.345971e+04	3.383914e+04	3.318726e+04	3.338046e+04	3.366768e+04	3.327092e+04	3.290124e+04	3.353898e+04	3.327425e+04	3.323887e+04	3.357209e+04	3.318397e+04	3.367786e+04	3.259118e+04	3.327642e+04	3.349106e+04	3.343941e+04	3.361707e+04	3.279820e+04	3.285430e+04	3.251677e+04	3.327552e+04	3.247609e+04	3.284732e+04	3.329694e+04	3.320706e+04	3.241475e+04	3.236535e+04	3.263202e+04	3.221221e+04	3.273439e+04	3.255767e+04	3.236833e+04	3.254708e+04	3.235156e+04	3.206370e+04	3.187524e+04	3.240351e+04	3.203194e+04	3.206210e+04	3.206980e+04	3.195542e+04	3.311109e+04	3.251494e+04	3.296125e+04	3.227287e+04	3.259679e+04	3.224883e+04	3.282731e+04	3.294224e+04	3.336586e+04	3.351199e+04	3.295978e+04	3.372624e+04	3.381916e+04	3.354020e+04	3.318687e+04	3.441850e+04	3.351282e+04	3.413843e+04	3.340113e+04	3.393975e+04	3.490049e+04	3.447800e+04	3.321054e+04	3.374788e+04	3.389598e+04	3.331611e+04	3.399117e+04	3.383554e+04	3.268362e+04	3.425564e+04	3.386750e+04	3.351887e+04	3.314775e+04	3.300576e+04	3.235873e+04	3.240909e+04	3.236739e+04	3.289867e+04	3.261964e+04	3.279205e+04	3.176103e+04	3.208009e+04	3.160671e+04	3.228701e+04	3.191780e+04	3.230455e+04	3.224105e+04	3.181083e+04	3.155374e+04	3.133346e+04	3.157158e+04	3.150344e+04	3.144085e+04	3.182461e+04	3.182596e+04	3.153035e+04	3.153411e+04	3.116417e+04	3.165110e+04	3.098287e+04	3.103814e+04	3.094871e+04	3.131603e+04	3.120543e+04	3.172110e+04	3.140971e+04	3.135050e+04	3.137397e+04	3.132162e+04	3.133819e+04	3.109672e+04	3.103786e+04	3.117337e+04	3.116622e+04	3.141055e+04	3.023804e+04	3.040346e+04	3.142900e+04	3.170231e+04	3.136519e+04	3.117920e+04	3.180809e+04	3.096199e+04	3.143517e+04	3.147645e+04	3.135837e+04	3.143125e+04	3.074430e+04	3.146271e+04	3.122425e+04	3.167521e+04	3.181292e+04	3.180455e+04	3.190684e+04	3.146545e+04	3.188760e+04	3.150772e+04	3.202251e+04	3.215112e+04	3.199855e+04	3.228070e+04	3.197271e+04	3.163881e+04	3.224569e+04	3.248820e+04	3.206521e+04	3.260075e+04	3.187316e+04	3.344080e+04	3.214043e+04	3.270812e+04	3.220390e+04	3.279172e+04	3.228866e+04	3.208527e+04	3.218763e+04	3.208838e+04	3.182939e+04	3.188087e+04	3.157094e+04	3.181244e+04	3.146205e+04	3.146538e+04	3.193795e+04	3.140584e+04	3.207813e+04	3.155639e+04	3.158768e+04	3.137957e+04	3.137447e+04	3.086813e+04	3.106691e+04	3.159372e+04	3.152268e+04	3.146930e+04	3.106433e+04	3.111099e+04	3.139467e+04	3.100204e+04	3.151521e+04	3.139685e+04	3.102730e+04	3.110801e+04	3.173969e+04	3.130086e+04	3.079475e+04	3.124051e+04	3.191746e+04	3.150640e+04	3.202302e+04	3.062474e+04	3.112382e+04	3.161751e+04	3.103622e+04	3.168806e+04	3.209125e+04	3.129448e+04	3.197993e+04	3.112301e+04	3.080502e+04	3.119322e+04	3.112596e+04	3.185133e+04	3.204373e+04	3.159025e+04	3.171808e+04	3.183764e+04	3.139090e+04	3.233639e+04	3.187692e+04	3.170913e+04	3.149192e+04	3.131243e+04	3.248690e+04	3.248803e+04	3.270263e+04	3.255329e+04	3.192058e+04	3.197372e+04	3.196646e+04	3.181497e+04	3.269718e+04	3.109209e+04	3.193034e+04	3.229677e+04	3.178008e+04	3.239180e+04	3.141406e+04	3.238121e+04	3.218258e+04	3.248467e+04	3.286291e+04	3.273113e+04	3.256212e+04	3.283278e+04	3.249709e+04	3.207096e+04	3.319006e+04	3.237874e+04	3.201973e+04	3.233124e+04	3.260327e+04	3.214481e+04	3.259002e+04	3.318754e+04	3.293798e+04	3.380361e+04	3.314862e+04
2.456603e+02	3.135437e+04	3.188709e+04	3.162116e+04	3.149490e+04	3.176129e+04	3.139711e+04	3.121808e+04	3.147218e+04	3.143381e+04	3.178750e+04	3.181816e+04	3.159099e+04	3.149860e+04	3.231304e+04	3.108956e+04	3.068591e+04	3.127509e+04	3.132468e+04	3.153008e+04	3.049147e+04	3.093079e+04	3.147393e+04	3.060124e+04	3.123028e+04	3.098590e+04	3.216170e+04	3.213999e+04	3.155853e+04	3.138955e+04	3.146260e+04	3.098093e+04	3.116775e+04	3.139595e+04	3.135785e+04	3.107787e+04	3.128437e+04	3.178562e+04	3.256516e+04	3.136270e+04	3.114164e+04	3.082958e+04	3.150371e+04	3.116930e+04	3.175533e+04	3.094885e+04	3.053696e+04	3.096629e+04	3.110406e+04	3.100264e+04	3.131928e+04	3.153131e+04	3.207294e+04	3.111771e+04	3.144154e+04	3.197154e+04	3.211655e+04	3.191856e+04	3.089931e+04	3.101500e+04	3.047009e+04	3.150995e+04	3.195969e+04	3.173818e+04	3.163069e+04	3.149858e+04	3.130604e+04	3.122562e+04	3.161244e+04	3.127052e+04	3.118961e+04	3.135013e+04	3.167505e+04	3.225648e+04	3.141389e+04	3.155697e+04	3.119739e+04	3.095373e+04	3.136019e+04	3.141092e+04	3.162838e+04	3.146001e+04	3.178818e+04	3.189172e+04	3.151097e+04	3.194765e+04	3.156657e+04	3.200392e+04	3.148760e+04	3.182290e+04	3.210210e+04	3.216875e+04	3.193095e+04	3.234495e+04	3.160065e+04	3.213646e+04	3.156465e+04	3.202608e+04	3.223065e+04	3.235566e+04	3.206649e+04	3.151498e+04	3.203085e+04	3.255552e+04	3.198995e+04	3.262993e+04	3.238913e+04	3.203279e+04	3.217878e+04	3.170109e+04	3.205010e+04	3.236704e+04	3.273902e+04	3.181227e+04	3.212395e+04	3.226578e+04	3.252321e+04	3.249447e+04	3.259980e+04	3.305593e+04	3.243406e+04	3.261486e+04	3.239174e+04	3.293934e+04	3.247959e+04	3.257175e+04	3.301468e+04	3.267155e+04	3.250365e+04	3.334824e+04	3.252320e+04	3.239963e+04	3.247140e+04	3.333865e+04	3.216114e+04	3.226221e+04	3.262870e+04	3.208151e+04	3.164538e+04	3.241624e+04	3.151114e+04	3.244181e+04	3.206473e+04	3.224582e+04	3.230022e+04	3.181828e+04	3.197142e+04	3.211144e+04	3.247735e+04	3.178713e+04	3.304707e+04	3.234734e+04	3.110061e+04	3.283108e+04	3.243888e+04	3.248037e+04	3.318082e+04	3.218882e+04	3.261946e+04	3.215121e+04	3.218668e+04	3.251610e+04	3.223120e+04	3.215037e+04	3.258988e+04	3.225027e+04	3.212499e+04	3.249927e+04	3.235794e+04	3.225894e+04	3.240863e+04	3.240027e+04	3.276958e+04	3.316691e+04	3.254945e+04	3.218372e+04	3.167995e+04	3.204403e+04	3.262437e+04	3.245633e+04	3.324176e+04	3.342286e+04	3.209332e+04	3.250242e+04	3.251213e+04	3.228600e+04	3.265185e+04	3.285721e+04	3.283899e+04	3.279574e+04	3.305448e+04	3.325922e+04	3.288376e+04	3.283036e+04	3.348775e+04	3.331817e+04	3.370483e+04	3.214213e+04	3.261739e+04	3.325328e+04	3.364944e+04	3.293723e+04	3.385473e+04	3.396315e+04	3.335912e+04	3.330007e+04	3.282522e+04	3.401410e+04	3.358916e+04	3.419963e+04	3.369478e+04	3.445526e+04	3.450683e+04	3.401635e+04	3.578929e+04	3.412626e+04	3.406150e+04	3.427744e+04	3.466278e+04	3.480134e+04	3.481430e+04	3.469293e+04	3.462789e+04	3.441483e+04	3.416074e+04	3.397603e+04	3.518717e+04	3.519711e+04	3.453691e+04	3.467240e+04	3.522167e+04	3.500182e+04	3.431465e+04	3.497953e+04	3.512537e+04	3.540473e+04	3.442570e+04	3.463350e+04	3.475130e+04	3.396880e+04	3.420663e+04	3.449500e+04	3.455774e+04	3.377040e+04	3.416344e+04	3.456692e+04	3.394082e+04	3.338998e+04	3.388758e+04	3.398574e+04	3.333517e+04	3.253264e+04	3.388348e+04	3.371892e+04	3.320757e+04	3.355775e+04	3.334873e+04	3.410291e+04	3.280308e+04	3.372907e+04	3.311668e+04	3.250395e+04	3.255857e+04	3.295299e+04	3.240173e+04	3.316261e+04	3.297669e+04	3.319738e+04	3.258744e+04	3.327301e+04	3.344692e+04	3.264540e+04	3.384500e+04	3.341438e+04	3.394109e+04	3.395249e+04	3.366405e+04	3.382391e+04	3.356162e+04	3.322321e+04	3.377514e+04	3.384992e+04	3.453583e+04	3.414149e+04	3.343278e+04	3.378158e+04	3.354166e+04	3.312328e+04	3.356985e+04	3.402291e+04	3.374464e+04	3.359714e+04	3.382714e+04	3.371549e+04	3.338338e+04	3.363888e+04	3.381622e+04	3.348068e+04	3.252082e+04	3.314347e+04	3.345386e+04	3.303836e+04	3.319309e+04	3.317472e+04	3.301086e+04	3.278619e+04	3.264852e+04	3.266104e+04	3.242746e+04	3.303503e+04	3.320288e+04	3.323686e+04	3.326517e+04	3.256915e+04	3.205453e+04	3.229302e+04	3.323035e+04	3.278049e+04	3.219236e+04	3.317598e+04	3.283188e+04	3.239246e+04	3.299267e+04	3.247471e+04	3.258905e+04	3.254515e+04	3.215102e+04	3.255512e+04	3.243283e+04	3.315284e+04	3.282406e+04	3.231403e+04	3.257330e+04	3.253969e+04	3.197492e+04	3.203661e+04	3.153426e+04	3.224402e+04	3.173938e+04	3.179610e+04	3.187839e+04	3.173528e+04	3.200511e+04	3.276404e+04	3.138735e+04	3.213248e+04	3.270291e+04	3.203997e+04	3.189248e+04	3.205635e+04	3.308257e+04	3.232212e+04	3.312832e+04	3.286035e+04	3.351195e+04	3.380005e+04	3.364777e+04	3.347046e+04	3.304210e+04	3.326784e+04	3.373047e+04	3.352829e+04	3.388331e+04	3.453552e+04	3.276508e+04	3.372645e+04	3.340420e+04	3.316575e+04	3.403641e+04	3.336022e+04	3.260857e+04	3.364476e+04	3.246444e+04	3.296412e+04	3.300737e+04	3.262035e+04	3.261324e+04	3.318573e+04	3.317111e+04	3.273453e+04	3.274482e+04	3.249492e+04	3.227164e+04	3.210460e+04	3.225360e+04	3.093304e+04	3.201402e+04	3.235504e+04	3.159683e+04	3.146081e+04	3.132205e+04	3.104033e+04	3.118156e+04	3.178795e+04	3.137391e+04	3.153095e+04	3.151803e+04	3.125792e+04	3.202034e+04	3.116709e+04	3.076948e+04	3.090913e+04	3.126423e+04	3.088820e+04	3.090229e+04	3.053677e+04	3.110682e+04	3.063992e+04	3.152309e+04	3.115077e+04	3.127107e+04	3.108252e+04	3.069626e+04	3.142162e+04	3.116102e+04	3.087331e+04	3.082237e+04	3.165612e+04	3.118247e+04	3.061817e+04	3.102868e+04	3.155378e+04	3.143344e+04	3.122206e+04	3.117505e+04	3.106358e+04	3.117783e+04	3.064626e+04	3.088247e+04	3.098262e+04	3.141530e+04	3.179276e+04	3.205629e+04	3.124553e+04	3.116665e+04	3.163866e+04	3.092091e+04	3.158793e+04	3.201370e+04	3.122476e+04	3.148229e+04	3.101235e+04	3.097960e+04	3.113551e+04	3.218570e+04	3.148271e+04	3.167039e+04	3.075450e+04	3.216383e+04	3.174785e+04	3.172879e+04	3.207678e+04	3.218968e+04	3.211684e+04	3.249289e+04	3.138964e+04	3.212611e+04	3.168166e+04	3.199399e+04	3.195261e+04	3.119141e+04	3.230379e+04	3.112439e+04	3.120646e+04	3.174071e+04	3.108377e+04	3.173387e+04	3.121913e+04	3.103069e+04	3.181133e+04	3.099781e+04	3.120902e+04	3.092185e+04	3.106474e+04	3.148811e+04	3.046288e+04	3.172630e+04	3.211903e+04	3.120712e+04	3.116169e+04	3.129757e+04	3.118072e+04	3.113788e+04	3.128239e+04	3.168760e+04	3.008933e+04	3.113724e+04	3.136651e+04	3.079956e+04	3.133389e+04	3.108371e+04	3.022972e+04	3.100296e+04	3.083586e+04	3.085142e+04	3.055346e+04	3.111756e+04	3.100993e+04	3.163171e+04	3.140931e+04	3.197897e+04	3.156790e+04	3.200818e+04	3.062761e+04	3.131468e+04	3.153405e+04	3.136455e+04	3.083265e+04	3.074433e+04	3.140252e+04	3.146512e+04	3.259624e+04	3.093697e+04	3.143211e+04	3.149022e+04	3.100213e+04	3.178279e+04	3.246611e+04	3.153266e+04	3.216374e+04	3.200575e+04	3.151023e+04	3.164412e+04	3.158160e+04	3.294080e+04	3.144122e+04	3.159754e+04	3.224977e+04	3.218413e+04	3.165055e+04	3.215324e+04	3.198626e+04	3.250351e+04	3.138863e+04	3.215131e+04	3.194848e+04	3.221164e+04	3.241131e+04	3.206947e+04	3.240144e+04	3.190668e+04	3.258508e+04	3.286927e+04	3.327404e+04	3.308537e+04	3.225654e+04	3.251840e+04	3.314254e+04	3.270712e+04	3.315646e+04	3.315776e+04	3.330956e+04
2.456782e+02	3.157867e+04	3.137773e+04	3.183321e+04	3.183268e+04	3.097781e+04	3.154536e+04	3.153568e+04	3.128717e+04	3.138070e+04	3.194215e+04	3.256318e+04	3.187810e+04	3.183316e+04	3.171741e+04	3.171058e+04	3.128479e+04	3.191639e+04	3.181110e+04	3.197958e+04	3.202308e+04	3.183119e+04	3.183809e+04	3.132461e+04	3.160426e+04	3.148825e+04	3.101359e+04	3.098376e+04	3.161591e+04	3.163492e+04	3.145446e+04	3.172702e+04	3.198317e+04	3.172372e+04	3.134446e+04	3.111303e+04	3.099575e+04	3.115707e+04	3.132423e+04	3.139729e+04	3.126062e+04	3.165213e+04	3.184454e+04	3.158777e+04	3.293440e+04	3.117494e+04	3.142861e+04	3.133111e+04	3.168070e+04	3.243833e+04	3.196163e+04	3.164030e+04	3.189885e+04	3.162288e+04	3.124727e+04	3.157860e+04	3.236743e+04	3.133087e+04	3.203477e+04	3.181000e+04	3.166594e+04	3.245153e+04	3.111246e+04	3.162453e+04	3.210667e+04	3.130641e+04	3.153505e+04	3.153831e+04	3.104766e+04	3.169808e+04	3.168921e+04	3.236429e+04	3.185241e+04	3.199193e+04	3.188299e+04	3.119656e+04	3.233285e+04	3.192249e+04	3.229670e+04	3.178096e+04	3.242024e+04	3.200902e+04	3.158960e+04	3.186726e+04	3.165214e+04	3.149588e+04	3.264118e+04	3.125891e+04	3.248321e+04	3.134554e+04	3.204788e+04	3.177742e+04	3.150213e+04	3.226908e+04	3.220395e+04	3.140599e+04	3.158927e+04	3.232293e+04	3.186700e+04	3.199439e+04	3.169468e+04	3.229799e+04	3.258988e+04	3.255389e+04	3.258544e+04	3.215342e+04	3.118608e+04	3.233184e+04	3.225574e+04	3.284165e+04	3.153940e+04	3.164147e+04	3.186332e+04	3.308629e+04	3.216277e+04	3.198959e+04	3.211389e+04	3.345457e+04	3.271886e+04	3.308073e+04	3.274771e+04	3.292828e+04	3.283157e+04	3.245951e+04	3.226478e+04	3.218291e+04	3.209752e+04	3.191006e+04	3.207924e+04	3.240729e+04	3.282257e+04	3.268981e+04	3.263948e+04	3.189484e+04	3.219710e+04	3.213266e+04	3.243934e+04	3.261704e+04	3.169896e+04	3.275183e+04	3.236895e+04	3.233735e+04	3.205740e+04	3.250187e+04	3.231747e+04	3.247116e+04	3.273825e+04	3.300360e+04	3.272534e+04	3.220557e+04	3.202755e+04	3.185591e+04	3.209671e+04	3.184494e+04	3.160407e+04	3.245284e+04	3.260041e+04	3.294693e+04	3.248281e+04	3.160094e+04	3.261623e+04	3.216199e+04	3.309080e+04	3.236866e+04	3.202247e+04	3.273251e+04	3.228588e+04	3.216355e+04	3.314460e+04	3.266809e+04	3.196576e+04	3.263103e+04	3.225883e+04	3.295642e+04	3.274064e+04	3.277596e+04	3.322032e+04	3.259350e+04	3.217930e+04	3.315515e+04	3.268214e+04	3.343896e+04	3.274163e+04	3.227899e+04	3.272379e+04	3.310012e+04	3.255781e+04	3.233250e+04	3.247824e+04	3.275143e+04	3.242525e+04	3.310466e+04	3.336319e+04	3.261272e+04	3.270280e+04	3.267545e+04	3.359423e+04	3.342760e+04	3.256617e+04	3.329420e+04	3.345671e+04	3.295813e+04	3.364807e+04	3.340089e+04	3.331893e+04	3.299261e+04	3.338349e+04	3.508375e+04	3.446663e+04	3.423361e+04	3.425876e+04	3.357701e+04	3.443793e+04	3.421923e+04	3.436456e+04	3.419180e+04	3.353686e+04	3.394005e+04	3.446628e+04	3.512878e+04	3.491245e+04	3.462555e+04	3.468355e+04	3.472766e+04	3.429171e+04	3.456310e+04	3.455286e+04	3.554281e+04	3.363422e+04	3.498455e+04	3.460739e+04	3.477664e+04	3.425291e+04	3.507455e+04	3.510402e+04	3.550824e+04	3.446655e+04	3.489591e+04	3.409528e+04	3.526051e+04	3.427172e+04	3.419762e+04	3.427975e+04	3.424689e+04	3.435325e+04	3.375091e+04	3.362076e+04	3.356796e+04	3.376221e+04	3.352471e+04	3.327617e+04	3.428963e+04	3.319207e+04	3.242009e+04	3.291945e+04	3.378880e+04	3.313279e+04	3.261513e+04	3.228745e+04	3.188052e+04	3.363584e+04	3.272894e+04	3.216425e+04	3.325158e+04	3.316215e+04	3.305394e+04	3.278030e+04	3.274409e+04	3.378422e+04	3.296039e+04	3.335185e+04	3.322941e+04	3.286976e+04	3.306867e+04	3.345430e+04	3.349823e+04	3.352378e+04	3.374891e+04	3.342753e+04	3.323626e+04	3.365008e+04	3.348507e+04	3.335189e+04	3.379506e+04	3.366351e+04	3.331512e+04	3.409717e+04	3.353962e+04	3.287013e+04	3.355267e+04	3.387911e+04	3.437297e+04	3.385078e+04	3.380666e+04	3.397058e+04	3.404290e+04	3.357995e+04	3.345616e+04	3.295604e+04	3.362179e+04	3.343605e+04	3.279295e+04	3.378250e+04	3.252455e+04	3.292265e+04	3.398992e+04	3.367065e+04	3.331345e+04	3.313564e+04	3.178584e+04	3.221138e+04	3.352954e+04	3.299906e+04	3.348069e+04	3.299650e+04	3.290158e+04	3.275625e+04	3.285093e+04	3.315568e+04	3.282561e+04	3.298876e+04	3.181976e+04	3.334697e+04	3.233275e+04	3.283091e+04	3.209038e+04	3.286021e+04	3.260656e+04	3.206601e+04	3.195890e+04	3.172135e+04	3.232276e+04	3.268926e+04	3.190115e+04	3.234780e+04	3.239360e+04	3.244325e+04	3.180776e+04	3.170888e+04	3.163101e+04	3.239623e+04	3.225053e+04	3.256655e+04	3.198588e+04	3.162346e+04	3.194814e+04	3.181444e+04	3.294395e+04	3.167777e+04	3.171558e+04	3.244885e+04	3.337042e+04	3.340065e+04	3.234856e+04	3.214719e+04	3.342275e+04	3.208137e+04	3.292533e+04	3.251137e+04	3.315649e+04	3.303771e+04	3.325313e+04	3.276671e+04	3.256493e+04	3.292898e+04	3.349285e+04	3.370493e+04	3.358324e+04	3.322811e+04	3.303887e+04	3.334007e+04	3.250454e+04	3.282710e+04	3.324236e+04	3.339963e+04	3.369120e+04	3.267020e+04	3.283291e+04	3.250455e+04	3.352320e+04	3.261078e+04	3.225555e+04	3.228415e+04	3.195914e+04	3.207387e+04	3.201150e+04	3.196210e+04	3.129025e+04	3.222361e+04	3.185356e+04	3.184504e+04	3.182206e+04	3.142314e+04	3.140347e+04	3.115317e+04	3.067920e+04	3.137000e+04	3.159224e+04	3.159721e+04	3.117333e+04	3.053128e+04	3.137331e+04	3.157562e+04	3.115144e+04	3.139097e+04	3.151863e+04	3.132055e+04	3.068099e+04	3.071550e+04	3.053814e+04	3.131930e+04	3.103686e+04	3.173709e+04	3.107339e+04	3.128546e+04	3.110892e+04	3.175503e+04	3.152090e+04	3.060951e+04	3.176698e+04	3.076749e+04	3.120516e+04	3.155445e+04	3.168523e+04	3.089192e+04	3.018240e+04	3.070068e+04	3.150454e+04	3.086921e+04	3.111147e+04	3.114250e+04	3.101548e+04	3.148283e+04	3.125083e+04	3.143047e+04	3.044874e+04	3.191903e+04	3.172497e+04	3.185672e+04	3.113999e+04	3.127717e+04	3.115173e+04	3.185922e+04	3.168394e+04	3.142309e+04	3.147630e+04	3.199918e+04	3.187565e+04	3.186221e+04	3.217733e+04	3.275702e+04	3.182756e+04	3.248714e+04	3.246219e+04	3.300430e+04	3.227998e+04	3.211638e+04	3.195081e+04	3.232314e+04	3.210997e+04	3.200656e+04	3.178477e+04	3.164579e+04	3.161198e+04	3.127177e+04	3.248286e+04	3.147392e+04	3.183183e+04	3.201739e+04	3.201714e+04	3.069539e+04	3.157246e+04	3.175558e+04	3.109814e+04	3.154180e+04	3.098687e+04	3.153390e+04	3.116724e+04	3.104971e+04	3.106127e+04	3.030711e+04	3.151039e+04	3.130952e+04	3.104879e+04	3.121125e+04	3.161659e+04	3.170395e+04	3.185355e+04	3.071762e+04	3.177901e+04	3.152444e+04	3.132057e+04	3.154324e+04	3.143321e+04	3.200827e+04	3.143053e+04	3.083151e+04	3.114724e+04	3.131694e+04	3.167429e+04	3.136163e+04	3.192780e+04	3.120159e+04	3.131234e+04	3.137924e+04	3.172730e+04	3.175977e+04	3.160918e+04	3.220626e+04	3.142339e+04	3.118009e+04	3.180991e+04	3.189447e+04	3.225085e+04	3.138172e+04	3.109091e+04	3.114569e+04	3.200355e+04	3.135087e+04	3.179961e+04	3.192915e+04	3.200027e+04	3.186328e+04	3.130718e+04	3.216462e+04	3.179659e+04	3.225950e+04	3.181791e+04	3.299746e+04	3.156899e+04	3.190155e+04	3.209131e+04	3.189387e+04	3.227581e+04	3.224426e+04	3.158501e+04	3.204657e+04	3.202361e+04	3.214514e+04	3.273451e+04	3.252157e+04	3.201097e+04	3.279415e+04	3.278315e+04	3.292980e+04	3.274471e+04	3.291361e+04	3.230462e+04	3.272838e+04	3.296949e+04	3.244560e+04	3.294126e+04
2.457031e+02	3.174250e+04	3.186944e+04	3.130761e+04	3.107815e+04	3.116572e+04	3.171230e+04	3.194157e+04	3.197589e+04	3.185131e+04	3.165836e+04	3.143334e+04	3.246599e+04	3.202100e+04	3.151679e+04	3.110671e+04	3.157774e+04	3.180206e+04	3.193789e+04	3.217439e+04	3.145816e+04	3.152938e+04	3.109781e+04	3.151156e+04	3.146894e+04	3.043164e+04	3.171369e+04	3.181729e+04	3.130354e+04	3.118092e+04	3.149030e+04	3.218184e+04	3.124102e+04	3.159888e+04	3.131406e+04	3.147795e+04	3.090001e+04	3.164645e+04	3.117614e+04	3.128550e+04	3.101108e+04	3.113871e+04	3.151809e+04	3.108357e+04	3.218685e+04	3.118501e+04	3.108963e+04	3.146231e+04	3.105321e+04	3.069122e+04	3.054849e+04	3.111785e+04	3.093385e+04	3.194673e+04	3.220918e+04	3.088089e+04	3.153504e+04	3.162480e+04	3.150461e+04	3.124261e+04	3.129304e+04	3.169590e+04	3.126977e+04	3.130650e+04	3.171883e+04	3.183397e+04	3.217178e+04	3.148154e+04	3.112886e+04	3.168958e+04	3.114254e+04	3.124185e+04	3.181921e+04	3.130006e+04	3.197095e+04	3.156996e+04	3.097212e+04	3.150948e+04	3.137028e+04	3.171431e+04	3.119713e+04	3.146063e+04	3.180429e+04	3.118612e+04	3.197068e+04	3.113839e+04	3.166154e+04	3.222831e+04	3.198106e+04	3.155810e+04	3.168832e+04	3.188351e+04	3.219423e+04	3.137845e+04	3.088160e+04	3.169722e+04	3.095172e+04	3.154323e+04	3.206601e+04	3.206941e+04	3.165960e+04	3.258998e+04	3.187660e+04	3.199952e+04	3.264771e+04	3.230060e+04	3.189879e+04	3.202356e+04	3.143953e+04	3.126745e+04	3.182287e+04	3.243262e+04	3.171575e+04	3.298593e+04	3.243203e+04	3.292435e+04	3.256054e+04	3.261286e+04	3.228661e+04	3.194246e+04	3.200882e+04	3.204806e+04	3.271893e+04	3.287292e+04	3.259935e+04	3.248036e+04	3.269984e+04	3.227972e+04	3.215705e+04	3.301134e+04	3.343490e+04	3.223038e+04	3.209221e+04	3.185072e+04	3.226166e+04	3.235990e+04	3.262097e+04	3.145340e+04	3.265585e+04	3.204545e+04	3.262691e+04	3.239177e+04	3.262355e+04	3.229010e+04	3.216368e+04	3.228701e+04	3.259983e+04	3.260204e+04	3.237093e+04	3.206803e+04	3.156302e+04	3.184807e+04	3.213620e+04	3.272116e+04	3.194154e+04	3.259900e+04	3.175726e+04	3.271316e+04	3.190114e+04	3.248627e+04	3.290254e+04	3.282809e+04	3.265811e+04	3.229446e+04	3.178947e+04	3.248787e+04	3.259320e+04	3.289238e+04	3.382478e+04	3.353125e+04	3.250178e+04	3.208450e+04	3.249049e+04	3.227040e+04	3.255262e+04	3.265408e+04	3.236898e+04	3.306087e+04	3.146888e+04	3.183549e+04	3.220290e+04	3.228522e+04	3.257037e+04	3.264119e+04	3.175519e+04	3.226731e+04	3.243552e+04	3.229480e+04	3.233841e+04	3.253462e+04	3.257057e+04	3.253468e+04	3.251494e+04	3.282661e+04	3.221691e+04	3.266480e+04	3.319656e+04	3.308807e+04	3.262065e+04	3.317390e+04	3.342503e+04	3.294095e+04	3.307153e+04	3.394164e+04	3.337322e+04	3.365744e+04	3.350780e+04	3.289423e+04	3.386933e+04	3.385154e+04	3.394047e+04	3.453900e+04	3.417783e+04	3.413364e+04	3.417659e+04	3.364577e+04	3.405928e+04	3.409236e+04	3.403640e+04	3.433016e+04	3.406881e+04	3.393903e+04	3.449867e+04	3.396638e+04	3.449041e+04	3.397662e+04	3.511554e+04	3.469432e+04	3.403954e+04	3.496679e+04	3.437148e+04	3.377149e+04	3.358093e+04	3.447950e+04	3.489015e+04	3.367248e+04	3.384584e+04	3.388934e+04	3.312537e+04	3.353836e+04	3.367271e+04	3.414116e+04	3.406553e+04	3.334047e+04	3.361888e+04	3.361146e+04	3.381363e+04	3.321370e+04	3.381773e+04	3.335414e+04	3.305395e+04	3.363793e+04	3.271984e+04	3.338584e+04	3.279635e+04	3.388595e+04	3.399666e+04	3.286923e+04	3.364776e+04	3.350773e+04	3.295346e+04	3.305225e+04	3.218672e+04	3.340072e+04	3.277609e+04	3.279042e+04	3.334415e+04	3.306126e+04	3.244121e+04	3.311367e+04	3.299962e+04	3.257482e+04	3.257917e+04	3.339391e+04	3.316513e+04	3.333051e+04	3.319501e+04	3.368292e+04	3.352785e+04	3.300691e+04	3.317505e+04	3.338988e+04	3.369696e+04	3.357143e+04	3.344913e+04	3.369397e+04	3.336019e+04	3.311584e+04	3.321378e+04	3.406389e+04	3.324234e+04	3.421579e+04	3.406083e+04	3.241471e+04	3.347144e+04	3.175528e+04	3.299449e+04	3.321713e+04	3.299205e+04	3.337178e+04	3.275636e+04	3.250925e+04	3.257537e+04	3.295418e+04	3.196680e+04	3.237245e+04	3.297932e+04	3.253913e+04	3.312105e+04	3.224787e+04	3.284760e+04	3.284979e+04	3.290059e+04	3.311213e+04	3.241631e+04	3.163919e+04	3.250542e+04	3.247277e+04	3.180620e+04	3.246649e+04	3.306771e+04	3.255842e+04	3.216150e+04	3.272478e+04	3.192956e+04	3.215358e+04	3.272401e+04	3.249188e+04	3.216480e+04	3.250760e+04	3.147318e+04	3.217571e+04	3.167958e+04	3.171966e+04	3.227311e+04	3.119411e+04	3.152204e+04	3.277301e+04	3.197887e+04	3.135275e+04	3.168319e+04	3.174935e+04	3.101251e+04	3.145090e+04	3.215826e+04	3.200959e+04	3.188930e+04	3.200803e+04	3.261463e+04	3.259664e+04	3.165822e+04	3.181004e+04	3.229129e+04	3.232328e+04	3.207508e+04	3.201075e+04	3.161337e+04	3.231716e+04	3.280439e+04	3.223805e+04	3.236795e+04	3.256697e+04	3.209492e+04	3.347458e+04	3.240867e+04	3.273624e+04	3.298129e+04	3.290378e+04	3.343590e+04	3.246086e+04	3.271906e+04	3.314454e+04	3.274376e+04	3.261358e+04	3.277633e+04	3.286353e+04	3.265935e+04	3.273464e+04	3.197383e+04	3.226770e+04	3.281325e+04	3.138939e+04	3.198216e+04	3.207378e+04	3.165596e+04	3.239481e+04	3.116533e+04	3.153646e+04	3.160446e+04	3.185802e+04	3.157611e+04	3.139546e+04	3.156287e+04	3.212003e+04	3.127293e+04	3.183760e+04	3.084595e+04	3.121832e+04	3.110003e+04	3.135094e+04	3.075958e+04	3.151806e+04	3.107526e+04	3.049309e+04	3.096680e+04	3.049276e+04	3.091645e+04	3.103345e+04	3.069128e+04	3.086588e+04	3.041315e+04	3.115429e+04	3.039891e+04	3.072764e+04	3.048621e+04	3.040362e+04	3.110095e+04	3.089397e+04	3.050768e+04	3.048230e+04	3.143398e+04	3.100824e+04	3.121404e+04	3.174720e+04	3.034242e+04	3.092949e+04	3.099812e+04	3.157566e+04	3.160358e+04	3.089497e+04	3.192897e+04	3.147840e+04	3.060209e+04	3.068892e+04	3.188018e+04	3.186122e+04	3.110376e+04	3.097892e+04	3.170585e+04	3.093776e+04	3.104120e+04	3.067186e+04	3.092293e+04	3.091923e+04	3.150696e+04	3.105960e+04	3.155726e+04	3.163503e+04	3.192705e+04	3.177004e+04	3.141434e+04	3.176733e+04	3.140508e+04	3.141243e+04	3.086036e+04	3.172825e+04	3.215306e+04	3.165877e+04	3.160542e+04	3.210100e+04	3.202628e+04	3.170063e+04	3.182541e+04	3.182391e+04	3.156524e+04	3.189283e+04	3.147012e+04	3.080588e+04	3.122819e+04	3.146836e+04	3.168636e+04	3.128574e+04	3.118892e+04	3.083876e+04	3.105660e+04	3.128552e+04	3.089791e+04	3.155467e+04	3.120808e+04	3.113445e+04	3.131215e+04	3.169497e+04	3.114683e+04	3.152715e+04	3.121793e+04	3.082351e+04	3.106234e+04	3.167425e+04	3.132236e+04	3.179100e+04	3.155470e+04	3.107606e+04	3.094267e+04	3.158947e+04	3.048161e+04	3.120078e+04	3.132095e+04	3.088228e+04	3.148263e+04	3.101943e+04	3.148831e+04	3.223951e+04	3.169587e+04	3.075841e+04	3.149619e+04	3.172605e+04	3.157833e+04	3.102698e+04	3.119932e+04	3.134014e+04	3.137964e+04	3.057905e+04	3.132530e+04	3.173005e+04	3.185513e+04	3.152788e+04	3.210817e+04	3.151629e+04	3.140909e+04	3.180099e+04	3.173251e+04	3.165334e+04	3.219809e+04	3.172236e+04	3.172562e+04	3.168438e+04	3.234989e+04	3.212139e+04	3.168223e+04	3.184791e+04	3.183236e+04	3.182358e+04	3.197129e+04	3.251858e+04	3.282054e+04	3.224774e+04	3.213933e+04	3.255210e+04	3.238564e+04	3.258526e+04	3.190462e+04	3.178896e+04	3.205347e+04	3.240208e+04	3.293777e+04	3.284310e+04	3.198786e+04	3.254498e+04	3.306882e+04	3.285573e+04	3.313544e+04	3.273161e+04
2.457172e+02	3.120798e+04	3.140220e+04	3.157706e+04	3.154425e+04	3.103696e+04	3.205796e+04	3.220549e+04	3.110401e+04	3.150945e+04	3.194695e+04	3.183292e+04	3.195800e+04	3.189705e+04	3.195413e+04	3.159862e+04	3.131944e+04	3.159164e+04	3.154095e+04	3.140588e+04	3.130294e+04	3.031040e+04	3.108236e+04	3.128337e+04	3.192030e+04	3.123893e+04	3.105959e+04	3.129955e+04	3.152039e+04	3.093869e+04	3.134593e+04	3.091441e+04	3.140244e+04	3.093572e+04	3.021965e+04	3.127225e+04	3.170021e+04	3.110530e+04	3.146821e+04	3.137550e+04	3.123420e+04	3.093851e+04	3.154070e+04	3.161831e+04	3.136771e+04	3.173767e+04	3.124194e+04	3.106591e+04	3.155233e+04	3.157607e+04	3.156726e+04	3.167823e+04	3.107354e+04	3.224980e+04	3.173777e+04	3.120778e+04	3.105504e+04	3.155234e+04	3.142175e+04	3.200854e+04	3.156688e+04	3.082280e+04	3.117471e+04	3.105202e+04	3.162302e+04	3.183335e+04	3.095418e+04	3.087909e+04	3.128553e+04	3.175937e+04	3.189014e+04	3.164818e+04	3.261057e+04	3.218450e+04	3.155864e+04	3.139333e+04	3.121719e+04	3.127415e+04	3.103440e+04	3.223116e+04	3.116984e+04	3.176981e+04	3.126513e+04	3.130615e+04	3.164449e+04	3.180410e+04	3.110168e+04	3.137160e+04	3.111593e+04	3.201014e+04	3.103461e+04	3.173304e+04	3.160310e+04	3.152182e+04	3.139249e+04	3.168722e+04	3.268061e+04	3.263779e+04	3.152682e+04	3.240123e+04	3.196350e+04	3.231518e+04	3.249785e+04	3.234516e+04	3.291121e+04	3.191790e+04	3.169624e+04	3.149464e+04	3.247073e+04	3.230292e+04	3.215137e+04	3.193033e+04	3.192507e+04	3.240492e+04	3.203336e+04	3.238340e+04	3.234611e+04	3.202960e+04	3.170061e+04	3.263367e+04	3.253001e+04	3.191422e+04	3.262693e+04	3.244730e+04	3.270556e+04	3.170438e+04	3.226454e+04	3.169664e+04	3.231543e+04	3.230925e+04	3.214976e+04	3.220945e+04	3.212419e+04	3.259220e+04	3.162332e+04	3.224207e+04	3.231534e+04	3.121172e+04	3.206520e+04	3.275155e+04	3.303007e+04	3.267346e+04	3.160331e+04	3.217610e+04	3.251733e+04	3.196466e+04	3.204404e+04	3.199486e+04	3.228459e+04	3.243532e+04	3.305097e+04	3.188839e+04	3.178982e+04	3.182574e+04	3.275339e+04	3.216305e+04	3.241025e+04	3.160751e+04	3.204285e+04	3.196639e+04	3.201988e+04	3.224043e+04	3.238489e+04	3.225660e+04	3.229744e+04	3.176947e+04	3.219008e+04	3.219974e+04	3.247504e+04	3.225142e+04	3.226787e+04	3.300481e+04	3.246081e+04	3.271864e+04	3.245033e+04	3.278792e+04	3.268671e+04	3.285865e+04	3.261499e+04	3.243317e+04	3.211903e+04	3.297014e+04	3.142952e+04	3.267443e+04	3.315948e+04	3.318862e+04	3.202286e+04	3.247542e+04	3.264499e+04	3.196273e+04	3.258347e+04	3.255261e+04	3.290348e+04	3.283653e+04	3.248931e+04	3.288481e+04	3.289858e+04	3.295236e+04	3.310280e+04	3.311439e+04	3.284370e+04	3.357189e+04	3.395956e+04	3.380271e+04	3.340255e+04	3.355357e+04	3.337609e+04	3.391838e+04	3.325119e+04	3.407892e+04	3.365042e+04	3.363587e+04	3.366808e+04	3.368410e+04	3.428876e+04	3.386259e+04	3.408657e+04	3.358793e+04	3.324725e+04	3.431048e+04	3.408406e+04	3.385267e+04	3.437428e+04	3.366065e+04	3.508858e+04	3.459803e+04	3.423962e+04	3.447305e+04	3.451090e+04	3.428103e+04	3.523332e+04	3.479470e+04	3.439729e+04	3.386599e+04	3.462415e+04	3.418283e+04	3.401105e+04	3.445579e+04	3.398587e+04	3.456237e+04	3.464834e+04	3.431198e+04	3.350727e+04	3.434736e+04	3.405164e+04	3.401357e+04	3.378975e+04	3.317294e+04	3.281782e+04	3.374269e+04	3.369510e+04	3.352537e+04	3.408930e+04	3.383517e+04	3.332671e+04	3.330999e+04	3.319101e+04	3.246978e+04	3.222896e+04	3.330453e+04	3.231570e+04	3.234814e+04	3.310611e+04	3.351593e+04	3.278264e+04	3.236954e+04	3.224409e+04	3.306682e+04	3.352019e+04	3.255673e+04	3.305254e+04	3.261599e+04	3.211181e+04	3.217329e+04	3.345184e+04	3.225441e+04	3.312098e+04	3.304402e+04	3.368717e+04	3.380293e+04	3.338352e+04	3.305790e+04	3.278065e+04	3.348356e+04	3.247424e+04	3.305987e+04	3.369483e+04	3.337369e+04	3.324620e+04	3.339114e+04	3.339174e+04	3.327625e+04	3.306554e+04	3.320439e+04	3.292579e+04	3.290337e+04	3.371038e+04	3.394674e+04	3.320781e+04	3.312780e+04	3.324611e+04	3.288673e+04	3.326283e+04	3.295797e+04	3.342659e+04	3.300307e+04	3.287153e+04	3.244901e+04	3.256594e+04	3.258831e+04	3.277632e+04	3.257754e+04	3.216009e+04	3.288934e+04	3.270746e+04	3.217310e+04	3.165896e+04	3.280473e+04	3.224992e+04	3.195844e+04	3.216118e+04	3.207589e+04	3.214751e+04	3.268667e+04	3.278125e+04	3.222873e+04	3.260273e+04	3.249646e+04	3.222978e+04	3.196942e+04	3.239523e+04	3.223340e+04	3.195939e+04	3.238016e+04	3.224353e+04	3.127302e+04	3.164787e+04	3.175336e+04	3.223457e+04	3.198912e+04	3.234087e+04	3.213469e+04	3.182680e+04	3.313285e+04	3.198546e+04	3.198217e+04	3.154387e+04	3.139001e+04	3.176199e+04	3.240064e+04	3.149138e+04	3.180488e+04	3.236285e+04	3.260838e+04	3.276745e+04	3.278818e+04	3.314248e+04	3.351932e+04	3.246389e+04	3.211146e+04	3.200147e+04	3.297609e+04	3.194410e+04	3.230243e+04	3.258525e+04	3.312065e+04	3.285905e+04	3.271579e+04	3.285907e+04	3.321850e+04	3.312079e+04	3.247750e+04	3.394446e+04	3.269384e+04	3.294662e+04	3.271099e+04	3.242784e+04	3.250414e+04	3.146171e+04	3.145401e+04	3.161050e+04	3.267031e+04	3.190245e+04	3.151267e+04	3.262398e+04	3.154254e+04	3.203756e+04	3.219852e+04	3.221377e+04	3.169674e+04	3.208140e+04	3.081840e+04	3.155561e+04	3.152081e+04	3.103175e+04	3.181135e+04	3.129493e+04	3.099687e+04	3.124910e+04	3.084662e+04	3.152969e+04	3.046548e+04	3.115270e+04	3.074831e+04	3.137175e+04	3.140932e+04	3.042919e+04	3.110924e+04	3.098765e+04	3.103249e+04	3.023393e+04	3.044246e+04	3.069080e+04	3.069661e+04	3.103871e+04	3.110806e+04	3.096135e+04	3.036931e+04	3.056859e+04	3.140976e+04	3.105448e+04	3.060868e+04	3.051948e+04	3.061707e+04	3.059308e+04	3.099568e+04	3.071371e+04	2.985948e+04	3.113574e+04	3.082092e+04	3.109979e+04	3.082900e+04	3.100466e+04	3.144689e+04	3.119112e+04	3.062192e+04	3.082610e+04	3.080240e+04	3.030841e+04	3.082485e+04	3.144723e+04	3.091035e+04	3.086430e+04	3.088194e+04	3.062752e+04	3.115908e+04	3.165609e+04	3.120077e+04	3.123702e+04	3.190600e+04	3.132987e+04	3.230448e+04	3.180596e+04	3.239877e+04	3.156829e+04	3.161028e+04	3.113439e+04	3.143800e+04	3.177284e+04	3.174089e+04	3.118179e+04	3.201930e+04	3.101738e+04	3.170587e+04	3.261065e+04	3.215842e+04	3.172437e+04	3.120451e+04	3.135088e+04	3.182835e+04	3.075364e+04	3.133627e+04	3.053182e+04	3.072404e+04	3.148820e+04	3.171602e+04	3.078468e+04	3.051111e+04	3.140251e+04	3.194943e+04	3.199228e+04	3.163780e+04	3.115266e+04	3.163615e+04	3.099884e+04	3.158661e+04	3.098468e+04	3.146213e+04	3.115436e+04	3.090802e+04	3.096771e+04	3.037159e+04	3.099426e+04	3.103126e+04	3.114203e+04	3.225527e+04	3.184616e+04	3.124441e+04	3.056122e+04	3.156484e+04	3.110309e+04	3.096486e+04	3.151799e+04	3.140882e+04	3.044149e+04	3.101283e+04	3.116295e+04	3.198622e+04	3.197976e+04	3.194923e+04	3.085325e+04	3.188745e+04	3.169235e+04	3.113131e+04	3.113214e+04	3.150665e+04	3.131595e+04	3.222287e+04	3.281540e+04	3.153872e+04	3.101287e+04	3.193193e+04	3.151771e+04	3.171817e+04	3.187065e+04	3.147124e+04	3.259449e+04	3.217462e+04	3.158951e+04	3.190926e+04	3.287085e+04	3.194016e+04	3.281809e+04	3.217085e+04	3.175462e+04	3.204855e+04	3.141571e+04	3.207063e+04	3.208468e+04	3.201950e+04	3.299649e+04	3.310503e+04	3.267928e+04	3.288665e+04	3.301788e+04	3.234367e+04	3.217058e+04	3.281316e+04	3.262164e+04	3.248950e+04	3.297081e+04	3.329515e+04
2.457413e+02	3.135533e+04	3.180166e+04	3.186817e+04	3.139676e+04	3.139693e+04	3.097068e+04	3.011186e+04	3.096528e+04	3.184281e+04	3.107378e+04	3.054724e+04	3.162661e+04	3.227148e+04	3.175318e+04	3.092050e+04	3.122296e+04	3.144023e+04	3.114799e+04	3.177016e+04	3.102997e+04	3.082884e+04	3.155105e+04	3.103961e+04	3.125020e+04	3.112372e+04	3.232144e+04	3.169015e+04	3.102868e+04	3.144079e+04	3.136647e+04	3.170380e+04	3.080380e+04	3.108051e+04	3.099750e+04	3.120511e+04	3.138510e+04	3.087347e+04	3.135698e+04	3.080375e+04	3.138132e+04	3.140902e+04	3.137017e+04	3.199260e+04	3.226221e+04	3.131859e+04	3.155137e+04	3.170665e+04	3.121019e+04	3.146280e+04	3.096646e+04	3.200075e+04	3.207128e+04	3.140962e+04	3.108046e+04	3.154382e+04	3.119841e+04	3.130591e+04	3.165422e+04	3.073798e+04	3.179683e+04	3.198563e+04	3.106721e+04	3.166648e+04	3.185848e+04	3.083216e+04	3.180335e+04	3.078885e+04	3.123841e+04	3.115675e+04	3.146815e+04	3.158508e+04	3.184532e+04	3.134217e+04	3.186731e+04	3.127730e+04	3.132223e+04	3.191562e+04	3.194923e+04	3.121443e+04	3.101077e+04	3.168666e+04	3.087825e+04	3.130088e+04	3.085109e+04	3.186884e+04	3.142842e+04	3.146359e+04	3.188932e+04	3.224644e+04	3.161413e+04	3.249271e+04	3.180572e+04	3.109235e+04	3.145179e+04	3.226240e+04	3.174490e+04	3.211304e+04	3.232038e+04	3.254061e+04	3.256034e+04	3.187831e+04	3.145556e+04	3.147796e+04	3.145420e+04	3.240427e+04	3.224636e+04	3.226020e+04	3.185456e+04	3.193174e+04	3.241443e+04	3.204465e+04	3.249167e+04	3.245825e+04	3.226435e+04	3.273219e+04	3.172602e+04	3.244207e+04	3.221007e+04	3.249154e+04	3.291275e+04	3.264374e+04	3.243680e+04	3.127816e+04	3.277900e+04	3.189756e+04	3.262474e+04	3.264074e+04	3.229961e+04	3.293068e+04	3.192386e+04	3.158499e+04	3.273119e+04	3.238584e+04	3.224757e+04	3.288639e+04	3.204685e+04	3.232800e+04	3.241461e+04	3.289120e+04	3.231544e+04	3.252748e+04	3.224091e+04	3.199084e+04	3.242186e+04	3.192868e+04	3.188952e+04	3.267779e+04	3.245269e+04	3.164574e+04	3.219569e+04	3.188551e+04	3.250064e+04	3.163178e+04	3.269531e+04	3.150900e+04	3.168945e+04	3.169639e+04	3.220575e+04	3.198644e+04	3.250026e+04	3.212515e+04	3.218897e+04	3.214138e+04	3.282317e+04	3.220366e+04	3.243988e+04	3.265761e+04	3.266981e+04	3.274640e+04	3.261662e+04	3.209607e+04	3.180767e+04	3.241027e+04	3.213064e+04	3.195706e+04	3.283210e+04	3.256031e+04	3.265227e+04	3.321372e+04	3.299499e+04	3.248725e+04	3.260408e+04	3.173161e+04	3.297416e+04	3.242127e+04	3.214335e+04	3.264771e+04	3.242111e+04	3.190199e+04	3.187000e+04	3.271148e+04	3.299815e+04	3.225865e+04	3.339806e+04	3.160555e+04	3.262927e+04	3.290683e+04	3.322872e+04	3.319985e+04	3.273318e+04	3.335843e+04	3.281722e+04	3.291793e+04	3.351394e+04	3.321585e+04	3.457445e+04	3.397870e+04	3.387981e+04	3.337621e+04	3.356516e+04	3.304202e+04	3.399689e+04	3.366749e+04	3.398165e+04	3.449829e+04	3.478487e+04	3.428322e+04	3.423802e+04	3.436224e+04	3.454542e+04	3.354341e+04	3.350008e+04	3.417142e+04	3.461797e+04	3.440788e+04	3.418461e+04	3.480159e+04	3.443358e+04	3.445757e+04	3.450163e+04	3.465457e+04	3.412791e+04	3.400967e+04	3.381933e+04	3.427042e+04	3.427544e+04	3.407606e+04	3.362538e+04	3.476853e+04	3.473128e+04	3.335072e+04	3.374699e+04	3.354485e+04	3.356194e+04	3.349202e+04	3.395891e+04	3.375615e+04	3.316270e+04	3.318675e+04	3.274871e+04	3.292275e+04	3.353588e+04	3.370147e+04	3.399564e+04	3.307651e+04	3.322397e+04	3.323307e+04	3.349411e+04	3.208414e+04	3.354597e+04	3.302539e+04	3.287209e+04	3.252697e+04	3.229261e+04	3.265463e+04	3.318229e+04	3.239055e+04	3.254001e+04	3.219765e+04	3.263994e+04	3.271432e+04	3.300122e+04	3.336918e+04	3.203854e+04	3.285055e+04	3.255561e+04	3.270038e+04	3.253048e+04	3.297365e+04	3.320338e+04	3.333441e+04	3.290048e+04	3.336542e+04	3.326255e+04	3.333168e+04	3.270833e+04	3.302595e+04	3.351465e+04	3.357771e+04	3.354262e+04	3.335195e+04	3.315072e+04	3.306562e+04	3.343748e+04	3.336513e+04	3.271164e+04	3.323562e+04	3.315909e+04	3.337020e+04	3.360021e+04	3.295731e+04	3.400043e+04	3.226022e+04	3.331102e+04	3.313790e+04	3.300558e+04	3.256873e+04	3.313965e+04	3.255615e+04	3.194531e+04	3.290955e+04	3.297203e+04	3.313232e+04	3.247005e+04	3.322828e+04	3.279798e+04	3.223289e+04	3.226781e+04	3.287636e+04	3.260214e+04	3.283200e+04	3.200981e+04	3.249981e+04	3.250456e+04	3.251761e+04	3.261887e+04	3.218222e+04	3.186546e+04	3.202509e+04	3.271364e+04	3.241300e+04	3.117940e+04	3.131703e+04	3.192928e+04	3.071854e+04	3.282324e+04	3.261305e+04	3.188144e+04	3.135273e+04	3.153256e+04	3.173706e+04	3.153766e+04	3.210768e+04	3.144238e+04	3.138835e+04	3.114157e+04	3.166105e+04	3.146901e+04	3.154660e+04	3.192512e+04	3.149508e+04	3.207946e+04	3.179992e+04	3.210897e+04	3.200597e+04	3.130801e+04	3.222091e+04	3.193149e+04	3.226145e+04	3.215842e+04	3.221673e+04	3.269387e+04	3.262094e+04	3.206467e+04	3.274523e+04	3.213143e+04	3.244179e+04	3.211984e+04	3.248755e+04	3.223893e+04	3.250109e+04	3.281223e+04	3.212947e+04	3.263765e+04	3.270893e+04	3.305130e+04	3.261811e+04	3.225844e+04	3.199555e+04	3.193714e+04	3.167434e+04	3.195318e+04	3.198755e+04	3.150102e+04	3.156618e+04	3.148417e+04	3.109643e+04	3.160627e+04	3.224763e+04	3.135130e+04	3.109666e+04	3.104206e+04	3.138830e+04	3.082739e+04	3.127931e+04	3.090638e+04	3.115672e+04	3.124563e+04	3.087405e+04	3.112002e+04	3.095188e+04	3.101762e+04	3.107411e+04	3.055077e+04	3.130657e+04	3.156340e+04	3.060865e+04	3.084394e+04	3.022893e+04	3.078531e+04	3.118352e+04	3.042515e+04	3.103469e+04	3.085848e+04	3.055411e+04	3.150262e+04	3.092348e+04	3.026144e+04	2.996753e+04	3.014413e+04	3.038565e+04	3.099571e+04	3.080663e+04	3.041718e+04	3.110385e+04	3.058472e+04	3.054019e+04	3.048591e+04	3.181493e+04	3.135914e+04	3.111597e+04	3.127929e+04	3.143372e+04	3.131130e+04	3.101103e+04	3.093867e+04	3.069939e+04	3.141718e+04	3.055289e+04	3.130394e+04	3.111322e+04	3.116352e+04	3.142582e+04	3.198381e+04	3.217432e+04	3.104643e+04	3.104690e+04	3.145065e+04	3.102008e+04	3.147008e+04	3.092140e+04	3.099451e+04	3.142084e+04	3.107208e+04	3.171764e+04	3.171763e+04	3.149576e+04	3.171201e+04	3.234998e+04	3.206432e+04	3.123940e+04	3.112538e+04	3.128437e+04	3.172449e+04	3.136751e+04	3.101991e+04	3.193890e+04	3.074421e+04	3.113203e+04	3.141268e+04	3.143786e+04	3.166205e+04	3.189360e+04	3.109594e+04	3.163083e+04	3.093788e+04	3.122480e+04	3.080031e+04	3.118955e+04	3.113705e+04	3.086240e+04	3.113026e+04	3.086523e+04	3.141087e+04	3.086778e+04	3.143099e+04	3.117562e+04	3.145162e+04	3.141152e+04	3.104635e+04	3.165107e+04	3.081070e+04	3.116184e+04	3.156703e+04	3.140521e+04	3.121944e+04	3.099352e+04	3.135430e+04	3.119983e+04	3.121609e+04	3.090030e+04	3.153467e+04	3.102238e+04	3.155371e+04	3.194990e+04	3.127779e+04	3.132635e+04	3.069087e+04	3.154562e+04	3.163573e+04	3.161837e+04	3.174068e+04	3.150758e+04	3.153264e+04	3.176834e+04	3.274620e+04	3.205502e+04	3.218748e+04	3.155432e+04	3.170253e+04	3.213512e+04	3.158154e+04	3.194063e+04	3.168451e+04	3.176064e+04	3.084079e+04	3.164756e+04	3.157806e+04	3.259873e+04	3.238461e+04	3.244270e+04	3.216403e+04	3.256367e+04	3.231111e+04	3.208429e+04	3.251634e+04	3.095813e+04	3.169795e+04	3.252725e+04	3.280309e+04	3.255670e+04	3.189303e+04	3.284027e+04	3.149203e+04	3.210266e+04	3.191669e+04	3.194451e+04	3.273161e+04	3.223510e+04	3.245202e+04	3.204415e+04
2.457631e+02	3.098381e+04	3.165289e+04	3.118886e+04	3.174848e+04	3.153175e+04	3.157801e+04	3.110953e+04	3.187427e+04	3.203180e+04	3.177805e+04	3.090959e+04	3.183148e+04	3.156052e+04	3.137529e+04	3.093732e+04	3.122266e+04	3.194731e+04	3.122335e+04	3.155253e+04	3.121462e+04	3.082974e+04	3.066590e+04	3.136288e+04	3.154382e+04	3.189850e+04	3.134559e+04	3.036999e+04	3.133574e+04	3.141720e+04	3.159146e+04	3.104960e+04	3.081158e+04	3.164655e+04	3.167460e+04	3.200732e+04	3.178950e+04	3.081393e+04	3.160307e+04	3.155952e+04	3.150036e+04	3.167995e+04	3.192071e+04	3.066737e+04	3.141711e+04	3.134964e+04	3.143001e+04	3.169466e+04	3.144318e+04	3.208912e+04	3.144720e+04	3.040432e+04	3.115840e+04	3.128958e+04	3.137212e+04	3.179369e+04	3.172239e+04	3.106768e+04	3.049161e+04	3.082352e+04	3.166487e+04	3.109553e+04	3.110353e+04	3.226977e+04	3.202369e+04	3.217837e+04	3.067539e+04	3.177180e+04	3.094621e+04	3.101164e+04	3.155441e+04	3.208363e+04	3.134375e+04	3.178931e+04	3.119818e+04	3.130394e+04	3.133967e+04	3.150127e+04	3.140197e+04	3.221920e+04	3.211119e+04	3.184769e+04	3.157048e+04	3.111094e+04	3.192372e+04	3.113671e+04	3.178687e+04	3.187160e+04	3.157429e+04	3.118036e+04	3.162098e+04	3.195872e+04	3.160601e+04	3.226245e+04	3.205216e+04	3.199725e+04	3.186476e+04	3.179309e+04	3.202162e+04	3.116027e+04	3.153152e+04	3.159405e+04	3.225346e+04	3.221478e+04	3.223807e+04	3.215245e+04	3.164995e+04	3.182720e+04	3.199317e+04	3.213423e+04	3.209076e+04	3.146882e+04	3.155871e+04	3.197779e+04	3.236058e+04	3.266595e+04	3.179990e+04	3.231592e+04	3.179635e+04	3.289106e+04	3.182062e+04	3.203075e+04	3.240614e+04	3.215723e+04	3.223437e+04	3.189939e+04	3.308845e+04	3.287539e+04	3.194806e+04	3.205593e+04	3.233139e+04	3.208950e+04	3.228468e+04	3.235188e+04	3.168634e+04	3.182490e+04	3.304964e+04	3.192539e+04	3.121579e+04	3.233213e+04	3.227120e+04	3.174178e+04	3.220735e+04	3.248687e+04	3.228843e+04	3.186835e+04	3.239804e+04	3.167861e+04	3.250899e+04	3.156574e+04	3.161833e+04	3.192797e+04	3.088241e+04	3.252600e+04	3.223647e+04	3.224143e+04	3.249614e+04	3.186525e+04	3.201296e+04	3.203350e+04	3.241756e+04	3.193331e+04	3.243919e+04	3.199832e+04	3.212018e+04	3.220746e+04	3.306122e+04	3.170779e+04	3.187570e+04	3.237789e+04	3.185143e+04	3.233429e+04	3.174442e+04	3.226336e+04	3.303377e+04	3.290082e+04	3.238391e+04	3.217403e+04	3.170175e+04	3.301845e+04	3.265894e+04	3.173844e+04	3.240305e+04	3.305025e+04	3.279196e+04	3.199918e+04	3.254040e+04	3.298917e+04	3.291424e+04	3.285899e+04	3.254913e+04	3.222414e+04	3.244191e+04	3.222076e+04	3.324925e+04	3.261654e+04	3.211589e+04	3.318876e+04	3.247116e+04	3.241322e+04	3.368577e+04	3.306557e+04	3.359295e+04	3.256300e+04	3.359664e+04	3.288858e+04	3.340123e+04	3.316035e+04	3.318119e+04	3.391669e+04	3.314090e+04	3.361675e+04	3.271566e+04	3.335592e+04	3.301083e+04	3.361010e+04	3.370692e+04	3.380057e+04	3.428878e+04	3.451771e+04	3.495391e+04	3.312234e+04	3.371734e+04	3.475708e+04	3.458089e+04	3.436554e+04	3.415256e+04	3.401875e+04	3.329050e+04	3.436227e+04	3.535581e+04	3.435221e+04	3.419892e+04	3.396518e+04	3.387938e+04	3.426761e+04	3.419473e+04	3.458346e+04	3.439584e+04	3.407683e+04	3.341464e+04	3.355839e+04	3.330095e+04	3.472876e+04	3.407661e+04	3.308351e+04	3.364312e+04	3.350071e+04	3.351066e+04	3.435633e+04	3.297129e+04	3.317525e+04	3.384208e+04	3.267236e+04	3.291620e+04	3.251932e+04	3.277768e+04	3.343068e+04	3.307233e+04	3.354179e+04	3.256314e+04	3.263853e+04	3.292839e+04	3.243263e+04	3.227412e+04	3.245304e+04	3.234913e+04	3.241951e+04	3.248079e+04	3.262998e+04	3.272141e+04	3.305531e+04	3.331043e+04	3.250183e+04	3.273913e+04	3.277254e+04	3.281855e+04	3.305814e+04	3.255771e+04	3.359532e+04	3.348672e+04	3.348263e+04	3.354473e+04	3.315215e+04	3.334082e+04	3.333877e+04	3.385401e+04	3.346146e+04	3.249747e+04	3.295346e+04	3.334393e+04	3.318740e+04	3.267973e+04	3.277847e+04	3.345823e+04	3.374137e+04	3.246641e+04	3.276786e+04	3.300782e+04	3.275859e+04	3.362243e+04	3.263876e+04	3.312450e+04	3.291341e+04	3.211328e+04	3.279326e+04	3.368919e+04	3.273557e+04	3.281515e+04	3.227041e+04	3.297308e+04	3.235817e+04	3.276276e+04	3.316641e+04	3.250921e+04	3.320528e+04	3.221498e+04	3.274108e+04	3.271760e+04	3.300935e+04	3.253023e+04	3.244415e+04	3.259434e+04	3.227228e+04	3.274038e+04	3.212794e+04	3.200015e+04	3.239269e+04	3.239545e+04	3.266355e+04	3.166882e+04	3.168948e+04	3.216906e+04	3.153532e+04	3.192596e+04	3.139099e+04	3.201204e+04	3.185924e+04	3.181393e+04	3.159765e+04	3.184622e+04	3.173249e+04	3.176584e+04	3.099438e+04	3.152412e+04	3.127328e+04	3.212973e+04	3.231700e+04	3.206221e+04	3.167219e+04	3.130918e+04	3.159212e+04	3.136558e+04	3.091785e+04	3.234386e+04	3.120590e+04	3.244761e+04	3.259593e+04	3.141644e+04	3.130801e+04	3.216483e+04	3.157803e+04	3.236586e+04	3.337597e+04	3.322671e+04	3.210283e+04	3.207645e+04	3.251526e+04	3.252485e+04	3.233854e+04	3.245263e+04	3.210356e+04	3.242182e+04	3.262988e+04	3.271267e+04	3.202279e+04	3.288828e+04	3.234527e+04	3.149172e+04	3.147820e+04	3.212299e+04	3.170933e+04	3.092831e+04	3.128187e+04	3.143373e+04	3.141700e+04	3.178634e+04	3.132225e+04	3.127840e+04	3.076523e+04	3.151864e+04	3.144340e+04	3.119682e+04	3.087071e+04	3.169865e+04	3.036814e+04	3.070810e+04	3.067222e+04	3.113985e+04	3.095038e+04	3.160865e+04	3.013366e+04	3.071417e+04	3.110784e+04	3.085545e+04	3.072950e+04	3.089148e+04	3.079207e+04	3.058423e+04	3.039415e+04	3.116690e+04	3.111672e+04	3.030910e+04	3.029106e+04	3.098941e+04	3.131424e+04	3.151812e+04	3.043744e+04	3.060010e+04	3.030986e+04	3.069407e+04	3.035293e+04	3.139748e+04	3.054496e+04	3.052653e+04	3.138496e+04	3.072127e+04	3.007761e+04	3.144742e+04	3.108721e+04	3.034991e+04	3.077849e+04	3.090453e+04	3.051851e+04	3.042402e+04	3.102729e+04	3.065605e+04	3.066479e+04	3.056031e+04	3.105377e+04	3.054793e+04	3.110541e+04	3.094674e+04	3.076224e+04	3.171860e+04	3.173842e+04	3.126642e+04	3.133668e+04	3.130567e+04	3.040794e+04	3.088800e+04	3.082435e+04	3.038169e+04	3.152163e+04	3.094594e+04	3.125619e+04	3.099619e+04	3.158496e+04	3.158405e+04	3.085400e+04	3.131940e+04	3.154452e+04	3.192064e+04	3.082229e+04	3.139272e+04	3.133209e+04	3.091722e+04	3.072380e+04	3.104358e+04	3.175235e+04	3.145634e+04	3.154194e+04	3.125104e+04	3.153728e+04	3.189340e+04	3.063235e+04	3.098166e+04	3.079413e+04	3.102914e+04	3.126816e+04	3.119033e+04	3.133508e+04	3.094257e+04	3.074131e+04	3.058236e+04	3.107228e+04	3.142871e+04	3.141435e+04	3.099849e+04	3.182151e+04	3.064010e+04	3.065457e+04	3.069460e+04	3.085617e+04	3.087676e+04	3.134386e+04	3.121374e+04	3.077496e+04	3.121833e+04	3.114425e+04	3.084114e+04	3.154337e+04	3.126472e+04	3.167771e+04	3.133702e+04	3.066948e+04	3.171723e+04	3.179963e+04	3.166854e+04	3.139408e+04	3.121987e+04	3.095488e+04	3.116234e+04	3.070543e+04	3.153768e+04	3.100716e+04	3.119749e+04	3.083038e+04	3.207411e+04	3.164172e+04	3.126949e+04	3.153667e+04	3.156582e+04	3.107666e+04	3.177549e+04	3.206089e+04	3.159006e+04	3.162196e+04	3.177516e+04	3.168179e+04	3.134920e+04	3.184408e+04	3.161154e+04	3.157222e+04	3.184613e+04	3.174256e+04	3.150298e+04	3.132058e+04	3.174214e+04	3.283274e+04	3.270112e+04	3.242211e+04	3.214824e+04	3.207808e+04	3.232228e+04	3.221706e+04	3.240655e+04	3.292443e+04	3.188697e+04	3.228254e+04	3.299325e+04	3.183690e+04
2.457771e+02	3.139637e+04	3.199932e+04	3.239296e+04	3.147460e+04	3.025498e+04	3.116739e+04	3.094221e+04	3.081908e+04	3.192746e+04	3.199530e+04	3.172953e+04	3.116533e+04	3.107278e+04	3.204565e+04	3.122344e+04	3.153681e+04	3.137845e+04	3.173966e+04	3.181012e+04	3.157340e+04	3.099048e+04	3.160732e+04	3.143753e+04	3.147588e+04	3.170451e+04	3.211851e+04	3.192264e+04	3.201563e+04	3.207234e+04	3.097614e+04	3.170493e+04	3.222199e+04	3.205647e+04	3.153994e+04	3.186479e+04	3.179910e+04	3.203128e+04	3.173623e+04	3.142821e+04	3.147896e+04	3.114422e+04	3.136293e+04	3.133191e+04	3.146016e+04	3.176069e+04	3.121353e+04	3.105338e+04	3.019438e+04	3.144212e+04	3.180616e+04	3.168336e+04	3.136512e+04	3.168370e+04	3.194144e+04	3.147291e+04	3.133841e+04	3.171011e+04	3.205719e+04	3.143969e+04	3.172784e+04	3.192267e+04	3.068149e+04	3.175039e+04	3.171108e+04	3.125573e+04	3.078850e+04	3.159710e+04	3.167536e+04	3.196768e+04	3.211881e+04	3.107066e+04	3.227138e+04	3.168267e+04	3.138956e+04	3.227254e+04	3.234062e+04	3.092312e+04	3.128006e+04	3.158796e+04	3.254238e+04	3.213464e+04	3.201833e+04	3.147647e+04	3.129233e+04	3.243735e+04	3.199020e+04	3.192074e+04	3.150819e+04	3.121235e+04	3.138208e+04	3.092194e+04	3.167653e+04	3.123670e+04	3.260396e+04	3.181524e+04	3.124544e+04	3.172452e+04	3.198093e+04	3.193071e+04	3.171420e+04	3.201916e+04	3.179305e+04	3.227978e+04	3.172636e+04	3.136029e+04	3.223542e+04	3.194191e+04	3.216062e+04	3.238935e+04	3.199865e+04	3.179273e+04	3.213567e+04	3.190457e+04	3.169498e+04	3.250484e+04	3.267365e+04	3.160465e+04	3.284235e+04	3.234794e+04	3.248478e+04	3.251980e+04	3.199315e+04	3.241617e+04	3.226116e+04	3.250600e+04	3.213899e+04	3.255590e+04	3.274160e+04	3.248727e+04	3.280287e+04	3.238385e+04	3.252883e+04	3.237501e+04	3.250869e+04	3.285164e+04	3.232135e+04	3.257550e+04	3.247277e+04	3.252051e+04	3.183705e+04	3.210988e+04	3.184888e+04	3.182970e+04	3.232152e+04	3.267226e+04	3.306740e+04	3.175284e+04	3.251529e+04	3.178261e+04	3.233236e+04	3.218975e+04	3.207669e+04	3.261919e+04	3.215072e+04	3.177842e+04	3.201429e+04	3.203901e+04	3.226847e+04	3.242472e+04	3.218555e+04	3.266275e+04	3.193961e+04	3.198302e+04	3.316213e+04	3.182713e+04	3.247568e+04	3.182665e+04	3.224967e+04	3.194476e+04	3.201292e+04	3.225451e+04	3.253839e+04	3.270770e+04	3.231655e+04	3.350489e+04	3.275403e+04	3.228721e+04	3.222187e+04	3.228472e+04	3.314508e+04	3.240606e+04	3.280182e+04	3.202496e+04	3.275492e+04	3.226465e+04	3.263280e+04	3.285848e+04	3.267688e+04	3.322134e+04	3.220201e+04	3.252434e+04	3.237190e+04	3.254392e+04	3.224141e+04	3.302423e+04	3.237911e+04	3.263935e+04	3.312749e+04	3.261327e+04	3.331719e+04	3.306124e+04	3.280060e+04	3.315062e+04	3.249898e+04	3.325652e+04	3.313481e+04	3.301190e+04	3.413710e+04	3.368538e+04	3.342131e+04	3.341264e+04	3.410550e+04	3.397520e+04	3.395882e+04	3.374153e+04	3.291548e+04	3.351161e+04	3.401635e+04	3.473255e+04	3.503005e+04	3.404290e+04	3.391678e+04	3.387842e+04	3.402285e+04	3.374296e+04	3.458694e+04	3.383971e+04	3.433519e+04	3.395813e+04	3.415249e+04	3.377919e+04	3.333534e+04	3.446075e+04	3.535640e+04	3.373524e+04	3.413946e+04	3.411787e+04	3.417422e+04	3.314183e+04	3.418770e+04	3.330556e+04	3.372560e+04	3.431165e+04	3.428766e+04	3.386241e+04	3.380452e+04	3.363762e+04	3.366374e+04	3.412104e+04	3.315619e+04	3.334238e+04	3.352133e+04	3.435601e+04	3.338361e+04	3.351880e+04	3.323223e+04	3.264835e+04	3.347920e+04	3.292734e+04	3.283658e+04	3.269561e+04	3.307303e+04	3.333576e+04	3.355216e+04	3.316247e+04	3.281438e+04	3.268605e+04	3.244730e+04	3.242139e+04	3.269351e+04	3.301194e+04	3.275521e+04	3.316676e+04	3.252639e+04	3.322033e+04	3.285395e+04	3.262730e+04	3.289652e+04	3.237403e+04	3.263419e+04	3.262769e+04	3.311017e+04	3.283207e+04	3.291289e+04	3.312781e+04	3.313810e+04	3.343493e+04	3.314321e+04	3.299544e+04	3.302149e+04	3.318955e+04	3.298976e+04	3.342200e+04	3.314688e+04	3.283252e+04	3.251605e+04	3.268569e+04	3.268471e+04	3.269692e+04	3.307135e+04	3.312831e+04	3.285219e+04	3.256885e+04	3.340102e+04	3.342576e+04	3.268920e+04	3.264982e+04	3.256478e+04	3.244460e+04	3.247012e+04	3.216263e+04	3.210006e+04	3.149651e+04	3.261318e+04	3.258116e+04	3.280119e+04	3.231270e+04	3.245505e+04	3.235088e+04	3.201982e+04	3.222866e+04	3.188897e+04	3.241082e+04	3.149475e+04	3.238310e+04	3.270255e+04	3.223212e+04	3.272520e+04	3.222150e+04	3.165410e+04	3.184542e+04	3.143409e+04	3.112781e+04	3.157695e+04	3.106408e+04	3.158539e+04	3.159238e+04	3.181356e+04	3.161730e+04	3.111239e+04	3.202440e+04	3.209236e+04	3.204023e+04	3.153032e+04	3.115007e+04	3.137266e+04	3.153223e+04	3.177457e+04	3.200485e+04	3.202897e+04	3.134908e+04	3.155503e+04	3.208692e+04	3.124784e+04	3.231794e+04	3.172958e+04	3.187778e+04	3.241514e+04	3.198964e+04	3.167653e+04	3.240884e+04	3.273149e+04	3.236422e+04	3.110500e+04	3.142895e+04	3.284782e+04	3.269709e+04	3.316488e+04	3.244739e+04	3.242361e+04	3.300139e+04	3.309629e+04	3.182899e+04	3.217519e+04	3.218311e+04	3.209705e+04	3.259282e+04	3.173443e+04	3.158710e+04	3.175720e+04	3.176896e+04	3.177646e+04	3.200165e+04	3.086490e+04	3.213883e+04	3.200765e+04	3.203434e+04	3.206181e+04	3.160653e+04	3.164829e+04	3.119760e+04	3.133629e+04	3.182664e+04	3.205299e+04	3.130932e+04	3.081729e+04	3.095631e+04	3.087525e+04	3.069278e+04	3.118552e+04	3.090934e+04	3.179086e+04	3.092528e+04	3.104436e+04	3.167290e+04	3.078500e+04	3.060073e+04	3.108134e+04	3.088555e+04	3.095743e+04	3.116110e+04	3.136659e+04	3.062133e+04	3.000228e+04	3.056997e+04	3.054088e+04	3.028171e+04	3.089007e+04	3.106113e+04	3.014863e+04	3.023381e+04	3.095016e+04	3.061478e+04	3.120337e+04	3.057045e+04	3.093772e+04	3.091547e+04	3.122103e+04	3.105901e+04	3.062147e+04	3.220367e+04	3.053824e+04	3.086375e+04	3.109836e+04	3.110541e+04	3.070673e+04	3.061339e+04	3.136964e+04	3.123672e+04	3.152150e+04	3.178400e+04	3.106145e+04	3.107827e+04	3.186244e+04	3.161135e+04	3.135639e+04	3.168346e+04	3.092184e+04	3.108457e+04	3.128767e+04	3.040876e+04	3.133284e+04	3.137653e+04	3.167956e+04	3.198026e+04	3.136275e+04	3.166200e+04	3.164440e+04	3.124787e+04	3.074432e+04	3.122364e+04	3.064036e+04	3.175692e+04	3.152583e+04	3.142708e+04	3.147400e+04	3.149109e+04	3.117278e+04	3.150631e+04	3.110441e+04	3.151195e+04	3.141870e+04	3.136942e+04	3.131765e+04	3.190062e+04	3.125579e+04	3.174174e+04	3.150912e+04	3.151998e+04	3.124556e+04	3.208402e+04	3.138020e+04	3.060471e+04	3.075576e+04	3.075313e+04	3.110629e+04	3.107008e+04	3.122598e+04	3.090616e+04	3.176568e+04	3.061631e+04	3.107860e+04	3.065378e+04	3.120909e+04	3.103048e+04	3.067504e+04	3.092002e+04	3.158324e+04	3.120202e+04	3.061700e+04	3.119212e+04	3.112730e+04	3.104245e+04	3.125407e+04	3.100593e+04	3.111704e+04	3.173506e+04	3.128273e+04	3.083322e+04	3.109160e+04	3.174883e+04	3.184987e+04	3.139791e+04	3.164590e+04	3.162760e+04	3.152604e+04	3.160782e+04	3.082222e+04	3.138400e+04	3.165695e+04	3.180027e+04	3.158538e+04	3.195045e+04	3.140596e+04	3.169779e+04	3.256561e+04	3.163209e+04	3.123052e+04	3.114579e+04	3.157179e+04	3.167431e+04	3.250250e+04	3.238700e+04	3.198552e+04	3.300126e+04	3.289275e+04	3.249627e+04	3.251967e+04	3.251437e+04	3.223166e+04	3.179794e+04	3.185941e+04	3.341557e+04	3.286675e+04	3.282660e+04	3.213575e+04	3.260582e+04	3.305372e+04	3.235879e+04	3.254751e+04	3.284723e+04
2.457979e+02	3.166701e+04	3.183029e+04	3.106846e+04	3.127256e+04	3.112614e+04	3.181510e+04	3.204935e+04	3.167889e+04	3.196718e+04	3.158188e+04	3.094838e+04	3.068997e+04	3.046971e+04	3.066931e+04	3.112751e+04	3.160895e+04	3.153562e+04	3.205097e+04	3.142926e+04	3.098127e+04	3.153328e+04	3.141981e+04	3.143456e+04	3.126350e+04	3.044770e+04	3.113262e+04	3.121137e+04	3.080577e+04	3.024588e+04	3.101431e+04	3.135915e+04	3.153730e+04	3.134535e+04	3.157619e+04	3.133509e+04	3.074265e+04	3.087699e+04	3.110020e+04	3.113999e+04	3.067972e+04	3.049714e+04	3.157786e+04	3.113114e+04	3.127431e+04	3.179635e+04	3.126195e+04	3.167798e+04	3.151503e+04	3.145337e+04	3.215688e+04	3.203801e+04	3.073254e+04	3.136442e+04	3.079179e+04	3.130173e+04	3.120278e+04	3.170956e+04	3.166054e+04	3.167765e+04	3.136942e+04	3.135569e+04	3.103471e+04	3.043440e+04	3.147904e+04	3.062209e+04	3.156248e+04	3.126649e+04	3.162593e+04	3.115000e+04	3.151306e+04	3.147985e+04	3.067837e+04	3.132047e+04	3.128757e+04	3.176240e+04	3.085717e+04	3.109872e+04	3.135142e+04	3.128022e+04	3.113008e+04	3.088869e+04	3.174272e+04	3.128799e+04	3.074172e+04	3.207914e+04	3.159300e+04	3.159052e+04	3.097568e+04	3.174475e+04	3.144524e+04	3.163147e+04	3.128801e+04	3.017538e+04	3.205454e+04	3.166870e+04	3.188100e+04	3.199396e+04	3.183549e+04	3.206103e+04	3.183595e+04	3.266324e+04	3.161230e+04	3.130532e+04	3.158321e+04	3.258222e+04	3.119175e+04	3.205655e+04	3.161643e+04	3.188747e+04	3.121296e+04	3.143768e+04	3.155139e+04	3.159850e+04	3.122775e+04	3.284342e+04	3.203627e+04	3.250435e+04	3.197892e+04	3.222212e+04	3.217591e+04	3.218784e+04	3.222009e+04	3.188329e+04	3.225312e+04	3.169283e+04	3.156170e+04	3.233332e+04	3.197091e+04	3.284929e+04	3.273650e+04	3.231943e+04	3.261642e+04	3.315199e+04	3.192718e+04	3.277044e+04	3.257028e+04	3.267397e+04	3.227037e+04	3.245604e+04	3.174304e+04	3.236812e+04	3.242535e+04	3.281149e+04	3.229130e+04	3.217965e+04	3.228293e+04	3.263675e+04	3.243495e+04	3.178384e+04	3.268375e+04	3.186032e+04	3.237650e+04	3.217928e+04	3.228311e+04	3.194929e+04	3.183031e+04	3.203045e+04	3.251156e+04	3.133294e+04	3.201780e+04	3.193267e+04	3.245062e+04	3.260180e+04	3.188827e+04	3.221782e+04	3.128513e+04	3.241513e+04	3.222254e+04	3.202809e+04	3.209777e+04	3.263162e+04	3.196860e+04	3.229376e+04	3.140552e+04	3.250274e+04	3.287764e+04	3.249111e+04	3.201877e+04	3.270820e+04	3.295977e+04	3.218073e+04	3.220691e+04	3.175795e+04	3.181759e+04	3.223397e+04	3.281729e+04	3.226282e+04	3.150360e+04	3.312957e+04	3.191866e+04	3.235073e+04	3.235577e+04	3.303215e+04	3.269825e+04	3.212778e+04	3.233779e+04	3.215168e+04	3.235015e+04	3.194897e+04	3.277607e+04	3.284889e+04	3.308277e+04	3.256966e+04	3.281518e+04	3.281779e+04	3.331254e+04	3.274027e+04	3.313056e+04	3.243723e+04	3.335631e+04	3.355224e+04	3.309213e+04	3.325083e+04	3.434576e+04	3.427271e+04	3.392655e+04	3.376948e+04	3.412361e+04	3.380260e+04	3.359810e+04	3.470469e+04	3.363104e+04	3.447332e+04	3.351451e+04	3.439665e+04	3.370814e+04	3.485994e+04	3.436400e+04	3.399919e+04	3.394414e+04	3.396047e+04	3.437779e+04	3.481295e+04	3.479530e+04	3.462973e+04	3.481219e+04	3.423981e+04	3.415415e+04	3.378750e+04	3.389643e+04	3.357748e+04	3.385296e+04	3.401375e+04	3.366446e+04	3.413960e+04	3.335386e+04	3.383657e+04	3.363200e+04	3.413762e+04	3.391678e+04	3.322917e+04	3.335038e+04	3.313791e+04	3.349473e+04	3.277634e+04	3.299886e+04	3.294842e+04	3.350252e+04	3.280419e+04	3.362017e+04	3.290671e+04	3.364964e+04	3.240131e+04	3.235590e+04	3.307339e+04	3.196770e+04	3.311454e+04	3.256266e+04	3.248808e+04	3.322977e+04	3.250969e+04	3.242187e+04	3.343534e+04	3.243169e+04	3.305053e+04	3.285476e+04	3.258483e+04	3.224730e+04	3.285166e+04	3.309417e+04	3.337564e+04	3.284011e+04	3.287393e+04	3.276620e+04	3.215469e+04	3.313227e+04	3.320815e+04	3.278413e+04	3.280305e+04	3.326817e+04	3.278179e+04	3.270657e+04	3.243747e+04	3.251790e+04	3.269584e+04	3.299602e+04	3.229340e+04	3.273548e+04	3.290660e+04	3.289140e+04	3.320642e+04	3.328263e+04	3.229596e+04	3.174459e+04	3.169489e+04	3.250939e+04	3.290101e+04	3.282546e+04	3.253788e+04	3.230623e+04	3.225973e+04	3.300911e+04	3.261991e+04	3.282963e+04	3.231867e+04	3.260213e+04	3.289659e+04	3.212849e+04	3.290210e+04	3.247416e+04	3.237653e+04	3.269655e+04	3.290920e+04	3.278595e+04	3.179549e+04	3.196250e+04	3.199710e+04	3.194340e+04	3.189922e+04	3.203783e+04	3.237210e+04	3.201357e+04	3.154456e+04	3.203049e+04	3.254551e+04	3.160825e+04	3.176570e+04	3.127958e+04	3.203394e+04	3.210831e+04	3.243098e+04	3.114895e+04	3.148238e+04	3.131080e+04	3.145981e+04	3.199567e+04	3.204033e+04	3.153347e+04	3.101961e+04	3.189473e+04	3.228763e+04	3.210771e+04	3.082994e+04	3.108879e+04	3.248877e+04	3.154131e+04	3.109868e+04	3.209208e+04	3.158821e+04	3.184904e+04	3.211278e+04	3.228814e+04	3.227303e+04	3.178623e+04	3.232077e+04	3.129209e+04	3.167384e+04	3.162267e+04	3.158145e+04	3.180210e+04	3.225681e+04	3.259308e+04	3.142161e+04	3.171715e+04	3.200680e+04	3.239729e+04	3.193162e+04	3.254715e+04	3.169027e+04	3.243117e+04	3.212613e+04	3.238624e+04	3.177781e+04	3.165939e+04	3.184636e+04	3.156917e+04	3.159946e+04	3.016343e+04	3.107110e+04	3.100296e+04	3.142869e+04	3.195808e+04	3.110523e+04	3.192520e+04	3.124124e+04	3.126427e+04	3.137373e+04	3.072749e+04	3.088071e+04	3.053695e+04	3.077664e+04	3.058623e+04	3.092768e+04	3.090006e+04	3.027356e+04	3.093533e+04	3.088542e+04	3.083190e+04	3.050252e+04	3.032843e+04	3.079603e+04	3.144163e+04	2.979833e+04	3.121405e+04	3.044526e+04	3.106853e+04	3.057450e+04	3.152288e+04	3.148174e+04	3.094404e+04	3.048543e+04	3.122545e+04	3.065061e+04	3.080136e+04	3.182827e+04	3.010936e+04	3.132721e+04	3.045045e+04	3.105420e+04	3.130110e+04	3.097580e+04	3.104509e+04	3.190027e+04	3.076824e+04	3.047398e+04	3.107012e+04	3.085204e+04	3.061215e+04	3.040844e+04	3.081898e+04	3.061390e+04	3.105929e+04	3.064709e+04	3.076681e+04	3.066124e+04	3.086106e+04	3.050404e+04	3.076058e+04	3.092071e+04	3.101986e+04	3.075243e+04	3.221158e+04	3.111242e+04	3.089631e+04	3.130181e+04	3.122214e+04	3.161749e+04	3.120835e+04	3.205628e+04	3.096662e+04	3.092654e+04	3.056261e+04	3.056978e+04	3.077513e+04	3.036271e+04	3.154103e+04	3.112372e+04	3.141813e+04	3.120579e+04	3.020148e+04	3.143087e+04	3.118349e+04	3.121804e+04	3.056298e+04	3.082036e+04	3.162676e+04	3.139008e+04	3.075824e+04	3.156497e+04	3.066641e+04	3.102622e+04	3.100918e+04	3.141808e+04	3.063072e+04	3.118586e+04	3.119510e+04	3.115628e+04	3.163720e+04	3.122735e+04	3.091558e+04	3.059500e+04	3.173779e+04	3.084824e+04	3.113826e+04	3.143276e+04	3.118157e+04	3.118411e+04	3.122522e+04	3.137594e+04	3.154314e+04	3.121026e+04	3.145628e+04	3.097363e+04	3.093659e+04	3.114159e+04	3.121734e+04	3.108847e+04	3.189329e+04	3.096692e+04	3.146970e+04	3.142211e+04	3.156018e+04	3.142446e+04	3.154525e+04	3.157813e+04	3.150977e+04	3.164652e+04	3.058564e+04	3.167364e+04	3.150426e+04	3.191113e+04	3.101942e+04	3.148939e+04	3.212286e+04	3.193852e+04	3.093660e+04	3.180471e+04	3.186605e+04	3.210978e+04	3.246811e+04	3.149952e+04	3.170863e+04	3.199940e+04	3.213944e+04	3.252571e+04	3.150579e+04	3.202602e+04	3.246830e+04	3.155347e+04	3.176464e+04	3.204777e+04	3.339458e+04	3.208979e+04	3.254827e+04	3.217846e+04	3.199149e+04	3.251309e+04	3.306915e+04	3.235535e+04	3.254273e+04	3.244212e+04
