# Supplementary material for: Timing the escape of a photoexcited electron from a molecular cage
Source: Nat Commun. 2025 May 31;16:5062. doi: 10.1038/s41467-025-60260-z (PMC12126515; doi:10.1038/s41467-025-60260-z)
Supplement: Supplementary file 7 — Source Data [file 41467_2025_60260_MOESM7_ESM.zip › Fig2c_MinimalParticipatorContribution.txt]

# Participator region spectra from resonant Auger-Meitner measurement
# Each spectrum is given as binding energy (eV) and intensity (counts)
# Spectra are labeled relative to resonance (245.3 eV)
# Only the range 21–37 eV in binding energy is included
# -400 meV off resonance
36.980960	2.792909e+04
36.930960	2.821545e+04
36.880960	2.844803e+04
36.830960	2.783975e+04
36.780960	2.824964e+04
36.730960	2.818045e+04
36.680960	2.801235e+04
36.630960	2.717071e+04
36.580960	2.792110e+04
36.530960	2.819278e+04
36.480960	2.804621e+04
36.430960	2.719491e+04
36.380960	2.763156e+04
36.330960	2.851690e+04
36.280960	2.822972e+04
36.230960	2.781401e+04
36.180960	2.696987e+04
36.130960	2.842472e+04
36.080960	2.677165e+04
36.030960	2.721444e+04
35.980960	2.815646e+04
35.930960	2.802622e+04
35.880960	2.782913e+04
35.830960	2.834086e+04
35.780960	2.762886e+04
35.730960	2.824930e+04
35.680960	2.800496e+04
35.630960	2.818909e+04
35.580960	2.716320e+04
35.530960	2.706031e+04
35.480960	2.820707e+04
35.430960	2.825411e+04
35.380960	2.765531e+04
35.330960	2.813713e+04
35.280960	2.831028e+04
35.230960	2.774925e+04
35.180960	2.688257e+04
35.130960	2.814693e+04
35.080960	2.826617e+04
35.030960	2.820911e+04
34.980960	2.856260e+04
34.930960	2.819971e+04
34.880960	2.719570e+04
34.830960	2.723906e+04
34.780960	2.769184e+04
34.730960	2.765813e+04
34.680960	2.799662e+04
34.630960	2.829504e+04
34.580960	2.834260e+04
34.530960	2.754134e+04
34.480960	2.809217e+04
34.430960	2.793936e+04
34.380960	2.732130e+04
34.330960	2.762993e+04
34.280960	2.805200e+04
34.230960	2.793554e+04
34.180960	2.816084e+04
34.130960	2.795861e+04
34.080960	2.779271e+04
34.030960	2.863076e+04
33.980960	2.842459e+04
33.930960	2.879975e+04
33.880960	2.778590e+04
33.830960	2.801112e+04
33.780960	2.808929e+04
33.730960	2.820846e+04
33.680960	2.810280e+04
33.630960	2.816076e+04
33.580960	2.857752e+04
33.530960	2.816324e+04
33.480960	2.796514e+04
33.430960	2.770084e+04
33.380960	2.851575e+04
33.330960	2.811739e+04
33.280960	2.851468e+04
33.230960	2.806350e+04
33.180960	2.919666e+04
33.130960	2.798290e+04
33.080960	2.875163e+04
33.030960	2.850362e+04
32.980960	2.872752e+04
32.930960	2.843535e+04
32.880960	2.801072e+04
32.830960	2.785661e+04
32.780960	2.823026e+04
32.730960	2.819263e+04
32.680960	2.774086e+04
32.630960	2.723550e+04
32.580960	2.819010e+04
32.530960	2.822477e+04
32.480960	2.730373e+04
32.430960	2.823806e+04
32.380960	2.781053e+04
32.330960	2.812875e+04
32.280960	2.880528e+04
32.230960	2.915144e+04
32.180960	2.909244e+04
32.130960	2.834488e+04
32.080960	2.802539e+04
32.030960	2.992384e+04
31.980960	2.901494e+04
31.930960	2.859211e+04
31.880960	2.925012e+04
31.830960	2.857033e+04
31.780960	2.917879e+04
31.730960	2.868498e+04
31.680960	2.914383e+04
31.630960	2.858691e+04
31.580960	2.786866e+04
31.530960	2.834122e+04
31.480960	2.900371e+04
31.430960	2.840036e+04
31.380960	2.856846e+04
31.330960	2.857738e+04
31.280960	2.922186e+04
31.230960	2.796200e+04
31.180960	2.802251e+04
31.130960	2.833270e+04
31.080960	2.941902e+04
31.030960	2.976758e+04
30.980960	2.808259e+04
30.930960	2.962831e+04
30.880960	2.970120e+04
30.830960	2.919087e+04
30.780960	2.997439e+04
30.730960	3.066446e+04
30.680960	2.951778e+04
30.630960	3.015504e+04
30.580960	2.976955e+04
30.530960	3.097364e+04
30.480960	2.951169e+04
30.430960	2.928499e+04
30.380960	2.913440e+04
30.330960	2.991202e+04
30.280960	3.020687e+04
30.230960	2.977012e+04
30.180960	2.846797e+04
30.130960	2.912763e+04
30.080960	2.949044e+04
30.030960	3.035919e+04
29.980960	3.184641e+04
29.930960	3.234829e+04
29.880960	3.246870e+04
29.830960	3.402164e+04
29.780960	3.286257e+04
29.730960	3.318142e+04
29.680960	3.361961e+04
29.630960	3.369350e+04
29.580960	3.364853e+04
29.530960	3.180079e+04
29.480960	3.122142e+04
29.430960	3.196477e+04
29.380960	3.079015e+04
29.330960	3.055135e+04
29.280960	3.040491e+04
29.230960	2.914871e+04
29.180960	3.037755e+04
29.130960	3.052982e+04
29.080960	3.031920e+04
29.030960	3.074507e+04
28.980960	2.982324e+04
28.930960	3.084631e+04
28.880960	3.111620e+04
28.830960	3.201079e+04
28.780960	3.333366e+04
28.730960	3.306312e+04
28.680960	3.278400e+04
28.630960	3.278567e+04
28.580960	3.313297e+04
28.530960	3.226836e+04
28.480960	3.315617e+04
28.430960	3.243572e+04
28.380960	3.181615e+04
28.330960	3.280238e+04
28.280960	3.199179e+04
28.230960	3.269142e+04
28.180960	3.226175e+04
28.130960	3.165625e+04
28.080960	3.210303e+04
28.030960	3.138691e+04
27.980960	3.071462e+04
27.930960	3.107626e+04
27.880960	2.974663e+04
27.830960	3.073105e+04
27.780960	3.044520e+04
27.730960	3.092269e+04
27.680960	2.952482e+04
27.630960	3.096267e+04
27.580960	2.990116e+04
27.530960	2.948466e+04
27.480960	2.967648e+04
27.430960	3.009432e+04
27.380960	2.997700e+04
27.330960	3.005197e+04
27.280960	2.968429e+04
27.230960	2.960019e+04
27.180960	2.959269e+04
27.130960	2.965464e+04
27.080960	2.931317e+04
27.030960	3.039961e+04
26.980960	2.949915e+04
26.930960	3.001395e+04
26.880960	2.972225e+04
26.830960	3.029906e+04
26.780960	3.058088e+04
26.730960	3.083535e+04
26.680960	2.961647e+04
26.630960	2.945956e+04
26.580960	2.931425e+04
26.530960	3.046595e+04
26.480960	3.117869e+04
26.430960	3.026508e+04
26.380960	2.882962e+04
26.330960	3.078167e+04
26.280960	2.924490e+04
26.230960	2.997463e+04
26.180960	3.015381e+04
26.130960	3.020610e+04
26.080960	2.922705e+04
26.030960	2.985943e+04
25.980960	3.088907e+04
25.930960	3.069227e+04
25.880960	3.173099e+04
25.830960	3.207892e+04
25.780960	3.150444e+04
25.730960	3.113821e+04
25.680960	3.196730e+04
25.630960	3.158427e+04
25.580960	3.130526e+04
25.530960	3.176667e+04
25.480960	3.113366e+04
25.430960	3.186066e+04
25.380960	3.212337e+04
25.330960	3.164316e+04
25.280960	3.155372e+04
25.230960	3.185656e+04
25.180960	3.209348e+04
25.130960	3.285816e+04
25.080960	3.172160e+04
25.030960	3.321468e+04
24.980960	3.304211e+04
24.930960	3.257943e+04
24.880960	3.340578e+04
24.830960	3.344529e+04
24.780960	3.299970e+04
24.730960	3.317820e+04
24.680960	3.349153e+04
24.630960	3.345720e+04
24.580960	3.439122e+04
24.530960	3.415762e+04
24.480960	3.491050e+04
24.430960	3.513914e+04
24.380960	3.650630e+04
24.330960	3.518684e+04
24.280960	3.613450e+04
24.230960	3.615822e+04
24.180960	3.731766e+04
24.130960	3.794296e+04
24.080960	3.837697e+04
24.030960	3.804755e+04
23.980960	3.895343e+04
23.930960	3.921230e+04
23.880960	3.960143e+04
23.830960	4.175802e+04
23.780960	4.278817e+04
23.730960	4.306166e+04
23.680960	4.483468e+04
23.630960	4.552018e+04
23.580960	4.842968e+04
23.530960	5.200983e+04
23.480960	5.378453e+04
23.430960	5.625546e+04
23.380960	5.947186e+04
23.330960	6.164201e+04
23.280960	6.270954e+04
23.230960	6.324386e+04
23.180960	6.448662e+04
23.130960	6.370668e+04
23.080960	6.155991e+04
23.030960	5.809281e+04
22.980960	5.694964e+04
22.930960	5.499226e+04
22.880960	5.339985e+04
22.830960	5.204667e+04
22.780960	5.195912e+04
22.730960	5.086286e+04
22.680960	5.161741e+04
22.630960	5.116360e+04
22.580960	5.021035e+04
22.530960	4.953609e+04
22.480960	5.017045e+04
22.430960	4.999745e+04
22.380960	5.224611e+04
22.330960	5.166366e+04
22.280960	5.100443e+04
22.230960	5.109161e+04
22.180960	5.103907e+04
22.130960	5.092529e+04
22.080960	5.224660e+04
22.030960	5.200900e+04
21.980960	5.163495e+04
21.930960	5.338982e+04
21.880960	5.349900e+04
21.830960	5.268217e+04
21.780960	5.375302e+04
21.730960	5.412853e+04
21.680960	5.421033e+04
21.630960	5.431531e+04
21.580960	5.502855e+04
21.530960	5.516273e+04
21.480960	5.605570e+04
21.430960	5.477870e+04
21.380960	5.509970e+04
21.330960	5.540347e+04
21.280960	5.643489e+04
21.230960	5.663280e+04
21.180960	5.638853e+04
21.130960	5.750843e+04
21.080960	5.631826e+04
21.030960	5.500655e+04
# -300 meV off resonance
36.981210	2.766169e+04
36.931210	2.852333e+04
36.881210	2.810207e+04
36.831210	2.866514e+04
36.781210	2.826096e+04
36.731210	2.753389e+04
36.681210	2.776796e+04
36.631210	2.822223e+04
36.581210	2.755869e+04
36.531210	2.750483e+04
36.481210	2.818990e+04
36.431210	2.803028e+04
36.381210	2.765129e+04
36.331210	2.695379e+04
36.281210	2.800315e+04
36.231210	2.743157e+04
36.181210	2.862161e+04
36.131210	2.797507e+04
36.081210	2.767117e+04
36.031210	2.691580e+04
35.981210	2.863693e+04
35.931210	2.765205e+04
35.881210	2.749013e+04
35.831210	2.778472e+04
35.781210	2.713250e+04
35.731210	2.855883e+04
35.681210	2.837875e+04
35.631210	2.805656e+04
35.581210	2.827855e+04
35.531210	2.831968e+04
35.481210	2.766717e+04
35.431210	2.780326e+04
35.381210	2.882674e+04
35.331210	2.809069e+04
35.281210	2.769169e+04
35.231210	2.709181e+04
35.181210	2.786731e+04
35.131210	2.801687e+04
35.081210	2.786064e+04
35.031210	2.791703e+04
34.981210	2.813229e+04
34.931210	2.875512e+04
34.881210	2.782433e+04
34.831210	2.832136e+04
34.781210	2.838093e+04
34.731210	2.874545e+04
34.681210	2.782597e+04
34.631210	2.861244e+04
34.581210	2.771510e+04
34.531210	2.805694e+04
34.481210	2.850766e+04
34.431210	2.878675e+04
34.381210	2.867601e+04
34.331210	2.835079e+04
34.281210	2.767217e+04
34.231210	2.724556e+04
34.181210	2.806697e+04
34.131210	2.793124e+04
34.081210	2.823877e+04
34.031210	2.867713e+04
33.981210	2.729879e+04
33.931210	2.824812e+04
33.881210	2.784201e+04
33.831210	2.840408e+04
33.781210	2.857435e+04
33.731210	2.849432e+04
33.681210	2.838326e+04
33.631210	2.838596e+04
33.581210	2.889096e+04
33.531210	2.840314e+04
33.481210	2.871551e+04
33.431210	2.857403e+04
33.381210	2.867420e+04
33.331210	2.797056e+04
33.281210	2.786134e+04
33.231210	2.866122e+04
33.181210	2.798621e+04
33.131210	2.905359e+04
33.081210	2.876614e+04
33.031210	2.835687e+04
32.981210	2.777259e+04
32.931210	2.929941e+04
32.881210	2.899661e+04
32.831210	2.706610e+04
32.781210	2.920407e+04
32.731210	2.872022e+04
32.681210	2.856846e+04
32.631210	2.910451e+04
32.581210	2.824193e+04
32.531210	2.853235e+04
32.481210	2.856877e+04
32.431210	2.918909e+04
32.381210	2.837564e+04
32.331210	2.879229e+04
32.281210	2.918465e+04
32.231210	2.943785e+04
32.181210	2.948056e+04
32.131210	2.946097e+04
32.081210	3.027301e+04
32.031210	2.971827e+04
31.981210	2.934910e+04
31.931210	2.981772e+04
31.881210	2.971357e+04
31.831210	2.892422e+04
31.781210	2.858204e+04
31.731210	2.950987e+04
31.681210	2.873744e+04
31.631210	2.830107e+04
31.581210	2.912272e+04
31.531210	2.897321e+04
31.481210	2.815547e+04
31.431210	2.887787e+04
31.381210	2.841012e+04
31.331210	2.869997e+04
31.281210	2.937314e+04
31.231210	2.897210e+04
31.181210	2.974554e+04
31.131210	2.906099e+04
31.081210	2.980125e+04
31.031210	3.067045e+04
30.981210	3.033434e+04
30.931210	3.144723e+04
30.881210	3.207958e+04
30.831210	3.175949e+04
30.781210	3.113876e+04
30.731210	3.087765e+04
30.681210	3.129449e+04
30.631210	3.106500e+04
30.581210	3.100745e+04
30.531210	3.229735e+04
30.481210	3.081359e+04
30.431210	3.177790e+04
30.381210	3.101260e+04
30.331210	3.129889e+04
30.281210	2.992910e+04
30.231210	3.041199e+04
30.181210	3.129051e+04
30.131210	3.151065e+04
30.081210	3.195448e+04
30.031210	3.320084e+04
29.981210	3.376462e+04
29.931210	3.489209e+04
29.881210	3.519711e+04
29.831210	3.534175e+04
29.781210	3.453696e+04
29.731210	3.385773e+04
29.681210	3.339284e+04
29.631210	3.364068e+04
29.581210	3.232493e+04
29.531210	3.290098e+04
29.481210	3.169463e+04
29.431210	3.188867e+04
29.381210	3.239092e+04
29.331210	3.185005e+04
29.281210	3.181012e+04
29.231210	3.162513e+04
29.181210	3.154123e+04
29.131210	3.110000e+04
29.081210	3.117522e+04
29.031210	3.087247e+04
28.981210	3.213525e+04
28.931210	3.306263e+04
28.881210	3.384402e+04
28.831210	3.353831e+04
28.781210	3.422926e+04
28.731210	3.487550e+04
28.681210	3.571482e+04
28.631210	3.540257e+04
28.581210	3.545052e+04
28.531210	3.524442e+04
28.481210	3.644980e+04
28.431210	3.551361e+04
28.381210	3.439455e+04
28.331210	3.412428e+04
28.281210	3.402201e+04
28.231210	3.416575e+04
28.181210	3.327133e+04
28.131210	3.287260e+04
28.081210	3.254295e+04
28.031210	3.288616e+04
27.981210	3.143870e+04
27.931210	3.175968e+04
27.881210	3.110670e+04
27.831210	2.999524e+04
27.781210	2.959764e+04
27.731210	3.076162e+04
27.681210	3.044762e+04
27.631210	2.968209e+04
27.581210	2.999785e+04
27.531210	3.036050e+04
27.481210	3.077869e+04
27.431210	3.130559e+04
27.381210	2.993553e+04
27.331210	3.034617e+04
27.281210	3.113758e+04
27.231210	3.025427e+04
27.181210	3.033101e+04
27.131210	3.061027e+04
27.081210	3.082643e+04
27.031210	3.066849e+04
26.981210	3.173519e+04
26.931210	3.058880e+04
26.881210	3.069146e+04
26.831210	3.107098e+04
26.781210	3.043363e+04
26.731210	3.073980e+04
26.681210	3.018185e+04
26.631210	2.980828e+04
26.581210	3.117963e+04
26.531210	3.001132e+04
26.481210	2.980716e+04
26.431210	2.965401e+04
26.381210	2.984456e+04
26.331210	3.049560e+04
26.281210	3.023841e+04
26.231210	3.061792e+04
26.181210	2.955530e+04
26.131210	2.994010e+04
26.081210	3.019094e+04
26.031210	2.983697e+04
25.981210	3.038905e+04
25.931210	3.056056e+04
25.881210	3.058962e+04
25.831210	3.136436e+04
25.781210	3.052418e+04
25.731210	3.033129e+04
25.681210	3.092929e+04
25.631210	3.111178e+04
25.581210	3.147571e+04
25.531210	3.136905e+04
25.481210	3.133002e+04
25.431210	3.180636e+04
25.381210	3.124588e+04
25.331210	3.099460e+04
25.281210	3.278511e+04
25.231210	3.253236e+04
25.181210	3.270626e+04
25.131210	3.275424e+04
25.081210	3.287378e+04
25.031210	3.275093e+04
24.981210	3.327198e+04
24.931210	3.251535e+04
24.881210	3.284462e+04
24.831210	3.369669e+04
24.781210	3.301796e+04
24.731210	3.310027e+04
24.681210	3.330516e+04
24.631210	3.385662e+04
24.581210	3.402337e+04
24.531210	3.510082e+04
24.481210	3.566477e+04
24.431210	3.522071e+04
24.381210	3.533233e+04
24.331210	3.505858e+04
24.281210	3.645715e+04
24.231210	3.735080e+04
24.181210	3.619017e+04
24.131210	3.755965e+04
24.081210	3.814433e+04
24.031210	3.852509e+04
23.981210	3.936832e+04
23.931210	3.961709e+04
23.881210	4.045100e+04
23.831210	4.046646e+04
23.781210	4.219711e+04
23.731210	4.257586e+04
23.681210	4.349655e+04
23.631210	4.560645e+04
23.581210	4.784166e+04
23.531210	5.058090e+04
23.481210	5.367132e+04
23.431210	5.551025e+04
23.381210	5.813840e+04
23.331210	6.000594e+04
23.281210	6.132043e+04
23.231210	6.187259e+04
23.181210	6.322128e+04
23.131210	6.210870e+04
23.081210	6.052257e+04
23.031210	5.784286e+04
22.981210	5.663071e+04
22.931210	5.351402e+04
22.881210	5.277301e+04
22.831210	5.197114e+04
22.781210	5.202973e+04
22.731210	4.989319e+04
22.681210	5.091664e+04
22.631210	5.102729e+04
22.581210	4.968156e+04
22.531210	4.984520e+04
22.481210	5.023898e+04
22.431210	4.926780e+04
22.381210	5.066702e+04
22.331210	5.037078e+04
22.281210	5.075018e+04
22.231210	5.194757e+04
22.181210	5.148738e+04
22.131210	5.080037e+04
22.081210	5.260014e+04
22.031210	5.297007e+04
21.981210	5.246274e+04
21.931210	5.315041e+04
21.881210	5.284440e+04
21.831210	5.284452e+04
21.781210	5.412697e+04
21.731210	5.377333e+04
21.681210	5.373966e+04
21.631210	5.433898e+04
21.581210	5.507337e+04
21.531210	5.570997e+04
21.481210	5.535536e+04
21.431210	5.504000e+04
21.381210	5.513791e+04
21.331210	5.507345e+04
21.281210	5.423261e+04
21.231210	5.563792e+04
21.181210	5.607712e+04
21.131210	5.575069e+04
21.081210	5.606955e+04
21.031210	5.660657e+04
# -200 meV off resonance
36.980910	2.757712e+04
36.930910	2.865351e+04
36.880910	2.886520e+04
36.830910	2.753693e+04
36.780910	2.796240e+04
36.730910	2.870727e+04
36.680910	2.809404e+04
36.630910	2.842823e+04
36.580910	2.802825e+04
36.530910	2.763413e+04
36.480910	2.912213e+04
36.430910	2.897028e+04
36.380910	2.825003e+04
36.330910	2.819198e+04
36.280910	2.812065e+04
36.230910	2.857748e+04
36.180910	2.894664e+04
36.130910	2.828285e+04
36.080910	2.832502e+04
36.030910	2.892287e+04
35.980910	2.869036e+04
35.930910	2.840679e+04
35.880910	2.848721e+04
35.830910	2.751903e+04
35.780910	2.872587e+04
35.730910	2.835347e+04
35.680910	2.829035e+04
35.630910	2.775092e+04
35.580910	2.863286e+04
35.530910	2.802912e+04
35.480910	2.784753e+04
35.430910	2.765317e+04
35.380910	2.830085e+04
35.330910	2.790999e+04
35.280910	2.789656e+04
35.230910	2.847337e+04
35.180910	2.764625e+04
35.130910	2.833835e+04
35.080910	2.823923e+04
35.030910	2.809975e+04
34.980910	2.885722e+04
34.930910	2.860054e+04
34.880910	2.838404e+04
34.830910	2.842553e+04
34.780910	2.817207e+04
34.730910	2.850752e+04
34.680910	2.848384e+04
34.630910	2.880089e+04
34.580910	2.908480e+04
34.530910	2.892280e+04
34.480910	2.829358e+04
34.430910	2.845459e+04
34.380910	2.822070e+04
34.330910	2.861732e+04
34.280910	2.864758e+04
34.230910	2.872984e+04
34.180910	2.804130e+04
34.130910	2.839000e+04
34.080910	2.939604e+04
34.030910	2.860687e+04
33.980910	2.840254e+04
33.930910	2.872795e+04
33.880910	2.920125e+04
33.830910	2.911048e+04
33.780910	2.846919e+04
33.730910	2.861275e+04
33.680910	2.886192e+04
33.630910	2.828055e+04
33.580910	2.851443e+04
33.530910	2.897852e+04
33.480910	2.847033e+04
33.430910	2.934331e+04
33.380910	2.976524e+04
33.330910	2.937497e+04
33.280910	2.948809e+04
33.230910	2.932348e+04
33.180910	2.977452e+04
33.130910	2.945279e+04
33.080910	2.982209e+04
33.030910	3.023526e+04
32.980910	3.022075e+04
32.930910	2.909084e+04
32.880910	2.943688e+04
32.830910	2.978364e+04
32.780910	3.002044e+04
32.730910	2.919059e+04
32.680910	2.893885e+04
32.630910	3.008481e+04
32.580910	2.899639e+04
32.530910	2.965768e+04
32.480910	3.000158e+04
32.430910	3.042759e+04
32.380910	3.112167e+04
32.330910	3.061326e+04
32.280910	3.106621e+04
32.230910	3.175953e+04
32.180910	3.110221e+04
32.130910	3.088985e+04
32.080910	3.136942e+04
32.030910	3.099653e+04
31.980910	3.063085e+04
31.930910	3.122017e+04
31.880910	3.072233e+04
31.830910	3.153201e+04
31.780910	3.086315e+04
31.730910	3.059148e+04
31.680910	3.010404e+04
31.630910	3.031702e+04
31.580910	3.099007e+04
31.530910	3.017733e+04
31.480910	3.040329e+04
31.430910	3.030250e+04
31.380910	3.110900e+04
31.330910	3.082315e+04
31.280910	3.178970e+04
31.230910	3.230764e+04
31.180910	3.216466e+04
31.130910	3.312859e+04
31.080910	3.385445e+04
31.030910	3.420061e+04
30.980910	3.474856e+04
30.930910	3.517373e+04
30.880910	3.449205e+04
30.830910	3.643732e+04
30.780910	3.703475e+04
30.730910	3.606660e+04
30.680910	3.614518e+04
30.630910	3.555503e+04
30.580910	3.619697e+04
30.530910	3.646945e+04
30.480910	3.565853e+04
30.430910	3.475013e+04
30.380910	3.279702e+04
30.330910	3.346231e+04
30.280910	3.425887e+04
30.230910	3.470186e+04
30.180910	3.547924e+04
30.130910	3.662798e+04
30.080910	3.653209e+04
30.030910	3.890254e+04
29.980910	3.879258e+04
29.930910	4.032388e+04
29.880910	3.968056e+04
29.830910	4.013195e+04
29.780910	3.899341e+04
29.730910	3.859601e+04
29.680910	3.667130e+04
29.630910	3.581880e+04
29.580910	3.633995e+04
29.530910	3.503642e+04
29.480910	3.479435e+04
29.430910	3.363302e+04
29.380910	3.538022e+04
29.330910	3.373248e+04
29.280910	3.432673e+04
29.230910	3.441077e+04
29.180910	3.417224e+04
29.130910	3.525017e+04
29.080910	3.541620e+04
29.030910	3.618265e+04
28.980910	3.613791e+04
28.930910	3.715645e+04
28.880910	3.848039e+04
28.830910	4.036241e+04
28.780910	4.117591e+04
28.730910	4.283671e+04
28.680910	4.401659e+04
28.630910	4.315699e+04
28.580910	4.377649e+04
28.530910	4.429582e+04
28.480910	4.296082e+04
28.430910	4.193816e+04
28.380910	4.182697e+04
28.330910	4.027751e+04
28.280910	3.821219e+04
28.230910	3.750311e+04
28.180910	3.663051e+04
28.130910	3.499171e+04
28.080910	3.397012e+04
28.030910	3.356612e+04
27.980910	3.349533e+04
27.930910	3.296311e+04
27.880910	3.262936e+04
27.830910	3.169754e+04
27.780910	3.336314e+04
27.730910	3.167173e+04
27.680910	3.189662e+04
27.630910	3.124771e+04
27.580910	3.180887e+04
27.530910	3.118735e+04
27.480910	3.184669e+04
27.430910	3.136198e+04
27.380910	3.227778e+04
27.330910	3.223938e+04
27.280910	3.204889e+04
27.230910	3.254768e+04
27.180910	3.229298e+04
27.130910	3.201326e+04
27.080910	3.249326e+04
27.030910	3.269375e+04
26.980910	3.310095e+04
26.930910	3.367054e+04
26.880910	3.274854e+04
26.830910	3.299393e+04
26.780910	3.187546e+04
26.730910	3.161385e+04
26.680910	3.132929e+04
26.630910	3.175349e+04
26.580910	3.135659e+04
26.530910	3.139782e+04
26.480910	3.037248e+04
26.430910	3.077134e+04
26.380910	3.055901e+04
26.330910	2.975140e+04
26.280910	3.065733e+04
26.230910	2.964405e+04
26.180910	3.016905e+04
26.130910	3.013575e+04
26.080910	2.994983e+04
26.030910	3.036257e+04
25.980910	3.074469e+04
25.930910	3.053725e+04
25.880910	3.021743e+04
25.830910	3.035875e+04
25.780910	2.995061e+04
25.730910	3.063407e+04
25.680910	3.146212e+04
25.630910	3.073237e+04
25.580910	2.947829e+04
25.530910	3.161189e+04
25.480910	3.025834e+04
25.430910	3.120864e+04
25.380910	3.090785e+04
25.330910	3.080754e+04
25.280910	3.238257e+04
25.230910	3.256762e+04
25.180910	3.199327e+04
25.130910	3.137783e+04
25.080910	3.155456e+04
25.030910	3.180612e+04
24.980910	3.200865e+04
24.930910	3.321600e+04
24.880910	3.284304e+04
24.830910	3.320647e+04
24.780910	3.275430e+04
24.730910	3.331010e+04
24.680910	3.346034e+04
24.630910	3.393712e+04
24.580910	3.410779e+04
24.530910	3.454291e+04
24.480910	3.411379e+04
24.430910	3.511469e+04
24.380910	3.565030e+04
24.330910	3.544750e+04
24.280910	3.564942e+04
24.230910	3.614503e+04
24.180910	3.681889e+04
24.130910	3.625658e+04
24.080910	3.700586e+04
24.030910	3.799718e+04
23.980910	3.808061e+04
23.930910	3.891243e+04
23.880910	3.987104e+04
23.830910	4.067091e+04
23.780910	4.125670e+04
23.730910	4.291961e+04
23.680910	4.412282e+04
23.630910	4.570886e+04
23.580910	4.708949e+04
23.530910	4.961826e+04
23.480910	5.152594e+04
23.430910	5.460826e+04
23.380910	5.660320e+04
23.330910	6.017605e+04
23.280910	6.129567e+04
23.230910	6.284334e+04
23.180910	6.370589e+04
23.130910	6.307167e+04
23.080910	5.960212e+04
23.030910	5.887487e+04
22.980910	5.654324e+04
22.930910	5.536607e+04
22.880910	5.438215e+04
22.830910	5.331742e+04
22.780910	5.181190e+04
22.730910	5.072514e+04
22.680910	5.020879e+04
22.630910	5.009747e+04
22.580910	5.004759e+04
22.530910	5.045124e+04
22.480910	5.036230e+04
22.430910	4.956912e+04
22.380910	5.035975e+04
22.330910	5.033952e+04
22.280910	5.060568e+04
22.230910	5.047150e+04
22.180910	5.059763e+04
22.130910	5.179149e+04
22.080910	5.088771e+04
22.030910	5.126688e+04
21.980910	5.078624e+04
21.930910	5.225572e+04
21.880910	5.204720e+04
21.830910	5.276887e+04
21.780910	5.234801e+04
21.730910	5.315709e+04
21.680910	5.361644e+04
21.630910	5.299364e+04
21.580910	5.465841e+04
21.530910	5.542923e+04
21.480910	5.468523e+04
21.430910	5.465768e+04
21.380910	5.595155e+04
21.330910	5.662576e+04
21.280910	5.658800e+04
21.230910	5.551112e+04
21.180910	5.680960e+04
21.130910	5.626481e+04
21.080910	5.646347e+04
21.030910	5.649105e+04
# -100 meV off resonance
36.986270	3.019588e+04
36.936270	3.110976e+04
36.886270	3.117621e+04
36.836270	3.098189e+04
36.786270	3.059515e+04
36.736270	3.134358e+04
36.686270	3.098171e+04
36.636270	3.121651e+04
36.586270	3.094650e+04
36.536270	3.090095e+04
36.486270	3.088842e+04
36.436270	3.068610e+04
36.386270	3.076124e+04
36.336270	2.968358e+04
36.286270	3.042645e+04
36.236270	3.068314e+04
36.186270	3.046466e+04
36.136270	3.124059e+04
36.086270	3.111511e+04
36.036270	3.040297e+04
35.986270	3.102359e+04
35.936270	3.133183e+04
35.886270	3.108067e+04
35.836270	3.187488e+04
35.786270	3.079121e+04
35.736270	3.059534e+04
35.686270	3.015353e+04
35.636270	3.149439e+04
35.586270	3.071523e+04
35.536270	3.078329e+04
35.486270	3.209534e+04
35.436270	3.130813e+04
35.386270	3.040248e+04
35.336270	3.157074e+04
35.286270	3.186230e+04
35.236270	3.134646e+04
35.186270	3.033071e+04
35.136270	3.168636e+04
35.086270	3.072188e+04
35.036270	3.084679e+04
34.986270	3.155714e+04
34.936270	3.106978e+04
34.886270	3.150562e+04
34.836270	3.086212e+04
34.786270	3.127849e+04
34.736270	3.222876e+04
34.686270	3.109209e+04
34.636270	3.139228e+04
34.586270	3.179007e+04
34.536270	3.127219e+04
34.486270	3.176868e+04
34.436270	3.228879e+04
34.386270	3.121709e+04
34.336270	3.157036e+04
34.286270	3.238689e+04
34.236270	3.121284e+04
34.186270	3.266870e+04
34.136270	3.226387e+04
34.086270	3.269434e+04
34.036270	3.313511e+04
33.986270	3.302376e+04
33.936270	3.270681e+04
33.886270	3.229385e+04
33.836270	3.350630e+04
33.786270	3.332759e+04
33.736270	3.281607e+04
33.686270	3.258839e+04
33.636270	3.232287e+04
33.586270	3.432295e+04
33.536270	3.458286e+04
33.486270	3.394861e+04
33.436270	3.478510e+04
33.386270	3.472319e+04
33.336270	3.532230e+04
33.286270	3.484573e+04
33.236270	3.580261e+04
33.186270	3.576043e+04
33.136270	3.524076e+04
33.086270	3.538301e+04
33.036270	3.551963e+04
32.986270	3.498745e+04
32.936270	3.372208e+04
32.886270	3.343906e+04
32.836270	3.365828e+04
32.786270	3.287764e+04
32.736270	3.292589e+04
32.686270	3.369212e+04
32.636270	3.311669e+04
32.586270	3.447521e+04
32.536270	3.504349e+04
32.486270	3.511590e+04
32.436270	3.670835e+04
32.386270	3.621802e+04
32.336270	3.707957e+04
32.286270	3.796386e+04
32.236270	3.688682e+04
32.186270	3.749486e+04
32.136270	3.762790e+04
32.086270	3.748547e+04
32.036270	3.786475e+04
31.986270	3.869462e+04
31.936270	3.858752e+04
31.886270	4.023305e+04
31.836270	3.971326e+04
31.786270	3.922285e+04
31.736270	3.927082e+04
31.686270	3.882108e+04
31.636270	3.916311e+04
31.586270	3.992873e+04
31.536270	3.912441e+04
31.486270	4.010290e+04
31.436270	4.127843e+04
31.386270	4.157084e+04
31.336270	4.349094e+04
31.286270	4.462478e+04
31.236270	4.598926e+04
31.186270	4.672389e+04
31.136270	4.925610e+04
31.086270	5.086130e+04
31.036270	5.206737e+04
30.986270	5.284354e+04
30.936270	5.648848e+04
30.886270	5.478676e+04
30.836270	5.496992e+04
30.786270	5.585861e+04
30.736270	5.436346e+04
30.686270	5.236471e+04
30.636270	5.070371e+04
30.586270	4.858435e+04
30.536270	4.687828e+04
30.486270	4.597037e+04
30.436270	4.587948e+04
30.386270	4.420282e+04
30.336270	4.561869e+04
30.286270	4.727623e+04
30.236270	4.742929e+04
30.186270	4.957391e+04
30.136270	5.274530e+04
30.086270	5.335866e+04
30.036270	5.358473e+04
29.986270	5.319328e+04
29.936270	5.344395e+04
29.886270	5.133853e+04
29.836270	5.174410e+04
29.786270	5.124382e+04
29.736270	4.897699e+04
29.686270	4.933448e+04
29.636270	4.821188e+04
29.586270	4.801969e+04
29.536270	4.878991e+04
29.486270	4.975198e+04
29.436270	4.818099e+04
29.386270	4.718659e+04
29.336270	4.692609e+04
29.286270	4.683150e+04
29.236270	4.720133e+04
29.186270	4.634044e+04
29.136270	4.750179e+04
29.086270	4.639039e+04
29.036270	4.829212e+04
28.986270	5.058864e+04
28.936270	5.377867e+04
28.886270	5.723308e+04
28.836270	6.198312e+04
28.786270	6.605452e+04
28.736270	6.932412e+04
28.686270	7.391234e+04
28.636270	7.404334e+04
28.586270	7.360449e+04
28.536270	7.131730e+04
28.486270	6.990956e+04
28.436270	6.619854e+04
28.386270	6.195246e+04
28.336270	5.830044e+04
28.286270	5.329011e+04
28.236270	5.040329e+04
28.186270	4.708213e+04
28.136270	4.425742e+04
28.086270	4.107695e+04
28.036270	4.087677e+04
27.986270	3.986369e+04
27.936270	3.763543e+04
27.886270	3.736582e+04
27.836270	3.683890e+04
27.786270	3.703208e+04
27.736270	3.726902e+04
27.686270	3.732626e+04
27.636270	3.743514e+04
27.586270	3.762015e+04
27.536270	3.776479e+04
27.486270	3.761278e+04
27.436270	3.809315e+04
27.386270	3.817004e+04
27.336270	3.813113e+04
27.286270	3.935491e+04
27.236270	3.965141e+04
27.186270	4.022626e+04
27.136270	4.108176e+04
27.086270	4.080813e+04
27.036270	4.183146e+04
26.986270	4.255912e+04
26.936270	4.324446e+04
26.886270	4.129577e+04
26.836270	4.109357e+04
26.786270	4.078091e+04
26.736270	3.894355e+04
26.686270	3.748111e+04
26.636270	3.746275e+04
26.586270	3.613662e+04
26.536270	3.447197e+04
26.486270	3.294382e+04
26.436270	3.320684e+04
26.386270	3.174084e+04
26.336270	3.209887e+04
26.286270	3.214521e+04
26.236270	3.197481e+04
26.186270	3.169015e+04
26.136270	3.184466e+04
26.086270	3.221069e+04
26.036270	3.185771e+04
25.986270	3.103167e+04
25.936270	3.229234e+04
25.886270	3.140081e+04
25.836270	3.136712e+04
25.786270	3.206779e+04
25.736270	3.116421e+04
25.686270	3.223198e+04
25.636270	3.203632e+04
25.586270	3.198974e+04
25.536270	3.264597e+04
25.486270	3.327269e+04
25.436270	3.179687e+04
25.386270	3.250605e+04
25.336270	3.318573e+04
25.286270	3.309505e+04
25.236270	3.202786e+04
25.186270	3.278535e+04
25.136270	3.386592e+04
25.086270	3.315737e+04
25.036270	3.366485e+04
24.986270	3.445010e+04
24.936270	3.397062e+04
24.886270	3.322704e+04
24.836270	3.383939e+04
24.786270	3.423755e+04
24.736270	3.420902e+04
24.686270	3.455091e+04
24.636270	3.535720e+04
24.586270	3.481174e+04
24.536270	3.462814e+04
24.486270	3.498650e+04
24.436270	3.509014e+04
24.386270	3.601420e+04
24.336270	3.621716e+04
24.286270	3.575012e+04
24.236270	3.610773e+04
24.186270	3.790972e+04
24.136270	3.814970e+04
24.086270	3.867534e+04
24.036270	3.964147e+04
23.986270	3.856557e+04
23.936270	4.005984e+04
23.886270	4.080338e+04
23.836270	4.091752e+04
23.786270	4.197093e+04
23.736270	4.345873e+04
23.686270	4.470182e+04
23.636270	4.588096e+04
23.586270	4.835793e+04
23.536270	5.025623e+04
23.486270	5.211742e+04
23.436270	5.604796e+04
23.386270	5.775410e+04
23.336270	6.105051e+04
23.286270	6.332948e+04
23.236270	6.471126e+04
23.186270	6.415082e+04
23.136270	6.461519e+04
23.086270	6.219916e+04
23.036270	6.075414e+04
22.986270	5.897706e+04
22.936270	5.732957e+04
22.886270	5.518013e+04
22.836270	5.336957e+04
22.786270	5.285909e+04
22.736270	5.143660e+04
22.686270	5.253448e+04
22.636270	5.218736e+04
22.586270	5.051827e+04
22.536270	5.079679e+04
22.486270	5.128457e+04
22.436270	5.143654e+04
22.386270	5.128697e+04
22.336270	5.151851e+04
22.286270	5.095653e+04
22.236270	5.329148e+04
22.186270	5.227268e+04
22.136270	5.253142e+04
22.086270	5.286872e+04
22.036270	5.302678e+04
21.986270	5.360733e+04
21.936270	5.423950e+04
21.886270	5.474859e+04
21.836270	5.443795e+04
21.786270	5.450309e+04
21.736270	5.417622e+04
21.686270	5.444934e+04
21.636270	5.578941e+04
21.586270	5.532041e+04
21.536270	5.677844e+04
21.486270	5.606709e+04
21.436270	5.724443e+04
21.386270	5.767994e+04
21.336270	5.663947e+04
21.286270	5.623532e+04
21.236270	5.774784e+04
21.186270	5.662559e+04
21.136270	5.699963e+04
21.086270	5.799739e+04
21.036270	5.780295e+04
# on-resonance off resonance
36.978550	3.185140e+04
36.928550	3.153294e+04
36.878550	3.084692e+04
36.828550	3.141603e+04
36.778550	3.175732e+04
36.728550	3.152454e+04
36.678550	3.088710e+04
36.628550	3.083312e+04
36.578550	3.136164e+04
36.528550	3.082607e+04
36.478550	3.074894e+04
36.428550	3.192389e+04
36.378550	3.124405e+04
36.328550	3.176085e+04
36.278550	3.185846e+04
36.228550	3.185766e+04
36.178550	3.138554e+04
36.128550	3.065526e+04
36.078550	3.104233e+04
36.028550	3.092653e+04
35.978550	3.213453e+04
35.928550	3.106912e+04
35.878550	3.135868e+04
35.828550	3.148951e+04
35.778550	3.157768e+04
35.728550	3.096999e+04
35.678550	3.120012e+04
35.628550	3.124012e+04
35.578550	3.191538e+04
35.528550	3.158805e+04
35.478550	3.257193e+04
35.428550	3.180736e+04
35.378550	3.212641e+04
35.328550	3.171954e+04
35.278550	3.124116e+04
35.228550	3.200081e+04
35.178550	3.216118e+04
35.128550	3.198531e+04
35.078550	3.182643e+04
35.028550	3.271611e+04
34.978550	3.177460e+04
34.928550	3.228387e+04
34.878550	3.171096e+04
34.828550	3.225158e+04
34.778550	3.259118e+04
34.728550	3.253983e+04
34.678550	3.239696e+04
34.628550	3.184129e+04
34.578550	3.165322e+04
34.528550	3.297317e+04
34.478550	3.202406e+04
34.428550	3.294531e+04
34.378550	3.255367e+04
34.328550	3.356427e+04
34.278550	3.353838e+04
34.228550	3.451844e+04
34.178550	3.430865e+04
34.128550	3.506639e+04
34.078550	3.427086e+04
34.028550	3.420436e+04
33.978550	3.385593e+04
33.928550	3.451196e+04
33.878550	3.548446e+04
33.828550	3.458188e+04
33.778550	3.531449e+04
33.728550	3.529400e+04
33.678550	3.590750e+04
33.628550	3.692818e+04
33.578550	3.769371e+04
33.528550	3.752402e+04
33.478550	3.796294e+04
33.428550	3.843578e+04
33.378550	3.868145e+04
33.328550	4.024683e+04
33.278550	3.851566e+04
33.228550	3.947504e+04
33.178550	3.986772e+04
33.128550	3.905460e+04
33.078550	3.853707e+04
33.028550	3.809995e+04
32.978550	3.712779e+04
32.928550	3.763455e+04
32.878550	3.627550e+04
32.828550	3.554940e+04
32.778550	3.588493e+04
32.728550	3.603642e+04
32.678550	3.680398e+04
32.628550	3.674941e+04
32.578550	3.727830e+04
32.528550	3.735455e+04
32.478550	3.849811e+04
32.428550	3.728699e+04
32.378550	3.863141e+04
32.328550	3.917216e+04
32.278550	3.867641e+04
32.228550	3.946996e+04
32.178550	3.974052e+04
32.128550	4.044743e+04
32.078550	3.957654e+04
32.028550	4.096043e+04
31.978550	4.239932e+04
31.928550	4.301911e+04
31.878550	4.400406e+04
31.828550	4.574809e+04
31.778550	4.470798e+04
31.728550	4.510913e+04
31.678550	4.641125e+04
31.628550	4.590200e+04
31.578550	4.603029e+04
31.528550	4.686002e+04
31.478550	4.884257e+04
31.428550	4.929113e+04
31.378550	5.078272e+04
31.328550	5.290863e+04
31.278550	5.457450e+04
31.228550	5.567979e+04
31.178550	5.956545e+04
31.128550	6.096841e+04
31.078550	6.254679e+04
31.028550	6.280990e+04
30.978550	6.484618e+04
30.928550	6.380345e+04
30.878550	6.526434e+04
30.828550	6.499028e+04
30.778550	6.295065e+04
30.728550	6.097118e+04
30.678550	5.821698e+04
30.628550	5.454680e+04
30.578550	5.273530e+04
30.528550	5.023770e+04
30.478550	4.784880e+04
30.428550	4.931525e+04
30.378550	4.929848e+04
30.328550	4.899818e+04
30.278550	5.209491e+04
30.228550	5.221375e+04
30.178550	5.481293e+04
30.128550	5.462646e+04
30.078550	5.563384e+04
30.028550	5.273968e+04
29.978550	5.415848e+04
29.928550	5.255431e+04
29.878550	5.373797e+04
29.828550	5.174273e+04
29.778550	5.140232e+04
29.728550	5.147546e+04
29.678550	5.214860e+04
29.628550	5.151350e+04
29.578550	5.116980e+04
29.528550	5.305649e+04
29.478550	5.211355e+04
29.428550	5.381603e+04
29.378550	5.317783e+04
29.328550	5.296971e+04
29.278550	5.267192e+04
29.228550	5.080682e+04
29.178550	5.125702e+04
29.128550	5.089776e+04
29.078550	5.067593e+04
29.028550	5.194154e+04
28.978550	5.438239e+04
28.928550	5.792854e+04
28.878550	6.336320e+04
28.828550	6.838803e+04
28.778550	7.472656e+04
28.728550	7.907790e+04
28.678550	8.022069e+04
28.628550	8.240061e+04
28.578550	8.107104e+04
28.528550	8.036530e+04
28.478550	7.640808e+04
28.428550	7.098122e+04
28.378550	6.645529e+04
28.328550	5.998495e+04
28.278550	5.495530e+04
28.228550	5.133198e+04
28.178550	4.861492e+04
28.128550	4.565383e+04
28.078550	4.393079e+04
28.028550	4.159719e+04
27.978550	3.996027e+04
27.928550	3.953238e+04
27.878550	3.833693e+04
27.828550	3.913512e+04
27.778550	3.872338e+04
27.728550	3.840889e+04
27.678550	3.822734e+04
27.628550	3.892893e+04
27.578550	3.826678e+04
27.528550	3.860817e+04
27.478550	3.858822e+04
27.428550	3.939703e+04
27.378550	3.998024e+04
27.328550	4.050248e+04
27.278550	4.040361e+04
27.228550	4.213746e+04
27.178550	4.281327e+04
27.128550	4.399376e+04
27.078550	4.495316e+04
27.028550	4.554595e+04
26.978550	4.568410e+04
26.928550	4.616479e+04
26.878550	4.718925e+04
26.828550	4.511461e+04
26.778550	4.288191e+04
26.728550	4.298693e+04
26.678550	4.070766e+04
26.628550	3.907581e+04
26.578550	3.664807e+04
26.528550	3.590457e+04
26.478550	3.410845e+04
26.428550	3.308972e+04
26.378550	3.293212e+04
26.328550	3.351340e+04
26.278550	3.215898e+04
26.228550	3.157976e+04
26.178550	3.174996e+04
26.128550	3.146802e+04
26.078550	3.205773e+04
26.028550	3.190127e+04
25.978550	3.208177e+04
25.928550	3.199460e+04
25.878550	3.094554e+04
25.828550	3.166949e+04
25.778550	3.274403e+04
25.728550	3.202126e+04
25.678550	3.129103e+04
25.628550	3.180850e+04
25.578550	3.240175e+04
25.528550	3.190229e+04
25.478550	3.291085e+04
25.428550	3.155110e+04
25.378550	3.262570e+04
25.328550	3.224220e+04
25.278550	3.268514e+04
25.228550	3.298517e+04
25.178550	3.245801e+04
25.128550	3.221355e+04
25.078550	3.306924e+04
25.028550	3.245686e+04
24.978550	3.382629e+04
24.928550	3.370645e+04
24.878550	3.407784e+04
24.828550	3.392562e+04
24.778550	3.436450e+04
24.728550	3.479234e+04
24.678550	3.488668e+04
24.628550	3.445263e+04
24.578550	3.483138e+04
24.528550	3.480024e+04
24.478550	3.533361e+04
24.428550	3.590031e+04
24.378550	3.606796e+04
24.328550	3.524454e+04
24.278550	3.600561e+04
24.228550	3.681886e+04
24.178550	3.712245e+04
24.128550	3.826193e+04
24.078550	3.906172e+04
24.028550	3.892109e+04
23.978550	4.050581e+04
23.928550	4.031869e+04
23.878550	4.201764e+04
23.828550	4.043806e+04
23.778550	4.301073e+04
23.728550	4.336778e+04
23.678550	4.532893e+04
23.628550	4.635981e+04
23.578550	4.863197e+04
23.528550	5.025776e+04
23.478550	5.329127e+04
23.428550	5.640187e+04
23.378550	5.881022e+04
23.328550	6.179129e+04
23.278550	6.410701e+04
23.228550	6.513790e+04
23.178550	6.542017e+04
23.128550	6.479485e+04
23.078550	6.399031e+04
23.028550	6.151594e+04
22.978550	5.961501e+04
22.928550	5.811343e+04
22.878550	5.489911e+04
22.828550	5.332501e+04
22.778550	5.384693e+04
22.728550	5.270737e+04
22.678550	5.107774e+04
22.628550	5.191477e+04
22.578550	5.149948e+04
22.528550	5.044546e+04
22.478550	5.223694e+04
22.428550	5.090291e+04
22.378550	5.217964e+04
22.328550	5.201560e+04
22.278550	5.066517e+04
22.228550	5.117468e+04
22.178550	5.235438e+04
22.128550	5.219241e+04
22.078550	5.257304e+04
22.028550	5.314925e+04
21.978550	5.220324e+04
21.928550	5.339748e+04
21.878550	5.553392e+04
21.828550	5.284764e+04
21.778550	5.432588e+04
21.728550	5.584159e+04
21.678550	5.501411e+04
21.628550	5.511654e+04
21.578550	5.646145e+04
21.528550	5.684397e+04
21.478550	5.648709e+04
21.428550	5.544087e+04
21.378550	5.650793e+04
21.328550	5.658889e+04
21.278550	5.594690e+04
21.228550	5.636849e+04
21.178550	5.725408e+04
21.128550	5.710628e+04
21.078550	5.734866e+04
21.028550	5.743233e+04
# +100 meV off resonance
36.981780	2.955946e+04
36.931780	3.026554e+04
36.881780	2.928246e+04
36.831780	2.980699e+04
36.781780	2.988293e+04
36.731780	2.954486e+04
36.681780	3.005885e+04
36.631780	2.930031e+04
36.581780	3.003279e+04
36.531780	2.890034e+04
36.481780	2.954988e+04
36.431780	2.888140e+04
36.381780	2.993699e+04
36.331780	2.958505e+04
36.281780	2.956863e+04
36.231780	2.903872e+04
36.181780	2.910476e+04
36.131780	2.964086e+04
36.081780	2.888308e+04
36.031780	3.026770e+04
35.981780	3.015267e+04
35.931780	2.923196e+04
35.881780	2.954342e+04
35.831780	2.895629e+04
35.781780	2.857125e+04
35.731780	2.919638e+04
35.681780	2.888934e+04
35.631780	2.870392e+04
35.581780	2.907930e+04
35.531780	2.953195e+04
35.481780	2.959677e+04
35.431780	2.871583e+04
35.381780	2.904112e+04
35.331780	2.862800e+04
35.281780	2.920446e+04
35.231780	3.018576e+04
35.181780	2.870900e+04
35.131780	2.922259e+04
35.081780	2.957806e+04
35.031780	3.014445e+04
34.981780	2.890692e+04
34.931780	2.918884e+04
34.881780	3.045904e+04
34.831780	3.032664e+04
34.781780	2.896209e+04
34.731780	2.992745e+04
34.681780	2.986521e+04
34.631780	3.009237e+04
34.581780	2.973254e+04
34.531780	2.958235e+04
34.481780	2.967792e+04
34.431780	2.992909e+04
34.381780	3.029575e+04
34.331780	3.035653e+04
34.281780	3.098388e+04
34.231780	3.016345e+04
34.181780	3.079543e+04
34.131780	3.070477e+04
34.081780	3.122374e+04
34.031780	3.090516e+04
33.981780	3.169054e+04
33.931780	3.178769e+04
33.881780	3.069504e+04
33.831780	3.157029e+04
33.781780	3.140005e+04
33.731780	3.116983e+04
33.681780	3.209007e+04
33.631780	3.270992e+04
33.581780	3.235378e+04
33.531780	3.377980e+04
33.481780	3.336586e+04
33.431780	3.385327e+04
33.381780	3.363474e+04
33.331780	3.347797e+04
33.281780	3.396956e+04
33.231780	3.311334e+04
33.181780	3.333463e+04
33.131780	3.284250e+04
33.081780	3.324288e+04
33.031780	3.376370e+04
32.981780	3.302721e+04
32.931780	3.306362e+04
32.881780	3.177701e+04
32.831780	3.198197e+04
32.781780	3.234566e+04
32.731780	3.201359e+04
32.681780	3.174813e+04
32.631780	3.252194e+04
32.581780	3.310848e+04
32.531780	3.352814e+04
32.481780	3.309312e+04
32.431780	3.415421e+04
32.381780	3.232044e+04
32.331780	3.226602e+04
32.281780	3.261082e+04
32.231780	3.228683e+04
32.181780	3.350792e+04
32.131780	3.391407e+04
32.081780	3.361786e+04
32.031780	3.474216e+04
31.981780	3.502254e+04
31.931780	3.620793e+04
31.881780	3.756341e+04
31.831780	3.760294e+04
31.781780	3.781182e+04
31.731780	3.797813e+04
31.681780	3.868012e+04
31.631780	3.895541e+04
31.581780	3.909118e+04
31.531780	4.017598e+04
31.481780	3.991312e+04
31.431780	4.061781e+04
31.381780	4.160650e+04
31.331780	4.110211e+04
31.281780	4.319661e+04
31.231780	4.454226e+04
31.181780	4.509500e+04
31.131780	4.617478e+04
31.081780	4.629858e+04
31.031780	4.664427e+04
30.981780	4.755887e+04
30.931780	4.767416e+04
30.881780	4.578547e+04
30.831780	4.554265e+04
30.781780	4.417282e+04
30.731780	4.136362e+04
30.681780	4.181833e+04
30.631780	4.048670e+04
30.581780	3.903297e+04
30.531780	3.818065e+04
30.481780	3.760266e+04
30.431780	3.874657e+04
30.381780	3.743656e+04
30.331780	3.849099e+04
30.281780	3.899821e+04
30.231780	3.893935e+04
30.181780	3.783219e+04
30.131780	3.859262e+04
30.081780	3.963333e+04
30.031780	3.918093e+04
29.981780	3.862640e+04
29.931780	3.824568e+04
29.881780	3.810816e+04
29.831780	3.773845e+04
29.781780	3.856456e+04
29.731780	3.841370e+04
29.681780	3.897940e+04
29.631780	3.910191e+04
29.581780	4.004131e+04
29.531780	3.979488e+04
29.481780	4.081422e+04
29.431780	4.017262e+04
29.381780	4.116529e+04
29.331780	4.079636e+04
29.281780	3.992184e+04
29.231780	3.959863e+04
29.181780	3.802919e+04
29.131780	3.815929e+04
29.081780	3.856727e+04
29.031780	3.890742e+04
28.981780	3.986093e+04
28.931780	4.208096e+04
28.881780	4.416738e+04
28.831780	4.693093e+04
28.781780	4.899794e+04
28.731780	5.076285e+04
28.681780	5.209129e+04
28.631780	5.293917e+04
28.581780	5.227925e+04
28.531780	5.207237e+04
28.481780	4.898773e+04
28.431780	4.802930e+04
28.381780	4.610884e+04
28.331780	4.317909e+04
28.281780	4.088470e+04
28.231780	3.828304e+04
28.181780	3.711302e+04
28.131780	3.614188e+04
28.081780	3.522718e+04
28.031780	3.440116e+04
27.981780	3.349777e+04
27.931780	3.395571e+04
27.881780	3.203053e+04
27.831780	3.290382e+04
27.781780	3.218599e+04
27.731780	3.216202e+04
27.681780	3.228061e+04
27.631780	3.293721e+04
27.581780	3.327604e+04
27.531780	3.278161e+04
27.481780	3.296510e+04
27.431780	3.267883e+04
27.381780	3.185882e+04
27.331780	3.341515e+04
27.281780	3.462235e+04
27.231780	3.561307e+04
27.181780	3.650155e+04
27.131780	3.566838e+04
27.081780	3.630376e+04
27.031780	3.841981e+04
26.981780	3.731389e+04
26.931780	3.829030e+04
26.881780	3.706645e+04
26.831780	3.639339e+04
26.781780	3.659098e+04
26.731780	3.611375e+04
26.681780	3.559018e+04
26.631780	3.447124e+04
26.581780	3.246564e+04
26.531780	3.259534e+04
26.481780	3.274526e+04
26.431780	3.157824e+04
26.381780	3.127269e+04
26.331780	3.047265e+04
26.281780	3.118696e+04
26.231780	3.063296e+04
26.181780	3.025450e+04
26.131780	3.089255e+04
26.081780	2.990634e+04
26.031780	3.062907e+04
25.981780	2.991048e+04
25.931780	2.987690e+04
25.881780	3.061063e+04
25.831780	3.007612e+04
25.781780	3.067063e+04
25.731780	3.123378e+04
25.681780	3.093779e+04
25.631780	3.067982e+04
25.581780	3.160610e+04
25.531780	3.081015e+04
25.481780	3.248169e+04
25.431780	3.051191e+04
25.381780	3.105846e+04
25.331780	3.124319e+04
25.281780	3.082016e+04
25.231780	3.237572e+04
25.181780	3.187316e+04
25.131780	3.169409e+04
25.081780	3.221750e+04
25.031780	3.199263e+04
24.981780	3.203859e+04
24.931780	3.220416e+04
24.881780	3.239641e+04
24.831780	3.257448e+04
24.781780	3.263611e+04
24.731780	3.217042e+04
24.681780	3.362162e+04
24.631780	3.347748e+04
24.581780	3.249264e+04
24.531780	3.407688e+04
24.481780	3.412284e+04
24.431780	3.464761e+04
24.381780	3.472230e+04
24.331780	3.481878e+04
24.281780	3.639771e+04
24.231780	3.552961e+04
24.181780	3.698898e+04
24.131780	3.649510e+04
24.081780	3.762610e+04
24.031780	3.756667e+04
23.981780	3.906704e+04
23.931780	3.943314e+04
23.881780	3.964485e+04
23.831780	4.032419e+04
23.781780	4.149461e+04
23.731780	4.370693e+04
23.681780	4.442137e+04
23.631780	4.467014e+04
23.581780	4.737052e+04
23.531780	4.873918e+04
23.481780	5.260222e+04
23.431780	5.539326e+04
23.381780	5.729851e+04
23.331780	6.050148e+04
23.281780	6.370569e+04
23.231780	6.568512e+04
23.181780	6.593736e+04
23.131780	6.502742e+04
23.081780	6.338461e+04
23.031780	6.117112e+04
22.981780	5.950352e+04
22.931780	5.569051e+04
22.881780	5.463270e+04
22.831780	5.297218e+04
22.781780	5.189493e+04
22.731780	5.005395e+04
22.681780	5.007255e+04
22.631780	5.032334e+04
22.581780	4.969468e+04
22.531780	5.050244e+04
22.481780	5.019191e+04
22.431780	4.983434e+04
22.381780	4.926643e+04
22.331780	4.955121e+04
22.281780	4.990867e+04
22.231780	5.198801e+04
22.181780	5.148540e+04
22.131780	5.123006e+04
22.081780	5.083417e+04
22.031780	5.145538e+04
21.981780	5.204510e+04
21.931780	5.265068e+04
21.881780	5.285880e+04
21.831780	5.244655e+04
21.781780	5.192627e+04
21.731780	5.257030e+04
21.681780	5.330059e+04
21.631780	5.448372e+04
21.581780	5.393314e+04
21.531780	5.323847e+04
21.481780	5.283842e+04
21.431780	5.540565e+04
21.381780	5.442020e+04
21.331780	5.485455e+04
21.281780	5.620790e+04
21.231780	5.600494e+04
21.181780	5.625291e+04
21.131780	5.497121e+04
21.081780	5.637484e+04
21.031780	5.627834e+04
# +200 meV off resonance
36.981600	2.946594e+04
36.931600	2.893920e+04
36.881600	2.908083e+04
36.831600	2.784100e+04
36.781600	2.816972e+04
36.731600	2.823293e+04
36.681600	2.919445e+04
36.631600	2.893859e+04
36.581600	2.890616e+04
36.531600	2.881984e+04
36.481600	2.858280e+04
36.431600	2.814097e+04
36.381600	2.828631e+04
36.331600	2.815135e+04
36.281600	2.914518e+04
36.231600	2.836333e+04
36.181600	2.826796e+04
36.131600	2.923137e+04
36.081600	2.868195e+04
36.031600	2.861693e+04
35.981600	2.827828e+04
35.931600	2.783187e+04
35.881600	2.829803e+04
35.831600	2.884192e+04
35.781600	2.851043e+04
35.731600	2.857541e+04
35.681600	2.943623e+04
35.631600	2.898591e+04
35.581600	2.835362e+04
35.531600	2.775493e+04
35.481600	2.879371e+04
35.431600	2.780719e+04
35.381600	2.808133e+04
35.331600	2.919215e+04
35.281600	2.829450e+04
35.231600	2.765444e+04
35.181600	2.941295e+04
35.131600	2.767141e+04
35.081600	2.814268e+04
35.031600	2.845342e+04
34.981600	2.897473e+04
34.931600	2.808637e+04
34.881600	2.867617e+04
34.831600	2.883986e+04
34.781600	2.849246e+04
34.731600	2.757923e+04
34.681600	2.917048e+04
34.631600	2.901022e+04
34.581600	2.831840e+04
34.531600	2.862500e+04
34.481600	2.926144e+04
34.431600	2.867259e+04
34.381600	2.847708e+04
34.331600	2.899459e+04
34.281600	2.911674e+04
34.231600	2.893617e+04
34.181600	3.009095e+04
34.131600	2.937185e+04
34.081600	2.940328e+04
34.031600	2.959120e+04
33.981600	3.002851e+04
33.931600	2.893076e+04
33.881600	2.955340e+04
33.831600	3.106004e+04
33.781600	3.027811e+04
33.731600	2.981669e+04
33.681600	3.075446e+04
33.631600	3.022331e+04
33.581600	3.122893e+04
[truncated: 893 more rows]
