# Supplementary material for: Timing the escape of a photoexcited electron from a molecular cage
Source: Nat Commun. 2025 May 31;16:5062. doi: 10.1038/s41467-025-60260-z (PMC12126515; doi:10.1038/s41467-025-60260-z)
Supplement: Supplementary file 7 — Source Data [file 41467_2025_60260_MOESM7_ESM.zip › Fig4_NIXSW.txt]

# E-Bragg_energy(eV)\Relative_absorption\Uncertainty
-4.5500	1.0594	0.0555
-4.0500	0.9815	0.0488
-3.5500	1.0432	0.0601
-3.0500	1.1166	0.0410
-2.5500	1.0631	0.0477
-2.0500	1.1464	0.0428
-1.5500	1.0946	0.0479
-1.0500	1.2252	0.0431
-0.5500	1.3289	0.0371
-0.4500	1.2735	0.0420
-0.3500	1.2874	0.0339
-0.2500	1.3885	0.0356
-0.1500	1.4554	0.0273
-0.0500	1.5469	0.0255
0.0500	1.6798	0.0291
0.1500	1.8686	0.0280
0.2500	2.4421	0.0193
0.3500	2.9498	0.0146
0.4500	3.3839	0.0137
0.5500	3.5710	0.0149
0.6500	3.7314	0.0161
0.7500	3.4761	0.0209
0.8500	3.1690	0.0272
0.9500	3.0190	0.0239
1.0500	2.4331	0.0319
1.1500	2.0735	0.0329
1.2500	1.9103	0.0435
1.3500	1.3197	0.0670
1.4500	1.0012	0.0753
1.5500	0.9734	0.0743
1.6500	0.9838	0.0701
1.7500	0.8303	0.0681
1.8500	0.9225	0.0537
1.9500	0.8732	0.0828
2.4500	0.8666	0.0862
2.9500	0.9904	0.0658
3.4500	0.9904	0.0506
3.9500	0.9164	0.0546
4.4500	1.0253	0.0550
4.9500	1.0254	0.0516
5.4500	0.8896	0.0712
5.9500	0.9406	0.0530
