# Supplementary material for: Timing the escape of a photoexcited electron from a molecular cage
Source: Nat Commun. 2025 May 31;16:5062. doi: 10.1038/s41467-025-60260-z (PMC12126515; doi:10.1038/s41467-025-60260-z)
Supplement: Supplementary file 7 — Source Data [file 41467_2025_60260_MOESM7_ESM.zip › Fig5_ArC60_monolayer.txt]

# Binding Energy (eV)\Intensity (arb units)
34.8723	202533.9863
34.8523	205678.9336
34.8323	204126.5723
34.8123	205420.6348
34.7923	202723.1797
34.7723	204668.3613
34.7523	205022.0488
34.7323	203473.0508
34.7123	202115.0234
34.6923	204270.9043
34.6723	205507.7910
34.6523	204613.6660
34.6323	204686.3438
34.6123	205150.5918
34.5923	204837.6836
34.5723	205448.9355
34.5523	207153.6777
34.5323	205092.4512
34.5123	207208.5527
34.4923	204836.0801
34.4723	204979.6484
34.4523	205338.4043
34.4323	206451.1973
34.4123	205677.1816
34.3923	207079.0371
34.3723	205497.3984
34.3523	207111.3965
34.3323	206502.4082
34.3123	206172.3867
34.2923	205515.2754
34.2723	206335.3906
34.2523	204495.2832
34.2323	203868.4180
34.2123	205659.3340
34.1923	205324.9238
34.1723	209351.1328
34.1523	205451.7285
34.1323	205005.5527
34.1123	204956.2773
34.0923	206241.8262
34.0723	206605.3008
34.0523	206934.2715
34.0323	205844.6484
34.0123	208045.0781
33.9923	207127.5879
33.9723	208363.0059
33.9523	206763.2168
33.9323	207397.7109
33.9123	206046.5117
33.8923	205704.9629
33.8723	208784.0996
33.8523	206427.6973
33.8323	207880.0371
33.8123	206911.5078
33.7923	207731.9668
33.7723	204259.8926
33.7523	207008.9863
33.7323	209283.4297
33.7123	208272.1738
33.6923	207384.5293
33.6723	208850.2598
33.6523	207834.8848
33.6323	208201.1055
33.6123	208151.9902
33.5923	206025.6777
33.5723	205468.1113
33.5523	208955.5488
33.5323	206198.5547
33.5123	208393.2227
33.4923	209939.1348
33.4723	207886.6895
33.4523	208146.9395
33.4323	208124.1934
33.4123	209271.3105
33.3923	210705.9512
33.3723	209157.5762
33.3523	208906.5156
33.3323	210120.4883
33.3123	209081.5449
33.2923	209522.4219
33.2723	210581.4629
33.2523	211060.0625
33.2323	209860.8223
33.2123	208161.9902
33.1923	210131.9199
33.1723	209553.3398
33.1523	209326.8281
33.1323	210723.0117
33.1123	210669.1992
33.0923	209654.6484
33.0723	209981.5645
33.0523	210625.2559
33.0323	211171.4199
33.0123	209886.1543
32.9923	211448.8730
32.9723	212665.9473
32.9523	211414.3438
32.9323	210501.4297
32.9123	211578.0645
32.8923	213781.5703
32.8723	214865.8906
32.8523	212615.8965
32.8323	212105.2832
32.8123	213037.8438
32.7923	212409.7930
32.7723	213649.1016
32.7523	213873.7305
32.7323	213522.6113
32.7123	213340.3047
32.6923	214437.2129
32.6723	212492.1738
32.6523	214465.4590
32.6323	214050.2754
32.6123	214156.0781
32.5923	214638.1191
32.5723	214277.2012
32.5523	213706.2207
32.5323	215000.8340
32.5123	214995.2070
32.4923	215538.8359
32.4723	214361.3984
32.4523	213385.4609
32.4323	217369.1230
32.4123	214839.6934
32.3923	216460.4707
32.3723	216481.6719
32.3523	216140.3047
32.3323	214993.4766
32.3123	216268.9629
32.2923	214528.7637
32.2723	218533.2754
32.2523	217814.3535
32.2323	217211.6484
32.2123	217198.2422
32.1923	216708.8223
32.1723	217301.8359
32.1523	218420.9512
32.1323	219657.4219
32.1123	217819.1641
32.0923	219681.9668
32.0723	221595.1602
32.0523	221298.6641
32.0323	219459.7383
32.0123	220320.6113
31.9923	222531.2598
31.9723	224160.8594
31.9523	224867.8848
31.9323	221733.7148
31.9123	222522.2871
31.8923	225959.8340
31.8723	222282.6191
31.8523	224700.1816
31.8323	223112.1602
31.8123	223638.0723
31.7923	224861.7051
31.7723	222832.2383
31.7523	220611.1504
31.7323	221888.3770
31.7123	222324.9629
31.6923	221592.7930
31.6723	220365.6699
31.6523	221405.4922
31.6323	221813.8008
31.6123	219395.8965
31.5923	218880.0801
31.5723	220113.0488
31.5523	218624.6875
31.5323	217707.8965
31.5123	219705.7930
31.4923	217953.0059
31.4723	219785.8574
31.4523	219665.8945
31.4323	217482.3418
31.4123	217561.7305
31.3923	218461.0469
31.3723	218572.9746
31.3523	218197.9277
31.3323	220543.4102
31.3123	219297.1035
31.2923	219249.1719
31.2723	219695.2207
31.2523	219296.2734
31.2323	218166.5918
31.2123	218180.2539
31.1923	216602.4863
31.1723	218290.0273
31.1523	217373.9590
31.1323	218261.7363
31.1123	219762.8320
31.0923	221134.6426
31.0723	220924.7383
31.0523	219640.3477
31.0323	220296.0938
31.0123	220253.0352
30.9923	221254.8379
30.9723	222313.9941
30.9523	221596.2285
30.9323	220822.7969
30.9123	219549.6777
30.8923	222381.9824
30.8723	222477.0957
30.8523	220706.5273
30.8323	221669.7617
30.8123	222149.0352
30.7923	222779.5820
30.7723	222047.4570
30.7523	223142.5586
30.7323	221617.6387
30.7123	223302.3477
30.6923	225038.7305
30.6723	223900.4316
30.6523	222985.7422
30.6323	222847.3887
30.6123	225098.5293
30.5923	226839.4512
30.5723	226797.5410
30.5523	226124.4199
30.5323	225498.4473
30.5123	226001.3594
30.4923	225143.1543
30.4723	225524.2910
30.4523	228057.0840
30.4323	228105.5996
30.4123	228784.3613
30.3923	228951.3125
30.3723	227604.4766
30.3523	226351.4766
30.3323	228247.6191
30.3123	227238.3691
30.2923	229110.3555
30.2723	228858.4414
30.2523	229442.1289
30.2323	227784.8750
30.2123	230769.1816
30.1923	229771.4023
30.1723	231039.9609
30.1523	227946.4473
30.1323	230721.4512
30.1123	230344.5820
30.0923	229203.6836
30.0723	232509.2090
30.0523	233090.5254
30.0323	233656.7090
30.0123	230323.3516
29.9923	233082.4824
29.9723	233696.5742
29.9523	233439.5977
29.9323	233341.3047
29.9123	235135.6035
29.8923	235666.4141
29.8723	235008.0527
29.8523	234369.5410
29.8323	234066.8086
29.8123	236317.0996
29.7923	239154.2109
29.7723	237867.5957
29.7523	237454.3379
29.7323	239343.8125
29.7123	241958.1777
29.6923	241983.9766
29.6723	242779.9062
29.6523	244758.6738
29.6323	247471.7480
29.6123	246370.1016
29.5923	247936.1445
29.5723	247341.5742
29.5523	250352.4473
29.5323	248791.6543
29.5123	250639.3379
29.4923	248611.4727
29.4723	245567.2539
29.4523	243242.9180
29.4323	239505.9512
29.4123	237906.6836
29.3923	234248.3418
29.3723	232785.0957
29.3523	231969.3730
29.3323	231917.5469
29.3123	227621.4531
29.2923	226598.2559
29.2723	229133.6816
29.2523	226517.8613
29.2323	228291.2324
29.2123	225212.1738
29.1923	226399.4668
29.1723	225549.4922
29.1523	225261.7891
29.1323	224605.3770
29.1123	225057.3809
29.0923	226503.1562
29.0723	223327.3340
29.0523	224477.9551
29.0323	224302.4434
29.0123	224752.0195
28.9923	224046.5859
28.9723	225185.7773
28.9523	221904.7598
28.9323	222537.9277
28.9123	225220.5664
28.8923	221524.4043
28.8723	225201.5742
28.8523	222737.0508
28.8323	225106.7363
28.8123	223159.4062
28.7923	222504.1660
28.7723	224848.7734
28.7523	225356.8027
28.7323	224198.8027
28.7123	224986.8047
28.6923	222765.7266
28.6723	226768.4902
28.6523	225775.4824
28.6323	224579.7812
28.6123	224262.7715
28.5923	224142.0879
28.5723	226176.0488
28.5523	225994.4336
28.5323	227586.3340
28.5123	227445.7988
28.4923	225915.0293
28.4723	225159.3027
28.4523	228174.5156
28.4323	226987.3984
28.4123	227535.5410
28.3923	227084.1660
28.3723	229569.2852
28.3523	228672.1875
28.3323	227021.9824
28.3123	230056.3008
28.2923	229404.5039
28.2723	229886.7793
28.2523	229981.8574
28.2323	230651.5996
28.2123	229554.1328
28.1923	231626.7441
28.1723	231912.4277
28.1523	233666.3203
28.1323	233044.0879
28.1123	232877.5879
28.0923	232849.6543
28.0723	233135.1875
28.0523	234003.4121
28.0323	234256.2461
28.0123	234066.1602
27.9923	233898.8906
27.9723	233816.3496
27.9523	235186.1172
27.9323	231907.3262
27.9123	231973.7227
27.8923	231652.5508
27.8723	231254.6895
27.8523	229951.1582
27.8323	228101.4004
27.8123	228117.6055
27.7923	225665.9512
27.7723	226534.4844
27.7523	225681.1543
27.7323	224732.3984
27.7123	223450.1289
27.6923	222417.3105
27.6723	220666.0195
27.6523	222095.0938
27.6323	221031.1309
27.6123	219156.6445
27.5923	219700.2695
27.5723	219932.8867
27.5523	217699.1289
27.5323	218337.9160
27.5123	219289.2305
27.4923	219324.1074
27.4723	217395.3164
27.4523	216294.5215
27.4323	219119.1523
27.4123	217205.1641
27.3923	216645.8750
27.3723	217046.6309
27.3523	219477.5645
27.3323	216926.4668
27.3123	215418.1973
27.2923	217306.6895
27.2723	217956.5762
27.2523	214693.5176
27.2323	212966.3867
27.2123	216851.2930
27.1923	216315.1836
27.1723	213384.7871
27.1523	216068.6484
27.1323	215950.8496
27.1123	215892.7207
27.0923	215988.8926
27.0723	213382.9648
27.0523	215682.6387
27.0323	214383.4121
27.0123	216221.2578
26.9923	213492.2500
26.9723	214113.9023
26.9523	215661.6875
26.9323	215550.1465
26.9123	216218.9922
26.8923	216017.9531
26.8723	213017.5879
26.8523	215694.4414
26.8323	215563.6855
26.8123	215333.6172
26.7923	216511.6660
26.7723	211950.9785
26.7523	213931.8984
26.7323	212585.6367
26.7123	213909.9629
26.6923	213100.9805
26.6723	214208.7148
26.6523	216419.9590
26.6323	216003.0762
26.6123	214034.9336
26.5923	214699.9023
26.5723	214815.5195
26.5523	213709.8281
26.5323	214925.4492
26.5123	216352.2070
26.4923	216085.9023
26.4723	216995.0625
26.4523	214263.5488
26.4323	213091.5371
26.4123	214693.3203
26.3923	215162.7285
26.3723	215351.5840
26.3523	215619.4258
26.3323	217094.8340
26.3123	213067.0020
26.2923	214651.3770
26.2723	215359.6055
26.2523	215958.0547
26.2323	214646.3418
26.2123	215984.4766
26.1923	215003.8359
26.1723	215508.9863
26.1523	213901.8867
26.1323	214684.9121
26.1123	215128.6582
26.0923	213580.1914
26.0723	215021.3457
26.0523	212515.5352
26.0323	212632.9453
26.0123	213541.3496
25.9923	214362.4375
25.9723	213741.8945
25.9523	216378.9727
25.9323	214009.0488
25.9123	214330.5059
25.8923	213367.9004
25.8723	213574.4766
