# Supplementary material for: Timing the escape of a photoexcited electron from a molecular cage
Source: Nat Commun. 2025 May 31;16:5062. doi: 10.1038/s41467-025-60260-z (PMC12126515; doi:10.1038/s41467-025-60260-z)
Supplement: Supplementary file 7 — Source Data [file 41467_2025_60260_MOESM7_ESM.zip › Fig5_ArC60_multilayer.txt]

# Binding Energy (eV)\Intensity (arb units)
244.7982	31698.0635	32340.5439	31973.6182	32098.3525	30514.8428	32302.7998	31934.5293	31910.2969	32046.0801	31429.1035	31045.1836	31935.9307	31392.7607	31781.8818	32287.3750	32202.1680	31684.2959	31185.4248	33170.4648	31194.7979	32387.4941	31683.2549	31624.4033	32346.4160	31447.6553	32126.6387	32240.9912	31972.5049	31641.0098	32768.3496	31374.0088	32103.7383	32756.2314	32477.7666	32220.4795	32147.4727	31715.0723	30940.7021	31846.4463	31199.6436	31786.6045	30975.8730	31538.9443	32136.3643	32452.2861	31684.9453	31784.0977	31839.1270	31468.0000
244.8136	31988.2979	32200.4307	31602.0732	31410.6699	31811.6748	31686.5176	31647.9980	31756.2881	31262.9580	32252.7607	31450.9102	31821.0430	31528.6367	31384.3789	31672.3301	32159.1338	31685.6611	31730.4922	31774.8926	31478.2549	31446.3760	31570.1299	32155.2705	32427.9023	31242.3018	31385.1768	31886.9492	31685.3701	31143.8389	31387.1865	32228.3018	31795.6787	31512.0781	31142.9004	31995.9834	31540.2871	31527.2207	32070.1738	31271.8643	31603.0186	31759.5977	32164.0654	31337.5352	32121.5645	31508.9209	31324.7100	31980.2441	31514.6055	31483.1035
244.8399	32043.6416	32103.5957	31762.0332	32241.7129	31505.3262	31607.3018	31694.5400	31879.5518	30839.2559	32094.9863	32374.5703	31489.6025	32133.5830	31072.6631	31489.4785	31689.1045	31992.9316	32449.7432	32097.2686	31366.7461	30845.3740	31968.5186	31664.2559	31255.0576	31858.1162	32456.2754	31933.5303	32021.8926	31049.6201	32096.3867	31540.6836	31668.5840	32052.6836	31423.6055	32137.1416	32295.0889	31952.3477	31986.4834	32192.7568	32313.3447	32106.3408	31922.1338	31976.6357	32031.4795	31541.0146	31945.1201	31964.4082	32140.3037	31417.5732
244.8588	31539.6426	31998.2090	32131.7559	31651.7969	32346.9834	31998.6826	30739.0518	31728.9668	32102.2295	31444.8916	31653.5342	31486.0732	31265.4082	32272.5195	31724.9648	31475.4121	31482.1250	31751.5059	31360.9365	30711.1514	32378.2061	32235.5752	31486.1729	30948.9180	31720.0391	31529.8291	30909.1572	31312.3877	31193.3516	31284.3779	31851.1025	31763.2520	31996.7783	31234.2021	31052.2490	31465.3086	32058.9570	31246.4629	31370.4521	31563.0996	31797.9648	31508.0254	31921.2549	31925.2910	32085.9229	31658.1084	31770.4004	31654.1387	31461.0596
244.8807	30721.9707	31218.7051	31856.4502	31310.7178	30940.1904	31841.4082	31864.8887	31439.1582	32000.0332	31581.9043	31890.6279	31302.7744	31828.6895	31176.4590	31967.7793	31001.5908	32104.8906	31683.9326	31687.6885	31796.2422	31521.8770	31239.5547	31004.1914	31861.2207	31731.0596	30889.5293	31735.5098	31599.2178	32390.6953	31533.8232	30912.8955	31583.1562	31368.1260	31676.0645	32137.6816	31082.3066	32351.5830	31649.8486	31631.4902	31165.4893	31571.0225	31950.0508	31630.4189	31501.1133	30942.8945	30880.6367	31483.6006	31618.4434	32170.1016
244.8993	31884.7998	31370.5488	31609.4082	31462.6328	30982.0830	30922.2305	32059.6191	32669.2783	32440.7744	31752.3994	31558.6885	31745.5508	31657.3857	31470.3994	31589.0352	32297.1240	32503.2021	32146.0283	31381.5996	31175.4863	31184.7275	31056.4902	31784.5977	31808.5537	31419.8691	31652.1270	32064.5459	31568.7305	31214.6133	30974.7305	31693.2295	32412.5840	32656.4219	32272.4248	32576.1182	32023.2822	32092.1240	32480.3213	31837.1631	31890.4932	31462.5947	30708.6387	31707.6660	31598.0596	31295.8867	31398.3896	31972.4873	31945.4238	31657.5186
244.9252	31336.8223	31445.5928	31997.4209	31548.5400	31973.4355	31692.6699	31748.5654	31630.8398	31592.0400	31722.1182	32083.2188	32056.0869	31733.3145	31721.4287	31039.0225	32384.9580	32658.1250	30914.5029	31785.6387	32268.8662	31106.3477	31542.0771	31127.2285	31709.6865	31169.6826	31899.5645	31931.6934	31883.2686	32541.1240	31471.7422	31500.1777	31061.5430	31527.1816	32283.5977	31435.1025	32025.2705	31714.4502	31766.9502	31726.2520	32306.7822	31598.8320	31597.5371	31665.2852	32222.6426	31405.8184	31729.3311	31215.0352	31186.4531	31216.5410
244.9375	30899.6689	31082.4922	31845.4717	31562.7959	31579.8008	32578.8037	31540.4824	31710.4941	30791.8330	31821.4629	32151.3789	32015.3545	31930.8457	31405.8984	31623.8564	32093.5088	31592.9531	31454.0049	31802.6104	31675.2852	30623.3115	31774.8340	31423.4863	31390.1670	31123.8281	31636.1162	31868.0850	31637.7051	31506.7314	30994.9385	31076.6348	31435.4336	31628.3721	31764.4385	32183.9131	31662.7227	32018.4248	31763.1270	31527.9658	32127.2393	32214.1152	31250.7920	32027.2559	31398.3389	32144.2764	31741.9316	32209.0928	32416.7480	31847.8945
244.9584	31581.3652	32324.0205	32414.7363	31636.6260	31843.2109	31987.2217	32143.4258	31914.5225	32037.4424	31353.2549	31852.1855	31759.4199	31516.0635	31359.8652	31349.6416	31829.1611	31538.7529	31485.2227	31797.0078	31933.0127	31903.3838	32019.6768	31802.3496	31915.0752	31633.0586	32348.1514	31700.3994	30958.9824	31606.0986	31791.6133	31527.3223	31987.8594	31623.2979	31574.6016	31552.6211	31970.3096	31585.6250	32111.6650	31787.0273	31268.1172	31098.7285	32257.6426	31107.8369	31591.2695	31676.4219	30777.8184	32216.3066	31350.9834	32237.5469
244.9800	31217.0439	31889.3125	31547.7451	31513.0938	32005.3555	31484.1016	31509.1963	31901.4580	32150.9512	31797.0010	31830.3086	31523.6504	32056.7734	31918.6719	31280.1904	31413.2549	32056.7051	31019.4766	31561.9893	31263.2803	31716.7041	31547.8359	31709.2471	31282.9160	31796.6553	31755.2227	31309.4873	32036.7607	31350.6865	31323.2197	31849.0176	31839.4473	31887.0068	31427.9092	32192.0342	31782.6885	31813.6143	31650.1113	31750.0635	31192.9385	31788.5156	32393.7676	31916.5000	31416.8086	32117.0635	32123.4609	31684.5391	31932.2451	31705.3682
245.0037	31535.4355	31655.1631	31997.8789	31410.3721	31141.6357	31632.9268	31882.3643	31972.0439	31758.3760	31501.9932	32269.0166	31795.7070	32022.7969	31597.9482	31657.1836	32317.1182	31322.2246	31696.5088	31933.0811	31553.5361	32278.8672	32036.0117	32062.7363	31551.3086	31663.8242	31521.1543	31631.2998	32236.0996	31874.7666	31597.4756	31729.9746	32756.6768	31419.9082	31813.6406	31253.7676	31890.6553	32726.0029	31568.9990	31833.9863	31553.6396	31935.0410	31257.0859	31790.8828	31534.8965	32149.5713	31830.0215	32028.8379	31884.9756	31391.4707
245.0198	31958.2061	31693.6348	31925.1543	31230.5225	31804.6504	32312.1035	31755.1094	31733.6611	32174.9082	32102.7422	31486.0029	31559.4336	31695.8701	31764.4297	31865.2461	32536.4434	32229.1562	31522.3330	31669.7646	31335.8242	31211.0801	31340.5352	31691.6582	32046.8027	32066.1865	31456.2256	32291.4375	31375.4688	31212.6309	31651.3994	31919.2188	31307.9199	32257.3359	32321.0381	31291.1367	32205.8877	31651.8154	32333.9775	32363.9512	31756.9121	32091.3672	32031.3145	31896.1084	32033.3740	31190.6006	31570.7080	31627.8076	30735.4180	32034.2822
245.0425	32755.1553	32965.9229	31978.6074	32043.8750	32688.3340	31823.8291	32105.0908	31553.1309	31884.1387	31293.5361	31766.7363	32580.0137	31852.3076	32275.7598	32407.8330	32198.2393	31797.5166	31946.7871	31634.0967	31275.0254	32216.0967	31908.0605	31999.4658	32049.7451	31073.7646	32020.0088	32800.7031	31706.5674	32191.1436	31840.4004	31784.1709	31915.1787	31928.5771	31967.5039	31851.1797	31569.5771	31591.9619	31655.2373	31803.1416	31622.3320	32627.7236	32047.2275	32343.5254	31418.4062	31660.4170	32545.8340	32226.4854	31631.9941	32265.2090
245.0616	32190.0596	32123.6260	31443.8506	32394.6475	31975.5400	32027.8867	31539.0449	32300.1055	31888.2783	31199.4873	31952.9414	31467.9736	30792.4131	31750.4219	31809.2559	31037.9521	32045.3066	30984.7705	31544.3125	31857.9922	32716.3701	31587.5781	31386.8975	32627.4473	32050.0537	31726.7354	32114.2178	31808.3955	32080.6816	31634.1924	32104.7080	31917.2490	32363.3232	32073.6006	32366.9971	31746.7070	31646.8594	31812.7559	31394.6367	32472.0098	31057.6084	32235.1162	31038.1514	32703.0684	31504.0420	31422.2246	31512.6182	32491.2520	31617.3213
245.0814	31795.8965	31954.9102	31495.7500	32013.1846	31777.8955	31219.5479	31930.1904	31738.9482	31939.1846	31422.8623	31988.4365	32105.0469	31900.6162	32554.6768	32454.3584	32556.7432	31639.0859	31727.1328	31847.3184	31823.9961	31683.5605	31747.6719	32003.7910	32618.1865	32268.9541	31705.9141	31780.0645	32000.5635	32489.5732	32076.0381	32383.3467	32756.0127	31599.0996	31828.3262	31873.7275	31895.9258	32683.6689	31680.2109	31889.0742	31449.4473	32051.3096	32396.4121	31113.4434	32328.4033	31710.6416	32355.0293	32484.0898	32858.7900	31855.7344
245.1001	31669.9736	33103.5586	31862.2188	31106.9111	31503.6348	31846.2363	31509.5879	31611.6924	32536.0146	32586.6494	32391.8867	31785.7275	32145.0479	32015.9258	31202.4033	32162.1592	32060.2461	31690.0947	31471.3330	32266.5449	32095.0459	31907.7402	31674.6582	32056.2070	32508.2012	32313.6631	32340.8096	31729.4912	32285.3496	31563.4512	31968.3232	32088.5498	32123.3369	31917.1611	32361.8457	32948.8818	32610.8057	32134.5117	32204.7246	32285.1055	31980.5117	32565.3564	32304.2197	31636.0908	32138.6475	33378.7090	32790.8457	32000.7422	32454.5811
245.1163	31728.3516	31118.1699	31425.4648	31945.6689	31971.8867	31989.8662	31828.1621	31380.7949	32856.0664	32315.6680	31758.3789	31962.4336	32266.4248	31796.4248	31457.0537	32360.4863	32118.4355	32046.6533	32046.6357	32312.4805	32708.8047	31947.9873	32423.5400	32159.4658	32404.1660	32271.5830	31045.7246	31886.6484	32340.1631	32904.3975	32181.2646	32170.2529	31285.4033	32337.7178	31990.3330	31858.0820	32281.6699	31784.4590	31840.9209	31998.8330	32539.0049	31859.3564	32822.1123	32444.6797	31964.8037	32757.9668	32509.5762	32457.6348	31342.6406
245.1381	32428.6387	32278.5107	32915.3174	32920.5791	32333.1289	32289.3623	31862.3320	32300.8740	32731.1064	32468.2900	32088.5098	31874.3125	31388.5137	32440.3984	32120.0205	32499.2021	32471.9219	32284.6172	32069.6543	32246.1318	32327.9160	31937.9307	31974.8867	32359.1963	31833.6963	32247.8594	32201.7744	31751.3242	31973.1465	32234.9463	31929.2695	32427.5908	32132.7031	32319.7598	33499.4941	32153.8643	32890.7441	32371.9688	32178.2080	32563.0059	31855.9531	32667.7021	32806.9902	32157.2227	32248.1738	32036.4590	31956.0684	32007.7412	33143.1260
245.1586	31680.8877	32335.4395	32283.9785	32397.9268	32295.1807	32366.8340	31938.9385	32769.7539	32311.0264	32066.1768	32092.1904	32567.0527	32671.2461	32683.9463	31920.0713	32643.6699	32645.2803	32978.1631	32190.8193	32540.2852	32188.1299	32434.1309	32063.3066	32308.4395	32499.1865	32447.4463	32983.0459	32556.4619	32640.2930	32038.5615	32974.8164	32188.4570	32292.6934	32793.8584	32124.6172	32094.1914	32486.9092	32631.5938	31770.1172	32061.6855	33035.3662	32558.6191	32970.3867	32907.8604	32985.8066	32599.0850	32241.1943	32981.1367	32990.6445
245.1768	32957.8125	32350.3271	32230.9131	33248.7949	31996.0342	31622.2871	32336.1855	32634.1953	32846.7500	33105.1475	32568.5625	32908.3486	32528.1523	32944.7500	33296.4131	32806.7578	32583.2812	32752.1465	32992.7656	32488.0322	32536.8896	32617.2236	32349.1074	31765.8857	32661.3018	31980.9287	33247.3291	32831.2920	32174.8174	32316.7822	32131.6777	33454.3174	32219.2588	32874.0703	32460.4160	32243.7188	31827.9443	32670.9375	33254.7236	32231.8438	32622.6953	32424.4346	32647.0996	32292.1807	33401.8457	32922.7939	32137.0303	32827.5137	33210.9971
245.1998	33233.2285	34039.0459	32924.3154	32143.6660	32451.2275	32720.3125	32783.3145	32964.0225	32659.5566	32538.1826	32740.6055	32724.0088	32934.1250	32331.5645	32978.5361	32894.1416	32487.8359	32956.7188	32838.9482	32920.1455	33655.5137	33235.0801	32859.2148	32870.7529	33202.3691	32258.9062	32894.0557	32355.3906	32765.9785	32290.0576	32638.5186	33270.0684	33673.7236	33204.9580	33281.8320	33788.6885	34220.1309	32712.4600	32501.4551	33749.8574	32768.8545	32717.0693	33036.1748	32649.4795	32283.1543	33760.5449	32934.0820	33314.9414	33072.4414
245.2171	32643.9453	32555.9873	32348.2314	33681.6191	33265.7480	33077.3564	32361.3359	33326.0176	32875.0703	32342.4863	32928.3672	33246.1074	33187.9014	32848.2188	33466.0957	32537.1377	32818.8906	32853.7920	32727.6465	33345.9717	33158.2109	33287.0957	32764.8350	33607.3867	33122.6553	33653.8232	33069.0273	32813.4561	32974.3369	33243.7656	33913.5869	33389.1143	32848.0459	32972.5244	33855.0107	32874.3848	33208.8174	32075.4590	32957.5088	32601.4844	32782.9912	33262.9199	33719.3516	33314.3408	33003.0801	33168.0342	32668.1885	33232.4238	33867.0225
245.2437	33589.1191	33657.4883	32763.0791	32439.2822	33208.9736	33405.6816	33619.7236	33432.8428	33734.7705	33567.9141	33316.2109	32624.5254	33027.5869	33466.1318	32808.4307	32368.7090	33384.8643	33622.6113	33430.3047	33576.9951	33103.9600	33807.7842	33424.7432	33935.6289	33567.3975	33516.6201	33607.4561	33958.3037	33402.2832	33647.9492	33404.1963	33658.8135	33433.3037	32801.5684	33459.3486	33711.7900	34025.5928	33478.6074	34239.7549	33341.3604	33947.9609	32811.5234	32873.8164	34060.9648	33732.1465	32937.3799	33225.8115	33696.8887	33889.1162
245.2615	33676.5400	32741.2510	33346.9785	33480.0439	33457.0352	33823.2363	32894.0449	33317.6270	33305.9355	33680.3789	33797.2471	33465.4502	33235.0244	33349.0059	33906.0820	33946.1709	33566.1582	33186.0840	33071.9072	33135.9473	33121.5938	32504.9160	33395.7871	33230.7490	32921.8105	33810.1133	33978.1104	33730.8408	32892.9932	33597.0654	33852.0723	33193.4023	33405.8398	33112.9033	33068.6484	33170.0547	33592.6758	33420.5166	34133.2314	33774.7188	33364.0547	34549.1855	34299.0293	33803.7930	34367.3174	34247.4395	33912.7217	33860.5273	34650.1104
245.2826	33387.8242	34495.5117	33574.8477	32847.0059	33272.1396	34057.7432	32578.2412	33771.3955	33136.6953	33698.4902	33091.6240	33640.2295	32581.5693	34310.6270	33055.8037	33620.1699	34181.1230	33273.8740	34008.9189	33812.1162	33790.5117	34302.1484	33790.5049	34015.3213	34769.6709	34013.9512	34379.6172	33495.6514	33935.6982	33574.2998	33753.8555	33563.7686	33702.2988	34185.8867	33915.9189	33652.9199	33800.3975	33287.2432	34293.1143	34013.3604	33954.2188	33739.4844	33722.7881	33747.8828	33778.6035	34291.3193	34929.5068	33769.6582	34460.4580
245.2923	33858.8184	34179.0947	33998.7480	32994.7559	33407.2363	33281.5010	33667.4141	33438.9326	33244.3730	33754.4258	33939.9189	34266.3066	34517.8252	33839.6797	33032.8154	33198.1309	33062.7959	34159.7549	34416.6006	34347.4014	33237.8223	34224.3623	33330.7871	34160.5312	34260.9473	33659.2803	34137.6572	33316.9023	33912.2725	34065.7275	33368.8350	34305.5635	34012.8135	34126.6035	33890.9521	33589.9268	33655.1650	34846.0059	33812.3447	34106.9600	33696.2715	34549.4414	34090.4385	34973.6104	33749.4277	33525.3320	34343.2441	34059.0127	33685.0439
245.3141	34320.5635	33250.7607	33589.6484	33684.8701	33983.7646	33720.6133	33570.7773	34029.6279	33502.5088	33724.3291	34008.5127	33438.5293	33731.6230	33378.9609	34155.3662	33332.7490	34039.7646	33221.9150	34182.9053	33758.6748	34247.7764	33889.6436	34328.3848	33244.7168	33072.1650	33887.7139	34051.9678	34354.8838	33669.2041	33524.1777	34461.3398	34486.7539	34676.8184	33500.3359	33677.1025	33520.1709	33838.5068	34260.3652	33696.8877	33471.1465	34240.5117	34075.8623	33859.2090	33527.5498	34162.1758	34512.0615	33683.8613	34370.4238	33707.1406
245.3418	33314.4131	34388.8320	34487.1396	33421.7363	34126.5996	33574.8076	33328.2021	33485.7969	33971.5654	32848.5176	33603.5664	33980.3525	33802.9453	34093.1367	33293.1484	34071.6865	33995.7119	33262.2354	34199.5771	34778.5713	33563.9844	33821.0068	33562.0879	33732.6416	34119.9219	33678.4902	33850.8721	33903.5117	33696.4326	34331.2070	33823.2578	34184.7979	34099.2500	34014.3867	34627.5791	34078.9912	33677.9531	34089.9072	34059.1787	34135.3008	33341.0898	33983.5986	34248.6299	33404.0293	33299.0400	34379.6514	34228.6318	34420.7461	34088.6436
245.3662	33366.3379	33588.0684	33135.2930	33361.3877	33294.0967	33231.1963	32397.0430	33303.5596	33338.2607	33257.4551	33100.6963	33344.1143	33740.4434	33410.2920	33994.8818	33769.7197	33343.8604	33595.0791	33217.0098	34004.0117	33489.3477	33503.5312	33955.6992	33162.7910	32734.3662	33469.6797	34198.8496	33326.8135	33321.3652	33729.0840	33614.7607	33534.6826	34141.5527	33672.7051	33076.8428	33822.5586	33266.4639	33681.8828	34438.5498	33683.6582	34150.0049	33262.7812	33696.0215	34347.6641	33667.1514	34255.5791	33321.6055	33705.1279	33889.3604
245.3795	33108.5234	33276.3564	33553.0439	33301.7930	33168.8564	32602.9395	33245.6729	34328.3037	33254.8965	32709.6592	33440.5430	33388.5537	33535.5273	33270.7148	33071.1514	33670.0752	33633.9316	32985.0420	32950.3467	33855.3203	33713.6553	33212.1172	33061.5566	33491.3945	33757.9307	33867.1396	33763.1748	33903.2734	34292.2314	33760.7217	33435.2178	33716.5752	33609.6553	33576.6807	33345.9707	33509.4131	34518.9326	34497.4971	33128.3457	34014.5850	34012.2842	33990.7373	33216.1045	33892.4561	33569.5576	33149.7676	33437.1904	33210.0820	33640.8438
245.3961	33496.0146	33122.1943	34092.7090	32087.5332	33385.8955	32911.2295	32908.4248	33162.8857	33485.5479	33918.5410	33180.6328	32600.8506	33266.8418	32433.0166	33054.3789	33270.0098	32876.7734	33077.6152	33056.0918	34323.9658	33148.8682	33693.1582	32857.6904	33237.5107	33827.7490	33183.6084	33426.5469	33942.4824	33189.6797	33790.6113	33703.2090	33670.6484	32939.8525	33046.5732	33736.7383	32629.3213	32998.3750	34410.9834	33519.9092	33657.8525	33313.7637	33048.3857	33383.8262	33392.0146	32818.6045	34193.9775	34370.2637	33875.7158	33473.4521
245.4148	32568.2227	33389.6504	32543.2715	32288.7422	33616.7393	32554.9834	33536.7490	33582.3125	32983.2949	32877.9805	32949.4795	32698.0361	32935.5576	32942.8193	32722.8516	32673.3887	33243.2354	32916.4473	32848.5879	32723.9531	32827.0547	33114.6475	33600.2725	33174.0820	33228.0635	32925.1533	32727.1348	32683.5273	32458.0381	33061.1084	33547.2881	33053.2051	33490.2588	33159.8945	32996.1348	32550.0889	33542.5430	33179.4004	33295.8711	32456.9932	32769.0430	33313.4668	32907.1240	33015.3428	33505.1865	33535.4121	33429.5645	33470.9414	33187.1006
245.4424	32063.8418	33568.7676	32845.8145	32209.1660	32882.0488	32392.9736	32166.5645	32325.6230	32628.1777	33067.8594	33230.0000	32621.7363	32563.3193	32753.0615	32984.8867	32593.3428	32909.0205	33128.8740	32234.9590	32695.7588	32799.0830	32833.0742	32797.8008	32949.1426	33612.3467	33091.1641	32192.5850	32862.9434	32922.8379	33317.7031	32982.7246	32409.0869	33172.2373	33422.4951	33227.2344	33627.2227	33276.1953	32964.1045	33690.3320	33424.6914	33063.2607	32689.6465	33251.4688	33284.8682	33172.3447	33895.9033	33456.3740	33287.1035	31991.4707
245.4621	32244.1465	31999.3906	32452.8027	31946.9072	32918.2012	31920.0898	32327.1836	32936.6572	32811.1104	32891.0400	32867.6816	32281.6211	32239.5684	31973.3105	32883.6064	32621.1475	32133.6104	32356.2236	32688.1611	32501.8477	33060.3965	33091.6123	33033.0977	33273.3389	32494.5615	32176.9922	32477.5918	32269.5156	32117.4873	33051.8916	32829.6943	33104.7529	32824.8115	33000.8955	32982.5742	32510.5771	32984.6758	33622.6289	32266.9062	32986.6133	32741.0264	33109.1328	33169.2568	32245.4912	33068.9199	32637.8789	32980.4756	32342.5303	32617.9785
245.4801	32405.4072	32536.2656	32289.5713	32019.3193	32333.3115	32473.5352	32862.4160	33277.9590	32157.9229	33080.0811	33195.0361	32431.6934	32227.4014	32592.1152	32420.1543	32446.5371	33445.4707	32756.2930	32649.4443	33659.0361	32585.5693	32085.3965	32542.6143	32068.1172	31697.2314	33093.8721	32803.3145	32850.8457	32424.8125	32065.7344	31990.0508	32705.8584	32247.4375	32512.7383	32494.4844	32602.0703	32980.2744	32318.0469	32500.3125	32678.5000	33099.4629	32804.5293	33039.1895	32644.3789	32686.2061	33768.9561	33312.3115	31980.3369	32874.7676
245.5053	32722.1455	31888.1982	31986.8203	32179.1113	32151.3096	31586.6758	31981.5654	32168.1279	31982.3828	32026.6787	32212.7881	32344.3867	31774.3232	32692.3662	31973.9941	32402.0332	32179.9014	32608.4600	31986.6094	31770.3965	33149.2188	31736.5312	32473.8672	31996.7119	32442.4580	32080.2422	32229.2227	32371.3398	31897.9717	32300.5791	32358.9062	32618.5918	32782.5596	32384.0430	32624.0537	32488.4697	32220.0166	31411.9336	32028.4600	32077.7227	32090.0742	32815.7715	32655.8633	31917.8701	32035.1514	32159.4238	32557.2129	32672.6396	31924.5020
245.5198	31237.1143	32508.0215	32645.2773	31704.5049	32697.0234	32537.0459	31998.8760	31862.3838	32109.2549	32057.5410	32193.5801	32642.1729	32268.4014	31576.3535	31889.5078	32169.9082	32342.8311	31931.8789	31962.9414	32969.8828	32172.8057	32091.5010	32340.2461	32767.4092	32147.2588	32795.8145	31720.0635	31638.4932	31815.2656	32073.0586	32301.6318	33041.0908	32121.3564	31742.9404	31550.6172	32622.2100	32366.4346	32539.8789	32570.9961	31723.7246	32285.7373	31549.0576	32858.3086	32395.4316	32606.5137	32501.8379	31684.9775	31866.2812	32552.7441
245.5431	32464.5938	32055.1709	31900.3242	32107.0781	31861.0098	31642.2178	31706.1240	31782.4336	32099.2334	32085.7256	31406.5713	30854.1729	31421.5898	31461.2939	31599.5479	32496.9258	32385.8145	32011.3506	32006.3672	32451.7158	32074.4434	31911.0420	32325.7432	32014.1445	32132.4023	31928.4160	31742.2793	31995.7656	32007.5566	31474.9561	32655.9229	32524.2812	31782.8604	31467.2900	32551.2725	32183.2988	31585.5117	32414.5977	31541.5693	32537.6611	32656.8525	32368.1699	32090.8320	33335.4414	32499.8984	32766.3857	32152.5742	31299.9258	31403.3867
245.5609	32124.8652	31960.4639	31649.5879	32101.3564	31797.6924	31553.3477	31409.0195	31856.9434	31998.3867	32480.6387	32071.6572	31611.2559	31369.3047	31821.2998	31794.6885	31908.2051	31710.0879	31888.5557	31316.3604	32633.8633	32281.9727	31567.1182	32302.0010	31464.5449	31522.8164	31733.5986	31202.1807	31930.8389	30652.2881	32011.8691	32002.5195	32170.0176	32103.2822	31826.4551	32327.0361	32283.1094	31950.3281	32149.5410	32405.8887	32047.7676	31686.3584	31622.1504	32183.0381	31876.1592	31843.1992	32021.3643	31890.7090	31568.8633	31748.6543
245.5804	31920.0420	31913.6025	31884.2725	32084.9346	31299.5596	31856.7441	31646.0400	31974.4521	31917.3994	31509.2637	31853.1650	31341.1357	31456.2207	32317.8662	31889.6709	32387.7705	32260.7070	32289.8789	31662.9365	32501.3545	32206.1826	31660.9189	31908.8193	32200.2881	31628.1982	31021.7451	31904.7871	31968.0664	32881.1084	32364.1250	32296.5303	32052.8271	32345.8164	32222.2754	31161.1191	31405.1055	31587.8486	32267.1064	31353.7793	32267.4873	32236.2920	31637.7168	31413.5049	32026.4893	31444.6260	32220.7910	31087.7793	31984.3750	31975.1377
245.6070	31221.2158	31864.3555	32056.0000	31813.9434	31305.1631	31400.4062	31366.5195	31981.6631	31853.3096	31737.4795	31305.2832	31325.9717	31199.0703	32216.2949	31937.2461	31508.7129	31599.0811	31640.8135	31865.9150	31975.5449	31454.2441	31527.4707	31753.9531	31531.6729	31630.4111	31900.1973	31375.3926	31937.5645	31379.1748	32103.9199	31984.3711	31533.1016	31323.7900	32289.3301	31601.8418	31711.0674	31276.8965	32228.9697	31931.5371	32048.7529	31590.7051	31928.9053	31618.1670	31938.2754	32126.2373	31660.0918	31703.6348	31300.5605	32159.8936
245.6210	31554.0439	31709.1562	31460.1875	31291.7266	31806.5684	31515.2627	31532.3193	31099.7666	31538.5898	31217.1611	31499.2070	31482.2803	31855.7207	32244.0195	31923.1104	31033.2578	30907.2412	31853.8486	31839.3838	30932.5254	32151.5312	31788.5898	30793.4717	31461.3818	31704.2852	32139.6406	31933.8066	31646.4932	31317.2188	32019.9297	31719.4287	31502.8262	30957.4932	31348.5195	31868.1465	32188.5928	31755.1836	31851.9199	31620.6621	32208.8379	31511.7520	31251.7617	31231.4561	31188.1064	32271.0908	31821.1875	31617.6709	32199.1201	31839.5420
245.6360	31264.9932	31582.7910	31990.4521	30667.9688	31589.2783	31291.1729	30767.3242	31859.3291	31504.5869	31852.7539	32016.9346	31346.4688	31878.7354	31850.6885	31770.5547	32395.4082	31819.9238	31917.8633	31698.9287	30366.5352	30826.2764	30386.6338	31696.2354	31670.8682	32005.6104	31784.1611	31411.4805	32232.6035	32567.6406	31689.0840	31808.9932	31775.5020	31721.3809	32347.5918	30889.3193	31821.9707	31354.2842	31458.0420	31877.4414	32246.3887	31757.4639	31278.4258	31925.1074	31879.9980	31630.9600	31342.4287	31128.0000	32319.8857	31985.1973
245.6603	31354.3662	31887.0947	31621.1631	31494.8975	31761.2910	31397.1064	31218.0752	31472.1807	31433.8086	31787.5000	31818.1611	31590.9883	31498.5996	32313.0449	31089.5576	30685.9111	31275.0947	31324.6768	31530.0820	30491.4746	30930.7910	31473.9307	30601.2354	31230.2832	30985.9033	32161.7031	32139.9863	31558.5342	31389.5479	31462.5957	30980.9287	31167.7451	31395.9463	31357.8477	31077.8730	31284.3721	31785.6221	32565.1572	31362.7002	31141.6416	30829.5811	31503.7129	31169.2988	31755.3350	30948.8477	30536.9609	30966.2949	31104.0576	31002.6367
245.6782	31578.6689	31377.7324	31833.2148	31832.6836	30977.8135	31545.3564	31535.6787	31287.1719	31380.6973	31942.1543	32563.1826	31878.0977	31833.1572	31717.4121	31710.5840	31284.7891	31916.3867	31811.0977	31979.5811	32023.0771	31831.1885	31838.0947	31324.6094	31604.2627	31488.2500	31013.5918	30983.7578	31615.9062	31634.9248	31454.4619	31727.0244	31983.1670	31723.7246	31344.4551	31113.0293	30995.7510	31157.0713	31324.2285	31397.2852	31260.6221	31652.1348	31844.5371	31587.7744	32934.4023	31174.9404	31428.6094	31331.1055	31680.7041	32438.3262
245.7031	31742.5020	31869.4375	31307.6113	31078.1543	31165.7168	31712.2969	31941.5703	31975.8896	31851.3135	31658.3604	31433.3359	32465.9941	32020.9980	31516.7871	31106.7109	31577.7363	31802.0557	31937.8857	32174.3906	31458.1611	31529.3799	31097.8057	31511.5576	31468.9414	30431.6436	31713.6943	31817.2891	31303.5400	31180.9248	31490.2979	32181.8447	31241.0244	31598.8838	31314.0557	31477.9463	30900.0146	31646.4463	31176.1377	31285.4990	31011.0791	31138.7051	31518.0918	31083.5654	32186.8535	31185.0127	31089.6338	31462.3125	31053.2109	30691.2246
245.7172	31207.9814	31402.1963	31577.0625	31544.2510	31036.9570	32057.9639	32205.4912	31104.0127	31509.4473	31946.9512	31832.9199	31958.0020	31897.0508	31954.1260	31598.6240	31319.4395	31591.6406	31540.9453	31405.8750	31302.9365	30310.4043	31082.3604	31283.3652	31920.2979	31238.9297	31059.5908	31299.5459	31520.3867	30938.6895	31345.9336	30914.4141	31402.4395	30935.7207	30219.6543	31272.2451	31700.2080	31105.3037	31468.2139	31375.5000	31234.2012	30938.5127	31540.6973	31618.3135	31367.7119	31737.6699	31241.9355	31065.9131	31552.3291	31576.0703
245.7413	31355.3330	31801.6641	31868.1699	31396.7617	31396.9346	30970.6846	30111.8623	30965.2832	31842.8066	31073.7832	30547.2363	31626.6064	32271.4766	31753.1836	30920.5000	31222.9600	31440.2324	31147.9893	31770.1592	31029.9688	30828.8418	31551.0459	31039.6104	31250.2012	31123.7227	32321.4365	31690.1484	31028.6797	31440.7910	31366.4746	31703.7959	30803.8027	31080.5078	30997.5029	31205.1094	31385.0977	30873.4658	31356.9834	30803.7529	31381.3193	31409.0205	31370.1680	31992.6006	32262.2109	31318.5889	31551.3691	31706.6455	31210.1914	31462.8018
245.7631	30983.8115	31652.8936	31188.8584	31748.4766	31531.7500	31578.0137	31109.5273	31874.2715	32031.8018	31778.0498	30909.5908	31831.4834	31560.5215	31375.2852	30937.3232	31222.6641	31947.3145	31223.3506	31552.5322	31214.6221	30829.7354	30665.9014	31362.8760	31543.8164	31898.5020	31345.5889	30369.9854	31335.7373	31417.1992	31591.4629	31049.5967	30811.5762	31646.5488	31674.5977	32007.3193	31789.5039	30813.9268	31603.0732	31559.5176	31500.3555	31679.9512	31920.7080	30667.3740	31417.1123	31349.6436	31430.0098	31694.6562	31443.1807	32089.1250
245.7771	31396.3740	31999.3154	32392.9629	31474.5986	30254.9775	31167.3896	30942.2109	30819.0830	31927.4639	31995.2969	31729.5322	31165.3262	31072.7822	32045.6523	31223.4434	31536.8066	31378.4463	31739.6592	31810.1172	31573.4023	30990.4766	31607.3164	31437.5303	31475.8750	31704.5059	32118.5078	31922.6367	32015.6289	32072.3389	30976.1436	31704.9336	32221.9873	32056.4717	31539.9443	31864.7891	31799.0996	32031.2764	31736.2334	31428.2148	31478.9619	31144.2178	31362.9316	31331.9082	31460.1553	31760.6895	31213.5283	31053.3779	30194.3770	31442.1240
245.7979	31667.0146	31830.2871	31068.4600	31272.5566	31126.1436	31815.1016	32049.3525	31678.8887	31967.1758	31581.8750	30948.3809	30689.9746	30469.7080	30669.3076	31127.5088	31608.9463	31535.6172	32050.9688	31429.2617	30981.2666	31533.2754	31419.8066	31434.5586	31263.4980	30447.7031	31132.6172	31211.3701	30805.7734	30245.8789	31014.3135	31359.1475	31537.2979	31345.3496	31576.1943	31335.0947	30742.6455	30876.9883	31100.1992	31139.9873	30679.7158	30497.1426	31577.8633	31131.1396	31274.3057	31796.3545	31261.9541	31677.9824	31515.0293	31453.3730
[truncated: 502 more columns]
