# Supplementary material for: Timing the escape of a photoexcited electron from a molecular cage
Source: Nat Commun. 2025 May 31;16:5062. doi: 10.1038/s41467-025-60260-z (PMC12126515; doi:10.1038/s41467-025-60260-z)
Supplement: Supplementary file 7 — Source Data [file 41467_2025_60260_MOESM7_ESM.zip › Fig5_inset_ArC60_monolayer_VB.txt]

# Binding Energy (eV)\Intensity (arb units)
4.5800	384774.9375
4.5600	385494.4375
4.5400	381754.6875
4.5200	381694.3125
4.5000	373556.1562
4.4800	370101.0312
4.4600	363898.8750
4.4400	352958.5000
4.4200	338702.3125
4.4000	325417.0938
4.3800	308473.5312
4.3600	292917.4688
4.3400	280465.7812
4.3200	265571.4688
4.3000	252421.5312
4.2800	241431.9844
4.2600	235882.4844
4.2400	229263.1094
4.2200	223033.0938
4.2000	220035.0625
4.1800	218917.3906
4.1600	214195.9062
4.1400	209095.3438
4.1200	200055.4062
4.1000	188447.2031
4.0800	173474.6094
4.0600	162025.6406
4.0400	145090.2031
4.0200	135227.8438
4.0000	121129.6562
3.9800	110375.5547
3.9600	100141.7656
3.9400	90599.6328
3.9200	80170.1406
3.9000	69569.2891
3.8800	59802.5664
3.8600	50488.3359
3.8400	43472.8438
3.8200	37589.1953
3.8000	32847.8203
3.7800	29617.6172
3.7600	27423.9355
3.7400	25938.0723
3.7200	24058.8262
3.7000	24059.7402
3.6800	23448.0996
3.6600	22774.4570
3.6400	23248.3477
3.6200	23262.0859
3.6000	22380.4785
3.5800	22858.0586
3.5600	22577.6875
3.5400	22340.2148
3.5200	22630.2969
3.5000	22392.3809
3.4800	22678.3633
3.4600	22662.7207
3.4400	21939.7617
3.4200	22278.1289
3.4000	22316.1094
3.3800	22465.9766
3.3600	22175.7754
3.3400	22274.6777
3.3200	22322.5879
3.3000	21291.8672
3.2800	21802.4453
3.2600	21875.8691
3.2400	21521.8457
3.2200	21631.7891
3.2000	21474.1289
3.1800	22148.1074
3.1600	21606.2754
3.1400	21619.0430
3.1200	21099.8945
3.1000	20956.7266
3.0800	20439.2617
3.0600	20358.5469
3.0400	20383.5781
3.0200	20562.7090
3.0000	20164.2383
2.9800	18977.7617
2.9600	18802.9590
2.9400	19063.6055
2.9200	18761.4473
2.9000	18334.2070
2.8800	18494.3477
2.8600	17828.2949
2.8400	17758.5117
2.8200	17578.2617
2.8000	17483.4355
2.7800	17084.8359
2.7600	16852.8730
2.7400	16551.0156
2.7200	16405.7207
2.7000	16204.5488
2.6800	16141.9746
2.6600	15705.4668
2.6400	15960.8994
2.6200	15781.6943
2.6000	14608.6123
2.5800	14806.8838
2.5600	15073.5000
2.5400	14952.9590
2.5200	15192.1074
2.5000	14848.8096
2.4800	14793.1973
2.4600	15112.6904
2.4400	15181.9922
2.4200	15426.9834
2.4000	15290.1309
2.3800	14780.4873
2.3600	15317.4053
2.3400	16158.9463
2.3200	15462.1777
2.3000	15876.0557
2.2800	15326.1514
2.2600	16155.8301
2.2400	16537.6152
2.2200	15810.3711
2.2000	16539.6953
2.1800	16840.1836
2.1600	17144.1816
2.1400	16326.2686
2.1200	17014.3848
2.1000	17031.4434
2.0800	16870.7324
2.0600	17142.6309
2.0400	17154.4102
2.0200	17095.5781
2.0000	17084.7305
1.9800	17407.8496
1.9600	17092.4434
1.9400	16986.4062
1.9200	17538.0508
1.9000	18133.1875
1.8800	17617.0859
1.8600	16832.0078
1.8400	17380.1309
1.8200	17477.6582
1.8000	17615.1641
1.7800	17783.0078
1.7600	17334.6211
1.7400	16934.1758
1.7200	16121.8115
1.7000	16470.7383
1.6800	16026.5830
1.6600	15871.8887
1.6400	15712.3916
1.6200	15288.7197
1.6000	15093.3711
1.5800	14458.9746
1.5600	14600.2090
1.5400	14289.3633
1.5200	13608.5596
1.5000	12830.9834
1.4800	12884.3838
1.4600	11571.1787
1.4400	11341.6162
1.4200	11100.4404
1.4000	10931.7520
1.3800	10829.4678
1.3600	10024.0068
1.3400	9621.8213
1.3200	9592.8398
1.3000	9521.0039
1.2800	9955.9512
1.2600	9616.0029
1.2400	9455.6260
1.2200	9255.0508
1.2000	8930.0664
1.1800	9221.0869
1.1600	8856.9873
1.1400	9401.6768
1.1200	8810.3027
1.1000	9318.6318
1.0800	9326.4834
1.0600	8809.0625
1.0400	9110.5244
1.0200	8601.5215
1.0000	8740.8799
0.9800	8525.7705
0.9600	8597.1709
0.9400	9226.9258
0.9200	8746.0771
0.9000	8552.8721
0.8800	8917.9385
0.8600	9043.2793
0.8400	8542.9883
0.8200	8508.9131
0.8000	8544.7178
0.7800	8685.3262
0.7600	8614.6289
0.7400	8632.9424
0.7200	8731.7490
0.7000	8206.5420
0.6800	8674.6094
0.6600	7985.6895
0.6400	8307.5674
0.6200	8483.4658
0.6000	8306.5244
0.5800	8228.1748
0.5600	8720.2285
0.5400	7845.7925
0.5200	8258.7021
0.5000	8234.1104
0.4800	8400.8760
0.4600	7780.4722
0.4400	7915.5688
0.4200	8710.6162
0.4000	7967.0630
0.3800	7763.0391
0.3600	8053.9761
0.3400	8145.6392
0.3200	8373.1279
0.3000	7933.2324
0.2800	8457.8711
0.2600	8215.3770
0.2400	8199.1357
0.2200	7890.9199
0.2000	8143.5723
0.1800	8016.2827
0.1600	7991.9141
0.1400	8116.7471
0.1200	8172.8887
0.1000	8110.8350
0.0800	7796.2847
0.0600	7510.9541
0.0400	7295.0708
0.0200	6418.4570
0.0000	4898.7168
-0.0200	3812.6030
-0.0400	2850.0208
-0.0600	1972.5686
-0.0800	1339.6172
-0.1000	1151.3116
-0.1200	957.9802
-0.1400	978.5439
-0.1600	878.7958
-0.1800	810.5583
-0.2000	800.3956
-0.2200	790.7452
-0.2400	746.8187
-0.2600	745.0329
-0.2800	821.6069
-0.3000	717.3895
-0.3200	877.8666
-0.3400	815.2081
-0.3600	723.3633
-0.3800	681.6731
-0.4000	757.7988
-0.4200	718.5734
-0.4400	753.0727
-0.4600	719.0831
-0.4800	705.3524
-0.5000	760.1649
-0.5200	777.0015
-0.5400	752.8525
-0.5600	758.0082
-0.5800	631.3995
-0.6000	724.9996
-0.6200	710.8312
-0.6400	703.0233
-0.6600	807.6407
-0.6800	894.3352
-0.7000	656.7289
-0.7200	683.8910
-0.7400	717.3367
-0.7600	695.4810
-0.7800	635.0942
-0.8000	768.5182
-0.8200	698.2054
-0.8400	635.4146
-0.8600	686.5157
-0.8800	715.1618
-0.9000	674.5566
-0.9200	610.5646
-0.9400	655.8965
-0.9600	702.9656
-0.9800	705.7701
-1.0000	727.3223
-1.0200	794.3138
-1.0400	640.9022
-1.0600	871.4753
-1.0800	779.6720
-1.1000	775.0494
-1.1200	811.9728
-1.1400	677.0146
-1.1600	803.9261
-1.1800	580.4661
-1.2000	723.3221
-1.2200	612.5857
-1.2400	648.6747
-1.2600	642.6069
-1.2800	746.4571
-1.3000	665.7490
-1.3200	691.6894
-1.3400	607.6498
-1.3600	750.9221
-1.3800	762.1763
-1.4000	657.5233
-1.4200	648.2242
