# Supplementary material for: Timing the escape of a photoexcited electron from a molecular cage
Source: Nat Commun. 2025 May 31;16:5062. doi: 10.1038/s41467-025-60260-z (PMC12126515; doi:10.1038/s41467-025-60260-z)
Supplement: Supplementary file 7 — Source Data [file 41467_2025_60260_MOESM7_ESM.zip › SuppFig1_multilayer_VB.txt]

# Binding Energy (eV)\Intensity (arb units)
15.5800	108872.4199
15.5600	109156.0840
15.5400	107003.7871
15.5200	107268.0488
15.5000	108917.2402
15.4800	109407.5586
15.4600	109623.9648
15.4400	108528.7949
15.4200	108658.9375
15.4000	108765.1035
15.3800	109281.6387
15.3600	109613.0352
15.3400	108688.8691
15.3200	109911.2363
15.3000	108780.0488
15.2800	107695.0938
15.2600	108208.2402
15.2400	108687.8730
15.2200	107907.1855
15.2000	109639.7344
15.1800	108612.3262
15.1600	107604.8066
15.1400	108996.7246
15.1200	109059.9902
15.1000	108116.0020
15.0800	107181.8633
15.0600	106601.4082
15.0400	107241.5176
15.0200	106875.9453
15.0000	105733.9648
14.9800	107147.3516
14.9600	106493.3262
14.9400	105952.1816
14.9200	105028.4023
14.9000	103828.3516
14.8800	104722.6152
14.8600	104517.1934
14.8400	103279.3164
14.8200	103453.4551
14.8000	103316.7617
14.7800	101939.7441
14.7600	103835.7070
14.7400	103854.4082
14.7200	104013.6855
14.7000	102041.5000
14.6800	103261.2500
14.6600	101050.9004
14.6400	100229.4922
14.6200	100479.1816
14.6000	101380.1191
14.5800	100740.1660
14.5600	101336.7461
14.5400	101783.7852
14.5200	99894.3496
14.5000	99640.5703
14.4800	100659.0664
14.4600	100230.4434
14.4400	99419.9023
14.4200	100530.6387
14.4000	99914.1445
14.3800	100471.3984
14.3600	101215.9004
14.3400	100964.1289
14.3200	99513.1699
14.3000	101041.8398
14.2800	100536.7031
14.2600	101174.5879
14.2400	101105.4824
14.2200	101308.5391
14.2000	102941.3301
14.1800	101605.6738
14.1600	102113.5508
14.1400	102248.7656
14.1200	103603.3965
14.1000	103683.1289
14.0800	103439.4844
14.0600	104413.3281
14.0400	104705.1992
14.0200	104679.5059
14.0000	105103.3477
13.9800	104610.4844
13.9600	105564.7148
13.9400	105938.9980
13.9200	106284.4590
13.9000	107562.9746
13.8800	107080.9746
13.8600	106902.7871
13.8400	108070.5996
13.8200	108520.1543
13.8000	107292.3984
13.7800	107788.2500
13.7600	108593.9863
13.7400	109716.7324
13.7200	110216.7617
13.7000	108918.7812
13.6800	110108.7031
13.6600	109529.1191
13.6400	111967.8672
13.6200	110828.4102
13.6000	112389.9883
13.5800	111416.0957
13.5600	111913.6680
13.5400	114147.3613
13.5200	112973.4219
13.5000	113832.3594
13.4800	115880.5781
13.4600	113041.6250
13.4400	114009.9668
13.4200	115112.8633
13.4000	115638.2109
13.3800	114551.4746
13.3600	115602.8652
13.3400	117264.4277
13.3200	117523.8672
13.3000	116261.0742
13.2800	119349.9551
13.2600	119257.7129
13.2400	119057.0391
13.2200	119988.3730
13.2000	121388.5449
13.1800	120732.6035
13.1600	121366.2383
13.1400	121752.0957
13.1200	121985.1875
13.1000	122545.9570
13.0800	124526.0430
13.0600	124997.7422
13.0400	122592.4023
13.0200	125464.7578
13.0000	125390.5781
12.9800	125472.3242
12.9600	125317.6523
12.9400	125970.9824
12.9200	125031.5449
12.9000	125090.9199
12.8800	125298.4180
12.8600	124907.1855
12.8400	125087.3438
12.8200	125866.7637
12.8000	125122.7910
12.7800	126043.9316
12.7600	124288.8027
12.7400	124813.7305
12.7200	125203.4863
12.7000	124151.5234
12.6800	122892.4141
12.6600	121653.4805
12.6400	120594.8516
12.6200	118749.8594
12.6000	119927.3691
12.5800	116829.2305
12.5600	117299.4434
12.5400	117067.5957
12.5200	113724.1797
12.5000	111756.5254
12.4800	112141.2461
12.4600	111384.5723
12.4400	108360.5312
12.4200	108523.9082
12.4000	107909.1973
12.3800	105628.3555
12.3600	104910.2051
12.3400	102623.9277
12.3200	102814.7148
12.3000	101417.9512
12.2800	99235.0176
12.2600	99504.7207
12.2400	97361.7148
12.2200	95712.6797
12.2000	95370.0957
12.1800	94893.2266
12.1600	93684.6602
12.1400	93188.3594
12.1200	90866.6270
12.1000	91310.5293
12.0800	90289.8965
12.0600	90175.6895
12.0400	89403.1699
12.0200	87484.1621
12.0000	86516.9688
11.9800	86886.0020
11.9600	86234.2500
11.9400	86407.4980
11.9200	86538.2227
11.9000	84250.9941
11.8800	85083.9688
11.8600	84429.9648
11.8400	84574.1895
11.8200	83175.4824
11.8000	83789.6816
11.7800	84100.7871
11.7600	83195.3066
11.7400	83032.2539
11.7200	83933.3438
11.7000	84288.5820
11.6800	84104.0352
11.6600	85143.6699
11.6400	84359.2559
11.6200	84738.3965
11.6000	85484.5957
11.5800	85947.8340
11.5600	85511.9199
11.5400	86076.1953
11.5200	86764.0430
11.5000	87117.5977
11.4800	87771.0801
11.4600	88359.3008
11.4400	90172.4395
11.4200	90375.3613
11.4000	91878.6133
11.3800	90916.4531
11.3600	93834.1523
11.3400	94766.5996
11.3200	96182.2363
11.3000	98135.1875
11.2800	99075.1914
11.2600	101240.2773
11.2400	101818.8965
11.2200	102492.5391
11.2000	105236.2617
11.1800	104674.1797
11.1600	106049.8359
11.1400	108535.0488
11.1200	111107.8652
11.1000	111904.6074
11.0800	112712.1777
11.0600	114060.6270
11.0400	115365.6172
11.0200	115891.0430
11.0000	117674.9961
10.9800	119083.6426
10.9600	120506.3613
10.9400	122426.0859
10.9200	123154.6953
10.9000	125427.0898
10.8800	127222.7695
10.8600	126858.8652
10.8400	129927.7422
10.8200	129815.0840
10.8000	131113.0918
10.7800	132943.2852
10.7600	134121.9141
10.7400	136086.9219
10.7200	137554.3633
10.7000	141800.0938
10.6800	141808.5820
10.6600	144885.6250
10.6400	146514.1172
10.6200	148527.7305
10.6000	150910.3672
10.5800	151830.8828
10.5600	155367.0195
10.5400	156598.4492
10.5200	159710.0352
10.5000	162107.7930
10.4800	163315.2617
10.4600	169122.3516
10.4400	170612.1914
10.4200	172325.4297
10.4000	176120.3672
10.3800	178220.0391
10.3600	180150.9297
10.3400	181333.9805
10.3200	185615.8750
10.3000	187148.0234
10.2800	189817.9453
10.2600	193005.7148
10.2400	195942.0859
10.2200	197527.8984
10.2000	201564.7109
10.1800	204212.0547
10.1600	207005.8516
10.1400	208504.3672
10.1200	210631.2852
10.1000	212238.2461
10.0800	215029.4805
10.0600	212847.8047
10.0400	213478.3672
10.0200	212397.4727
10.0000	209738.3828
9.9800	207087.7773
9.9600	203589.7188
9.9400	199754.3359
9.9200	193079.0820
9.9000	188966.0859
9.8800	184952.1680
9.8600	176434.9922
9.8400	170893.8867
9.8200	165093.1172
9.8000	158827.8789
9.7800	150449.8359
9.7600	149010.2109
9.7400	142643.1758
9.7200	136671.6328
9.7000	134391.2656
9.6800	130064.8848
9.6600	124796.2422
9.6400	123970.4980
9.6200	119676.5312
9.6000	119165.6074
9.5800	116406.2422
9.5600	115363.1582
9.5400	114916.9355
9.5200	114231.0312
9.5000	112676.5293
9.4800	111938.3809
9.4600	111923.9375
9.4400	112537.7852
9.4200	113191.5625
9.4000	112380.6641
9.3800	111868.0820
9.3600	112840.1289
9.3400	111268.7637
9.3200	110281.3223
9.3000	110870.3574
9.2800	111480.0547
9.2600	110890.1680
9.2400	109638.5898
9.2200	108984.7207
9.2000	107887.8398
9.1800	107159.3340
9.1600	106344.3926
9.1400	104976.0215
9.1200	105317.6113
9.1000	106517.3496
9.0800	103806.4141
9.0600	105428.5625
9.0400	105958.0020
9.0200	107505.0645
9.0000	107927.5938
8.9800	110566.5879
8.9600	110580.8359
8.9400	112507.5059
8.9200	115634.4785
8.9000	117635.3887
8.8800	119936.6426
8.8600	120571.0098
8.8400	123361.3906
8.8200	126987.7461
8.8000	128594.3438
8.7800	133083.5977
8.7600	133492.8164
8.7400	136659.4453
8.7200	137085.2617
8.7000	140594.1758
8.6800	142481.5352
8.6600	144621.7734
8.6400	146755.2109
8.6200	145908.6680
8.6000	150402.6289
8.5800	148371.8906
8.5600	148998.3281
8.5400	150068.4727
8.5200	153261.8320
8.5000	151751.1641
8.4800	154173.2930
8.4600	154292.4688
8.4400	156842.1133
8.4200	158561.5703
8.4000	160765.7148
8.3800	162031.2109
8.3600	163250.9727
8.3400	167498.2266
8.3200	168930.0664
8.3000	172441.6953
8.2800	173059.5469
8.2600	173758.0820
8.2400	176185.9688
8.2200	180160.0625
8.2000	180516.1094
8.1800	182088.8789
8.1600	180381.1602
8.1400	184104.2812
8.1200	184480.6992
8.1000	186046.5312
8.0800	185184.4180
8.0600	186089.4805
8.0400	187864.4219
8.0200	186975.9180
8.0000	186199.9453
7.9800	186450.1289
7.9600	186990.3477
7.9400	187744.0000
7.9200	187329.5508
7.9000	187051.7852
7.8800	187808.3672
7.8600	184961.6289
7.8400	185308.4453
7.8200	186591.6523
7.8000	185015.1211
7.7800	184054.5469
7.7600	185141.7617
7.7400	183476.8594
7.7200	183158.1445
7.7000	180714.4219
7.6800	181968.8516
7.6600	178692.3398
7.6400	180555.3203
7.6200	178004.8672
7.6000	179699.4219
7.5800	178866.8750
7.5600	176414.2109
7.5400	179919.1641
7.5200	176315.5820
7.5000	176357.6797
7.4800	175882.2383
7.4600	175961.0781
7.4400	176227.6133
7.4200	174045.3320
7.4000	173527.5508
7.3800	174338.6289
7.3600	172913.1914
7.3400	172274.8867
7.3200	169869.0000
7.3000	169132.7891
7.2800	169952.6719
7.2600	167279.5742
7.2400	168876.5273
7.2200	166668.1641
7.2000	166600.8984
7.1800	165999.3555
7.1600	166733.6484
7.1400	168181.2539
7.1200	168505.9180
7.1000	169343.4844
7.0800	170680.2383
7.0600	170131.2031
7.0400	171153.1797
7.0200	172005.0586
7.0000	171173.3594
6.9800	171556.7969
6.9600	170060.6055
6.9400	169134.7305
6.9200	170008.2188
6.9000	164791.5430
6.8800	160814.1562
6.8600	154451.1719
6.8400	149021.0000
6.8200	141312.1133
6.8000	133801.1875
6.7800	127488.8359
6.7600	122449.2402
6.7400	112118.5977
6.7200	105375.7520
6.7000	100444.8750
6.6800	94986.4941
6.6600	90029.1504
6.6400	86284.8633
6.6200	81590.9062
6.6000	79643.8789
6.5800	77675.7988
6.5600	76166.2910
6.5400	75292.4004
6.5200	74779.7109
6.5000	75748.7871
6.4800	75814.2070
6.4600	76936.7578
6.4400	78120.3203
6.4200	81184.9199
6.4000	81844.9316
6.3800	82931.3164
6.3600	86989.1719
6.3400	90621.2910
6.3200	93045.4375
6.3000	97024.5391
6.2800	100023.5684
6.2600	102955.0723
6.2400	107206.2734
6.2200	110033.6934
6.2000	115108.8281
6.1800	118150.9727
6.1600	121092.4707
6.1400	125345.4824
6.1200	127936.7188
6.1000	131564.6309
6.0800	136870.5977
6.0600	139411.3008
6.0400	141663.7227
6.0200	146394.5352
6.0000	148568.0039
5.9800	148896.6328
5.9600	153482.2422
5.9400	156390.1328
5.9200	158282.6875
5.9000	162696.3086
5.8800	165047.6172
5.8600	166028.7305
5.8400	170954.0977
5.8200	174735.7617
5.8000	177447.6562
5.7800	180188.2539
5.7600	183786.5508
5.7400	185558.4453
5.7200	189017.5742
5.7000	191981.2422
5.6800	193470.7852
5.6600	193987.2070
5.6400	195747.8359
5.6200	197551.4648
5.6000	197878.2578
5.5800	197126.9258
5.5600	200548.5547
5.5400	199631.8125
5.5200	200264.9922
5.5000	200610.6172
5.4800	196273.0000
5.4600	198432.9023
5.4400	197750.5156
5.4200	198202.9688
5.4000	199279.8789
5.3800	200506.4375
5.3600	198685.7539
5.3400	200382.8516
5.3200	200887.2930
5.3000	200169.2383
5.2800	199573.6602
5.2600	200267.7500
5.2400	196503.1602
5.2200	191366.3633
5.2000	190019.9180
5.1800	183018.0273
5.1600	173924.9688
5.1400	164353.7109
5.1200	155346.2617
5.1000	145863.9062
5.0800	136972.8047
5.0600	127229.1074
5.0400	118196.6719
5.0200	111266.8418
5.0000	101872.0820
4.9800	95699.4277
4.9600	89433.6777
4.9400	82485.4883
4.9200	76888.7344
4.9000	71968.3555
4.8800	68370.4102
4.8600	64343.5068
4.8400	61915.3232
4.8200	57072.2959
4.8000	53307.5820
4.7800	51095.8916
4.7600	49087.6865
4.7400	45951.7324
4.7200	43505.3955
4.7000	41499.0596
4.6800	39457.9141
4.6600	37156.6377
4.6400	36245.9355
4.6200	34382.9570
4.6000	33261.8965
4.5800	32753.4189
4.5600	31844.8091
4.5400	31594.1938
4.5200	31780.5996
4.5000	31143.4873
4.4800	29568.8364
4.4600	29641.1104
4.4400	29187.1875
4.4200	28456.1255
4.4000	27971.7734
4.3800	27938.2183
4.3600	27419.3198
4.3400	27224.1084
4.3200	26499.6538
4.3000	26579.2163
4.2800	26322.2832
4.2600	26016.5635
4.2400	26420.5342
4.2200	26697.1299
4.2000	25691.6162
4.1800	25959.0825
4.1600	26074.5352
4.1400	26378.7256
4.1200	26870.0684
4.1000	26838.9111
4.0800	27189.1475
4.0600	28549.5791
4.0400	29086.0186
4.0200	29319.5293
4.0000	30128.0146
3.9800	31613.2681
3.9600	32649.1787
3.9400	34056.3125
3.9200	35949.1240
3.9000	37788.0381
3.8800	41699.2002
3.8600	43912.1689
3.8400	47463.6777
3.8200	50898.8428
3.8000	54426.0742
3.7800	57686.0146
3.7600	61097.3369
3.7400	65512.5176
3.7200	68977.5371
3.7000	72283.1387
3.6800	76475.5547
3.6600	78846.4316
3.6400	81802.0137
3.6200	85510.5977
3.6000	87327.9219
3.5800	89834.6074
3.5600	92658.8574
3.5400	93655.8730
3.5200	94996.4043
3.5000	96023.7520
3.4800	97765.7246
3.4600	101063.0996
3.4400	101555.9609
3.4200	102111.5176
3.4000	102251.9863
3.3800	101416.6777
3.3600	102273.2539
3.3400	100365.8242
3.3200	98967.4883
3.3000	98800.2832
3.2800	96696.3809
3.2600	97073.9082
3.2400	93764.3359
3.2200	89574.1250
3.2000	88772.3398
3.1800	84424.0410
3.1600	81524.4590
3.1400	77358.7891
3.1200	73872.7949
3.1000	71196.6387
3.0800	66121.4580
3.0600	62559.6309
3.0400	57995.6484
3.0200	52095.0654
3.0000	48929.6250
2.9800	45405.3662
2.9600	41646.8945
2.9400	37387.9131
2.9200	34118.8013
2.9000	31319.9180
2.8800	28530.3022
2.8600	26024.6816
2.8400	24442.5977
2.8200	22755.2476
2.8000	21255.3911
2.7800	20349.9614
2.7600	19867.4336
2.7400	19767.6021
2.7200	19475.7651
2.7000	19680.8066
2.6800	19888.7729
2.6600	19666.3765
2.6400	20750.8843
2.6200	22272.8276
2.6000	22333.3335
2.5800	25140.9126
2.5600	26328.8716
2.5400	29010.8496
2.5200	29822.4702
2.5000	33519.9668
2.4800	36102.9062
2.4600	39336.9521
2.4400	43246.5605
2.4200	46606.1719
2.4000	51801.3613
2.3800	54913.5928
2.3600	59255.3398
2.3400	62519.8457
2.3200	67360.1562
2.3000	71357.3594
2.2800	76137.0078
2.2600	80301.0195
2.2400	84245.0449
2.2200	88444.3047
2.2000	91871.8301
2.1800	93032.9648
2.1600	96030.7812
2.1400	97503.5254
2.1200	99505.4219
2.1000	102009.2812
2.0800	100957.6719
2.0600	100756.0879
2.0400	101725.9570
2.0200	100508.1895
2.0000	97183.7910
1.9800	94935.5352
1.9600	92522.4766
1.9400	88449.0508
1.9200	83882.6562
1.9000	80229.3984
1.8800	75580.5703
1.8600	71416.6055
1.8400	67516.8750
1.8200	61959.7754
1.8000	56550.0020
1.7800	52015.1543
1.7600	45852.5137
1.7400	41770.4189
1.7200	37475.5820
1.7000	33146.5654
1.6800	28628.7856
1.6600	26333.1807
1.6400	22968.1816
1.6200	20227.8159
1.6000	17597.1958
1.5800	15926.7168
1.5600	13979.6990
1.5400	13105.9165
1.5200	11899.1753
1.5000	10836.8843
1.4800	9824.8645
1.4600	9097.5544
1.4400	7828.1700
1.4200	7379.8049
1.4000	6999.4539
1.3800	6518.6986
1.3600	5903.6182
1.3400	5751.8011
1.3200	5569.7933
1.3000	5291.9175
1.2800	4968.9910
1.2600	4735.8263
1.2400	4634.5148
1.2200	4486.6510
1.2000	4382.9596
1.1800	4135.2308
1.1600	4122.8275
1.1400	4041.6171
1.1200	4040.1768
1.1000	3868.8970
1.0800	3863.8049
1.0600	3881.9360
1.0400	3682.5010
1.0200	3645.7886
1.0000	3499.6895
0.9800	3541.3237
0.9600	3549.1820
0.9400	3361.3937
0.9200	3658.8772
0.9000	3488.7841
0.8800	3102.8030
0.8600	3324.3122
0.8400	3149.6874
0.8200	3294.5961
0.8000	3240.2382
0.7800	3159.1053
0.7600	3520.9297
0.7400	2856.1642
0.7200	3326.1741
0.7000	3171.4712
0.6800	3146.2142
0.6600	3021.7863
0.6400	2987.5446
0.6200	3258.9374
0.6000	3131.3911
0.5800	2963.0286
0.5600	2913.8477
0.5400	2946.4323
0.5200	2828.8013
0.5000	3039.9433
0.4800	2849.7103
0.4600	2864.9894
0.4400	2887.0461
0.4200	2959.8245
0.4000	2778.4036
0.3800	2891.7473
0.3600	2653.7524
0.3400	2672.4660
0.3200	2820.3253
0.3000	2709.2256
0.2800	2767.1050
0.2600	2984.3052
0.2400	2719.7313
0.2200	2620.4781
0.2000	2708.4701
0.1800	2779.1000
0.1600	2886.0715
0.1400	2870.4606
0.1200	2807.5474
0.1000	2744.2366
0.0800	2615.9512
0.0600	2719.0457
0.0400	2823.6375
0.0200	2892.3588
0.0000	2634.8253
-0.0200	2663.3640
-0.0400	2471.6368
-0.0600	2129.3432
-0.0800	2252.7897
-0.1000	2080.3578
-0.1200	2155.3411
-0.1400	1993.3628
-0.1600	2068.4558
-0.1800	2127.4752
-0.2000	1971.3711
-0.2200	1905.7363
-0.2400	2124.3680
-0.2600	2079.6737
-0.2800	2139.3790
-0.3000	2058.4942
-0.3200	2071.2868
-0.3400	2072.1265
-0.3600	2194.2381
-0.3800	2106.8493
-0.4000	2128.7945
-0.4200	2082.8936
