# Supplementary material for: Timing the escape of a photoexcited electron from a molecular cage
Source: Nat Commun. 2025 May 31;16:5062. doi: 10.1038/s41467-025-60260-z (PMC12126515; doi:10.1038/s41467-025-60260-z)
Supplement: Supplementary file 7 — Source Data [file 41467_2025_60260_MOESM7_ESM.zip › SuppFig2_Ar2p_ArC60_multilayer.txt]

# Binding Energy (eV)\Intensity (arb units)
246.5800	24962.2825
246.5600	24733.3225
246.5400	24780.5657
246.5200	24256.9583
246.5000	24290.5388
246.4800	24619.8848
246.4600	24801.5503
246.4400	24621.7004
246.4200	25345.1721
246.4000	25544.1008
246.3800	24870.2739
246.3600	25255.8657
246.3400	25080.5264
246.3200	25758.1877
246.3000	25471.9468
246.2800	24674.1731
246.2600	24783.3389
246.2400	25266.5840
246.2200	25170.2405
246.2000	25460.2751
246.1800	25127.4819
246.1600	24978.5339
246.1400	24936.2190
246.1200	25421.9370
246.1000	24922.5757
246.0800	25543.4143
246.0600	24662.5229
246.0400	25175.2275
246.0200	24935.8423
246.0000	24938.4065
245.9800	25423.4736
245.9600	24644.5432
245.9400	24186.3501
245.9200	25408.4895
245.9000	23816.5076
245.8800	25190.1594
245.8600	24537.2502
245.8400	24855.6252
245.8200	24884.5813
245.8000	24753.7593
245.7800	24318.4348
245.7600	24596.0801
245.7400	24844.9270
245.7200	25318.5095
245.7000	24437.6846
245.6800	24204.1836
245.6600	24828.2039
245.6400	25340.1282
245.6200	25752.7505
245.6000	25453.6726
245.5800	24981.7275
245.5600	25815.9131
245.5400	25240.4214
245.5200	25417.8960
245.5000	24973.7520
245.4800	24677.4734
245.4600	25538.2490
245.4400	25812.1897
245.4200	25809.8218
245.4000	25276.6550
245.3800	25125.6973
245.3600	26050.3845
245.3400	24943.7778
245.3200	25479.9160
245.3000	25563.6138
245.2800	25808.8113
245.2600	25637.6729
245.2400	26341.4949
245.2200	26445.5945
245.2000	26108.7949
245.1800	26326.0256
245.1600	26769.9517
245.1400	27201.8264
245.1200	27556.3560
245.1000	28444.5234
245.0800	28079.5984
245.0600	29310.9153
245.0400	29873.4753
245.0200	31473.2280
245.0000	32718.4165
244.9800	34483.0676
244.9600	36080.6296
244.9400	37883.9834
244.9200	41346.6514
244.9000	43103.4099
244.8800	45951.5537
244.8600	47259.5195
244.8400	49868.2129
244.8200	51983.8965
244.8000	54365.6113
244.7800	55648.1035
244.7600	56259.6943
244.7400	57100.4995
244.7200	57014.1426
244.7000	57080.3105
244.6800	54427.7202
244.6600	54761.2378
244.6400	52081.2026
244.6200	50773.5962
244.6000	49538.8662
244.5800	46015.5332
244.5600	43225.4307
244.5400	41204.6489
244.5200	37456.0159
244.5000	35115.0393
244.4800	34345.3342
244.4600	33046.3186
244.4400	30596.5989
244.4200	30742.5144
244.4000	29579.8779
244.3800	28565.7024
244.3600	28926.0037
244.3400	27911.4243
244.3200	27344.0801
244.3000	26690.6853
244.2800	26835.2063
244.2600	26910.4307
244.2400	26212.7212
244.2200	26252.5225
244.2000	25713.8376
244.1800	25530.0789
244.1600	25337.0037
244.1400	25766.1726
244.1200	26137.4011
244.1000	25935.9824
244.0800	25813.0247
244.0600	26033.1536
244.0400	25567.1785
244.0200	25141.6208
244.0000	26138.3765
243.9800	24896.8364
243.9600	25020.8489
243.9400	24412.2166
243.9200	25454.3567
243.9000	24450.9312
243.8800	24698.5430
243.8600	25171.1877
243.8400	24452.9419
243.8200	24276.8716
243.8000	24720.8040
243.7800	24804.1704
243.7600	25207.5872
243.7400	25137.6089
243.7200	25884.0210
243.7000	25062.9197
243.6800	25365.4238
243.6600	25657.6860
243.6400	25196.3274
243.6200	24940.1333
243.6000	25311.9714
243.5800	25988.4409
243.5600	25710.3271
243.5400	25607.7092
243.5200	25801.4309
243.5000	24540.7886
243.4800	25347.8511
243.4600	25240.1802
243.4400	25252.5049
243.4200	24503.2266
243.4000	25206.1746
243.3800	25601.4541
243.3600	25621.2031
243.3400	26262.4990
243.3200	26025.0024
243.3000	25056.4314
243.2800	25795.3120
243.2600	25796.0813
243.2400	26785.7251
243.2200	26588.1340
243.2000	25966.6873
243.1800	26739.5383
243.1600	26267.2527
243.1400	26615.3894
243.1200	26453.0696
243.1000	27555.0891
243.0800	27254.1880
243.0600	27516.0024
243.0400	28575.8792
243.0200	28419.4851
243.0000	28840.5581
242.9800	30146.4927
242.9600	30835.6038
242.9400	32706.1584
242.9200	33025.0437
242.9000	35511.2271
242.8800	37053.7007
242.8600	41308.1191
242.8400	43973.5276
242.8200	47280.4521
242.8000	51310.7798
242.7800	56429.0962
242.7600	60886.2441
242.7400	65207.8398
242.7200	70104.7256
242.7000	74638.0703
242.6800	79219.8691
242.6600	81024.6230
242.6400	85950.8506
242.6200	89138.6396
242.6000	89242.6797
242.5800	89169.2578
242.5600	88802.2178
242.5400	86820.4180
242.5200	84614.4121
242.5000	82114.3979
242.4800	75929.6582
242.4600	71373.8618
242.4400	67708.5908
242.4200	62484.1206
242.4000	54527.7764
242.3800	49966.1997
242.3600	45178.2783
242.3400	42157.4805
242.3200	39087.1206
242.3000	36644.2537
242.2800	35021.9680
242.2600	33041.4958
242.2400	32843.7026
242.2200	31183.5510
242.2000	30327.9238
242.1800	29570.5420
242.1600	29108.4700
242.1400	28578.0444
242.1200	28308.1873
242.1000	28304.5002
242.0800	28562.0115
242.0600	27083.8713
242.0400	27156.8438
242.0200	26593.5564
242.0000	26249.9351
241.9800	26015.9524
241.9600	26488.5327
241.9400	26637.9094
241.9200	26039.7773
241.9000	26325.9355
241.8800	26296.7212
241.8600	26310.5754
241.8400	25728.5032
241.8200	25528.2783
241.8000	25496.6799
241.7800	25570.1780
241.7600	25739.5576
241.7400	25557.5374
241.7200	25187.1230
241.7000	25097.9883
241.6800	25456.4104
241.6600	25195.8435
241.6400	25319.7578
241.6200	24438.4329
241.6000	24970.8882
241.5800	25092.4648
241.5600	24594.6746
241.5400	25990.9832
241.5200	25329.6050
241.5000	24625.4160
241.4800	25761.8713
241.4600	25310.7881
241.4400	24695.9421
241.4200	25319.0417
241.4000	25611.4016
241.3800	24676.9355
241.3600	24681.5264
241.3400	25355.0415
241.3200	24598.5012
241.3000	25064.0254
241.2800	25223.8970
241.2600	24454.7983
241.2400	23891.4297
241.2200	24932.1143
241.2000	25012.1797
241.1800	24121.9243
241.1600	25138.1121
241.1400	24364.0574
241.1200	24568.1855
241.1000	25009.0676
241.0800	25110.4131
241.0600	24305.3579
241.0400	25391.9192
241.0200	24730.8701
241.0000	24034.4851
240.9800	24926.9771
240.9600	24131.0549
240.9400	24617.7710
240.9200	24318.0239
240.9000	24218.9768
240.8800	24677.3706
240.8600	24932.9294
240.8400	25275.7268
240.8200	24193.8821
240.8000	23569.7437
240.7800	23993.9094
240.7600	24568.0530
240.7400	25215.5007
240.7200	24645.5425
240.7000	24077.9783
240.6800	23975.1604
240.6600	24213.0229
240.6400	24038.8315
240.6200	24640.8298
240.6000	24193.3074
240.5800	24748.4897
