# Supplementary material for: Timing the escape of a photoexcited electron from a molecular cage
Source: Nat Commun. 2025 May 31;16:5062. doi: 10.1038/s41467-025-60260-z (PMC12126515; doi:10.1038/s41467-025-60260-z)
Supplement: Supplementary file 7 — Source Data [file 41467_2025_60260_MOESM7_ESM.zip › SuppFig2_ArC60_multilayer_XAS_TEY.txt]

# Photon energy (eV)\Absorption (arb. units)
240.0015	101794.0000
240.0242	102151.0000
240.0419	102261.0000
240.0628	102526.0000
240.0816	102476.0000
240.0976	102552.0000
240.1208	102617.0000
240.1396	102644.0000
240.1606	102839.0000
240.1780	102747.0000
240.1934	102833.0000
240.2208	102934.0000
240.2407	102916.0000
240.2644	102965.0000
240.2779	103076.0000
240.3014	103113.0000
240.3196	103176.0000
240.3412	103152.0000
240.3558	103201.0000
240.3775	103316.0000
240.3989	103236.0000
240.4169	103344.0000
240.4415	103256.0000
240.4595	103306.0000
240.4789	103227.0000
240.5023	103257.0000
240.5221	103311.0000
240.5415	103332.0000
240.5608	103288.0000
240.5825	103263.0000
240.6008	103167.0000
240.6189	103168.0000
240.6435	103125.0000
240.6603	103202.0000
240.6806	103060.0000
240.7005	103051.0000
240.7243	103148.0000
240.7376	103120.0000
240.7600	103038.0000
240.7785	102895.0000
240.8038	102918.0000
240.8219	103062.0000
240.8408	103016.0000
240.8577	103014.0000
240.8757	102884.0000
240.9036	102964.0000
240.9209	102909.0000
240.9367	102924.0000
240.9577	102963.0000
240.9764	102914.0000
240.9948	102874.0000
241.0233	102993.0000
241.0392	102863.0000
241.0582	102911.0000
241.0820	102957.0000
241.0985	102902.0000
241.1202	102940.0000
241.1352	102919.0000
241.1598	102845.0000
241.1828	103086.0000
241.2014	102919.0000
241.2177	102787.0000
241.2397	102864.0000
241.2621	102876.0000
241.2804	102596.0000
241.3041	102535.0000
241.3171	102478.0000
241.3402	102537.0000
241.3631	102613.0000
241.3747	102414.0000
241.3963	102399.0000
241.4161	102293.0000
241.4402	102342.0000
241.4596	102309.0000
241.4833	102310.0000
241.5012	102253.0000
241.5168	102296.0000
241.5404	102367.0000
241.5592	102256.0000
241.5798	102298.0000
241.6064	102212.0000
241.6217	102247.0000
241.6357	102186.0000
241.6594	102234.0000
241.6810	102234.0000
241.6995	102286.0000
241.7213	102176.0000
241.7404	102302.0000
241.7545	102313.0000
241.7781	102191.0000
241.8005	102164.0000
241.8208	102419.0000
241.8400	102332.0000
241.8640	102004.0000
241.8829	102092.0000
241.8992	101904.0000
241.9189	101948.0000
241.9471	101742.0000
241.9624	101821.0000
241.9838	101750.0000
241.9989	101586.0000
242.0173	101647.0000
242.0340	101481.0000
242.0607	101410.0000
242.0782	101402.0000
242.1015	101304.0000
242.1222	101354.0000
242.1388	101237.0000
242.1592	101226.0000
242.1777	101157.0000
242.1963	101148.0000
242.2199	101242.0000
242.2418	101237.0000
242.2579	101209.0000
242.2793	101096.0000
242.2962	100977.0000
242.3229	101159.0000
242.3413	101392.0000
242.3598	101417.0000
242.3790	101788.0000
242.4010	101816.0000
242.4224	102002.0000
242.4402	102483.0000
242.4638	102317.0000
242.4770	102505.0000
242.5005	102613.0000
242.5179	102777.0000
242.5435	103205.0000
242.5618	103179.0000
242.5817	103221.0000
242.5998	103216.0000
242.6257	103237.0000
242.6367	103392.0000
242.6607	103376.0000
242.6794	103361.0000
242.7036	103296.0000
242.7229	103394.0000
242.7411	103333.0000
242.7556	103171.0000
242.7802	103245.0000
242.8013	103219.0000
242.8197	103138.0000
242.8455	103237.0000
242.8610	103286.0000
242.8813	103130.0000
242.9009	103116.0000
242.9168	103249.0000
242.9433	103174.0000
242.9580	103103.0000
242.9811	103242.0000
242.9988	103263.0000
243.0198	103316.0000
243.0371	103212.0000
243.0542	103299.0000
243.0803	103466.0000
243.1054	103242.0000
243.1219	103251.0000
243.1397	103293.0000
243.1581	103367.0000
243.1824	103230.0000
243.2016	103251.0000
243.2215	103133.0000
243.2395	103182.0000
243.2596	103248.0000
243.2845	103112.0000
243.3021	103057.0000
243.3197	103079.0000
243.3427	103012.0000
243.3616	102859.0000
243.3780	102902.0000
243.4081	102899.0000
243.4211	102920.0000
243.4402	102940.0000
243.4621	102881.0000
243.4812	102672.0000
243.4980	102785.0000
243.5009	102773.0000
243.5180	102683.0000
243.5384	102698.0000
243.5578	102664.0000
243.6001	102672.0000
243.6220	102669.0000
243.6395	102692.0000
243.6585	102505.0000
243.6783	102590.0000
243.7014	102678.0000
243.7200	102572.0000
243.7426	102772.0000
243.7566	102888.0000
243.7780	102545.0000
243.8029	102546.0000
243.8198	102478.0000
243.8438	102523.0000
243.8618	102491.0000
243.8847	102404.0000
243.9024	102423.0000
243.9201	102338.0000
243.9410	102283.0000
243.9580	102185.0000
243.9847	102221.0000
243.9992	102290.0000
244.0203	102092.0000
244.0402	102053.0000
244.0561	101991.0000
244.0787	101935.0000
244.1034	101984.0000
244.1207	102090.0000
244.1395	101819.0000
244.1624	101979.0000
244.1801	101986.0000
244.1992	101825.0000
244.2249	101907.0000
244.2416	101823.0000
244.2618	101908.0000
244.2846	101893.0000
244.2991	101964.0000
244.3165	102026.0000
244.3394	102140.0000
244.3597	102200.0000
244.3746	102249.0000
244.3971	102351.0000
244.4179	102367.0000
244.4420	102614.0000
244.4639	102722.0000
244.4783	102520.0000
244.5010	102660.0000
244.5181	102798.0000
244.5352	102784.0000
244.5601	102836.0000
244.5820	102807.0000
244.6052	103004.0000
244.6194	102978.0000
244.6401	103077.0000
244.6610	103055.0000
244.6808	103164.0000
244.7000	103358.0000
244.7194	103393.0000
244.7404	103033.0000
244.7615	103109.0000
244.7823	103249.0000
244.8037	103222.0000
244.8188	103291.0000
244.8422	103401.0000
244.8631	103378.0000
244.8791	103499.0000
244.8965	103956.0000
244.9211	104169.0000
244.9393	104112.0000
244.9579	104558.0000
244.9791	105070.0000
244.9998	105245.0000
245.0224	105777.0000
245.0426	106324.0000
245.0621	107092.0000
245.0800	108699.0000
245.0962	109569.0000
245.1166	111465.0000
245.1398	113608.0000
245.1611	116160.0000
245.1830	119408.0000
245.2024	123231.0000
245.2203	126130.0000
245.2414	129274.0000
245.2612	131012.0000
245.2840	131287.0000
245.2990	130486.0000
245.3183	128953.0000
245.3407	126449.0000
245.3638	123844.0000
245.3764	121064.0000
245.3980	118602.0000
245.4229	116013.0000
245.4467	113923.0000
245.4624	112145.0000
245.4777	110549.0000
245.4983	109361.0000
245.5192	108122.0000
245.5430	106816.0000
245.5598	106051.0000
245.5765	105371.0000
245.6009	104869.0000
245.6229	104129.0000
245.6400	103688.0000
245.6602	103463.0000
245.6779	102967.0000
245.6993	102671.0000
245.7203	102525.0000
245.7338	102370.0000
245.7595	102161.0000
245.7842	102101.0000
245.8016	101834.0000
245.8204	101859.0000
245.8394	102248.0000
245.8642	102549.0000
245.8845	102907.0000
245.8993	103340.0000
245.9240	103642.0000
245.9409	104063.0000
245.9597	104417.0000
245.9804	104942.0000
246.0024	105517.0000
246.0181	105631.0000
246.0366	105949.0000
246.0565	106269.0000
246.0817	106103.0000
246.1025	106180.0000
246.1186	106479.0000
246.1379	106528.0000
246.1624	106855.0000
246.1798	106910.0000
246.2043	107033.0000
246.2206	107276.0000
246.2364	107465.0000
246.2614	107533.0000
246.2808	107714.0000
246.2966	108030.0000
246.3203	108239.0000
246.3455	108443.0000
246.3545	108841.0000
246.3818	109420.0000
246.3999	109507.0000
246.4184	109850.0000
246.4421	110497.0000
246.4594	110806.0000
246.4791	111146.0000
246.5030	110972.0000
246.5185	111205.0000
246.5375	111339.0000
246.5590	111721.0000
246.5793	111603.0000
246.6010	111733.0000
246.6160	111830.0000
246.6382	111840.0000
246.6610	111926.0000
246.6782	111914.0000
246.6985	111975.0000
246.7195	111578.0000
246.7441	112306.0000
246.7616	112058.0000
246.7827	112169.0000
246.8005	112308.0000
246.8187	112355.0000
246.8475	112559.0000
246.8620	112634.0000
246.8771	112812.0000
246.8971	113004.0000
246.9195	113365.0000
246.9437	113726.0000
246.9574	113949.0000
246.9819	114434.0000
247.0029	114953.0000
247.0204	115438.0000
247.0398	115977.0000
247.0582	116549.0000
247.0798	117555.0000
247.0990	118331.0000
247.1240	119340.0000
247.1388	119944.0000
247.1608	120888.0000
247.1807	122027.0000
247.2011	123369.0000
247.2225	125032.0000
247.2385	126757.0000
247.2580	128916.0000
247.2813	131327.0000
247.2999	133775.0000
247.3176	136674.0000
247.3448	139381.0000
247.3610	141319.0000
247.3789	142636.0000
247.4040	142965.0000
247.4243	142741.0000
247.4430	142007.0000
247.4574	141024.0000
247.4798	139779.0000
247.4973	138761.0000
247.5207	137729.0000
247.5430	136994.0000
247.5629	136217.0000
247.5800	135680.0000
247.5975	135527.0000
247.6224	135322.0000
247.6437	135428.0000
247.6590	135546.0000
247.6773	135963.0000
247.7006	136691.0000
247.7179	137246.0000
247.7426	138057.0000
247.7618	139049.0000
247.7812	139960.0000
247.7995	140730.0000
247.8211	142056.0000
247.8373	143558.0000
247.8618	144563.0000
247.8817	146016.0000
247.9008	147486.0000
247.9199	148956.0000
247.9439	150932.0000
247.9584	152326.0000
247.9817	153959.0000
248.0031	155748.0000
248.0224	157363.0000
248.0414	159472.0000
248.0654	161281.0000
248.0737	162982.0000
248.0994	165210.0000
248.1167	166798.0000
248.1408	168868.0000
248.1615	170770.0000
248.1805	172983.0000
248.2029	174937.0000
248.2167	177040.0000
248.2407	179104.0000
248.2632	181164.0000
248.2763	182966.0000
248.2992	185455.0000
248.3220	187557.0000
248.3354	189409.0000
248.3589	191452.0000
248.3801	193091.0000
248.3988	194873.0000
248.4205	196228.0000
248.4398	197466.0000
248.4581	198428.0000
248.4790	198751.0000
248.5041	199378.0000
248.5197	199574.0000
248.5401	199573.0000
248.5573	199236.0000
248.5817	198563.0000
248.6021	197686.0000
248.6172	196851.0000
248.6422	195476.0000
248.6604	194056.0000
248.6814	192446.0000
248.6983	190688.0000
248.7201	188668.0000
248.7407	186541.0000
248.7608	184410.0000
248.7831	182364.0000
248.8025	180352.0000
248.8218	178233.0000
248.8422	175564.0000
248.8630	173402.0000
248.8801	171130.0000
248.8990	169011.0000
248.9230	166837.0000
248.9408	164849.0000
248.9593	162597.0000
248.9828	160647.0000
249.0017	158570.0000
249.0161	156763.0000
249.0374	154901.0000
249.0591	153214.0000
249.0789	151535.0000
249.1036	150206.0000
249.1174	148696.0000
249.1474	147305.0000
249.1584	146212.0000
249.1778	145294.0000
249.1970	144347.0000
249.2211	143758.0000
249.2408	143110.0000
249.2557	142746.0000
249.2825	142382.0000
249.2948	141769.0000
249.3173	141662.0000
249.3405	141564.0000
249.3583	141378.0000
249.3779	141406.0000
249.4050	141157.0000
249.4211	141252.0000
249.4411	141267.0000
249.4580	141712.0000
249.4817	141925.0000
249.5015	142367.0000
249.5244	142989.0000
249.5386	143180.0000
249.5631	143854.0000
249.5794	144329.0000
249.6040	144653.0000
249.6213	144801.0000
249.6374	145319.0000
249.6567	145680.0000
249.6844	146619.0000
249.6974	147139.0000
249.7218	147459.0000
249.7405	147714.0000
249.7629	148032.0000
249.7778	148563.0000
249.8007	149000.0000
249.8166	149293.0000
249.8386	149910.0000
249.8527	150387.0000
249.8786	150912.0000
249.8994	151532.0000
249.9208	152174.0000
249.9390	152699.0000
249.9613	153355.0000
249.9799	154182.0000
249.9999	154928.0000
250.0203	155850.0000
250.0399	156780.0000
250.0631	157044.0000
250.0828	158531.0000
250.0990	159412.0000
250.1230	160434.0000
250.1430	161249.0000
250.1606	162258.0000
250.1758	163435.0000
250.1986	164583.0000
250.2227	165623.0000
250.2402	166437.0000
250.2562	167679.0000
250.2779	168895.0000
250.3052	169850.0000
250.3185	170815.0000
250.3433	172121.0000
250.3607	173196.0000
250.3832	174251.0000
250.3989	175220.0000
250.4153	176127.0000
250.4403	177699.0000
250.4583	178768.0000
250.4815	179001.0000
250.5032	179755.0000
250.5201	180509.0000
250.5409	180943.0000
250.5601	180880.0000
250.5808	180925.0000
250.6044	181026.0000
250.6231	180601.0000
250.6390	180250.0000
250.6638	179710.0000
250.6794	178912.0000
250.7009	178032.0000
250.7180	177190.0000
250.7399	176043.0000
250.7534	175197.0000
250.7778	173809.0000
250.8014	172506.0000
250.8230	171318.0000
250.8411	170062.0000
250.8567	168660.0000
250.8780	167229.0000
250.8984	165793.0000
250.9261	164437.0000
250.9437	163005.0000
250.9603	161605.0000
250.9842	160269.0000
250.9992	158861.0000
251.0178	157489.0000
251.0404	156042.0000
251.0620	154880.0000
251.0814	153400.0000
251.0978	152218.0000
251.1214	151063.0000
251.1415	149785.0000
251.1648	148793.0000
251.1782	147707.0000
251.1998	146621.0000
251.2211	145667.0000
251.2362	144846.0000
251.2622	143771.0000
251.2801	142926.0000
251.3011	142183.0000
251.3209	141587.0000
251.3402	141317.0000
251.3571	140444.0000
251.3831	139907.0000
251.3990	139279.0000
251.4233	138858.0000
251.4445	138622.0000
251.4562	138106.0000
251.4768	137904.0000
251.4991	137668.0000
251.5231	137390.0000
251.5402	137306.0000
251.5629	136929.0000
251.5784	136843.0000
251.6007	136563.0000
251.6230	136379.0000
251.6390	136190.0000
251.6571	135811.0000
251.6808	135682.0000
251.7011	135358.0000
251.7208	135170.0000
251.7340	134934.0000
251.7550	134701.0000
251.7840	134282.0000
251.8059	134337.0000
251.8226	134010.0000
251.8395	133883.0000
251.8598	133238.0000
251.8770	132988.0000
251.9032	132612.0000
251.9184	132355.0000
251.9391	132055.0000
251.9545	131597.0000
251.9783	131450.0000
252.0011	130988.0000
252.0205	130629.0000
252.0404	130328.0000
252.0567	130199.0000
252.0777	129754.0000
252.1031	129342.0000
252.1242	129111.0000
252.1425	128745.0000
252.1619	128245.0000
252.1825	127956.0000
252.2068	127613.0000
252.2233	127225.0000
252.2393	126984.0000
252.2636	126824.0000
252.2826	126430.0000
252.3007	126316.0000
252.3192	125601.0000
252.3397	125222.0000
252.3624	124972.0000
252.3795	124578.0000
252.3990	124250.0000
252.4272	123939.0000
252.4400	123730.0000
252.4662	123399.0000
252.4797	123061.0000
252.4999	122824.0000
252.5195	122588.0000
252.5424	122306.0000
252.5602	122025.0000
252.5766	121859.0000
252.6035	121497.0000
252.6188	121321.0000
252.6410	121122.0000
252.6562	120784.0000
252.6793	120611.0000
252.6986	120401.0000
252.7158	120244.0000
252.7340	120088.0000
252.7599	119754.0000
252.7800	119725.0000
252.8060	119446.0000
252.8205	119528.0000
252.8428	119238.0000
252.8661	119091.0000
252.8780	119085.0000
252.8990	118927.0000
252.9214	118704.0000
252.9395	118460.0000
252.9627	118610.0000
252.9763	118741.0000
253.0041	119000.0000
253.0188	119308.0000
253.0393	119296.0000
253.0658	119554.0000
253.0813	119644.0000
253.1011	119899.0000
253.1217	119904.0000
253.1462	120142.0000
253.1619	120665.0000
253.1798	120499.0000
253.2032	120562.0000
253.2218	120582.0000
253.2386	120650.0000
253.2605	120497.0000
253.2789	120649.0000
253.2995	120521.0000
253.3158	120441.0000
253.3437	120635.0000
253.3579	120544.0000
253.3833	120183.0000
253.3937	120529.0000
253.4193	120403.0000
253.4391	120467.0000
253.4561	119997.0000
253.4787	120298.0000
253.5015	120064.0000
253.5166	120174.0000
253.5420	120054.0000
253.5626	120150.0000
253.5825	119782.0000
253.6008	119735.0000
253.6211	119626.0000
253.6408	119678.0000
253.6616	119509.0000
253.6834	119460.0000
253.7011	119375.0000
253.7269	119367.0000
253.7423	119323.0000
253.7593	119086.0000
253.7834	119146.0000
253.7994	119071.0000
253.8193	118892.0000
253.8397	118942.0000
253.8642	118711.0000
253.8829	118614.0000
253.9003	118519.0000
253.9223	118715.0000
253.9420	118313.0000
253.9553	118168.0000
253.9862	118124.0000
253.9950	117970.0000
254.0216	117816.0000
254.0412	117631.0000
254.0596	117552.0000
254.0762	117518.0000
254.0998	117344.0000
254.1245	117612.0000
254.1417	117350.0000
254.1628	117389.0000
254.1742	117020.0000
254.2001	117274.0000
254.2215	116945.0000
254.2397	116801.0000
254.2592	116733.0000
254.2787	116665.0000
254.3024	116551.0000
254.3209	116463.0000
254.3373	116526.0000
254.3608	116585.0000
254.3815	116390.0000
254.4034	116378.0000
254.4212	116272.0000
254.4433	116279.0000
254.4652	116396.0000
254.4778	116475.0000
254.5009	116349.0000
254.5186	116424.0000
254.5435	116391.0000
254.5561	116441.0000
254.5810	116461.0000
254.5995	116427.0000
254.6185	116475.0000
254.6430	116401.0000
254.6594	116410.0000
254.6820	116530.0000
254.6985	116507.0000
254.7206	116429.0000
254.7359	116328.0000
254.7571	116440.0000
254.7802	116285.0000
254.7964	116352.0000
254.8203	116356.0000
254.8429	116405.0000
254.8588	116446.0000
254.8777	116517.0000
254.8969	116557.0000
254.9232	116593.0000
254.9407	116674.0000
254.9612	116683.0000
254.9790	116816.0000
254.9966	116853.0000
