# Supplementary material for: Timing the escape of a photoexcited electron from a molecular cage
Source: Nat Commun. 2025 May 31;16:5062. doi: 10.1038/s41467-025-60260-z (PMC12126515; doi:10.1038/s41467-025-60260-z)
Supplement: Supplementary file 7 — Source Data [file 41467_2025_60260_MOESM7_ESM.zip › SuppFig3_raw_Auger-Meitner_spectra.txt]

# Raw unnormalized spectra from resonant Auger-Meitner analysis
# Each block: binding energy (eV) and intensity (counts)
# Spectra labeled relative to resonance (at photon energy of 245.3 eV)
# -80 meV off resonance
35.297130	3.264395e+04
35.277130	3.255599e+04
35.257130	3.234823e+04
35.237130	3.368162e+04
35.217130	3.326575e+04
35.197130	3.307736e+04
35.177130	3.236134e+04
35.157130	3.332602e+04
35.137130	3.287507e+04
35.117130	3.234249e+04
35.097130	3.292837e+04
35.077130	3.324611e+04
35.057130	3.318790e+04
35.037130	3.284822e+04
35.017130	3.346610e+04
34.997130	3.253714e+04
34.977130	3.281889e+04
34.957130	3.285379e+04
34.937130	3.272765e+04
34.917130	3.334597e+04
34.897130	3.315821e+04
34.877130	3.328710e+04
34.857130	3.276483e+04
34.837130	3.360739e+04
34.817130	3.312266e+04
34.797130	3.365382e+04
34.777130	3.306903e+04
34.757130	3.281346e+04
34.737130	3.297434e+04
34.717130	3.324377e+04
34.697130	3.391359e+04
34.677130	3.338911e+04
34.657130	3.284805e+04
34.637130	3.297252e+04
34.617130	3.385501e+04
34.597130	3.287438e+04
34.577130	3.320882e+04
34.557130	3.207546e+04
34.537130	3.295751e+04
34.517130	3.260148e+04
34.497130	3.278299e+04
34.477130	3.326292e+04
34.457130	3.371935e+04
34.437130	3.331434e+04
34.417130	3.300308e+04
34.397130	3.316803e+04
34.377130	3.266819e+04
34.357130	3.323242e+04
34.337130	3.386702e+04
34.317130	3.292307e+04
34.297130	3.341890e+04
34.277130	3.407742e+04
34.257130	3.351162e+04
34.237130	3.348297e+04
34.217130	3.405308e+04
34.197130	3.288054e+04
34.177130	3.346658e+04
34.157130	3.377911e+04
34.137130	3.340308e+04
34.117130	3.387923e+04
34.097130	3.428760e+04
34.077130	3.419294e+04
34.057130	3.321381e+04
34.037130	3.347866e+04
34.017130	3.332152e+04
33.997130	3.386241e+04
33.977130	3.433419e+04
33.957130	3.427695e+04
33.937130	3.357605e+04
33.917130	3.411479e+04
33.897130	3.385148e+04
33.877130	3.380696e+04
33.857130	3.397140e+04
33.837130	3.310235e+04
33.817130	3.408194e+04
33.797130	3.426757e+04
33.777130	3.438486e+04
33.757130	3.336133e+04
33.737130	3.410397e+04
33.717130	3.428838e+04
33.697130	3.361376e+04
33.677130	3.434436e+04
33.657130	3.467563e+04
33.637130	3.459444e+04
33.617130	3.416532e+04
33.597130	3.422992e+04
33.577130	3.317389e+04
33.557130	3.380710e+04
33.537130	3.423520e+04
33.517130	3.369068e+04
33.497130	3.417122e+04
33.477130	3.527710e+04
33.457130	3.565932e+04
33.437130	3.471357e+04
33.417130	3.502700e+04
33.397130	3.532473e+04
33.377130	3.472633e+04
33.357130	3.524008e+04
33.337130	3.463710e+04
33.317130	3.550874e+04
33.297130	3.533168e+04
33.277130	3.626458e+04
33.257130	3.511382e+04
33.237130	3.579818e+04
33.217130	3.567345e+04
33.197130	3.570191e+04
33.177130	3.533138e+04
33.157130	3.563315e+04
33.137130	3.530002e+04
33.117130	3.566511e+04
33.097130	3.583356e+04
33.077130	3.615429e+04
33.057130	3.694600e+04
33.037130	3.604699e+04
33.017130	3.671614e+04
32.997130	3.647848e+04
32.977130	3.581085e+04
32.957130	3.609886e+04
32.937130	3.574214e+04
32.917130	3.628011e+04
32.897130	3.627001e+04
32.877130	3.562712e+04
32.857130	3.541571e+04
32.837130	3.523075e+04
32.817130	3.593010e+04
32.797130	3.490819e+04
32.777130	3.506877e+04
32.757130	3.525807e+04
32.737130	3.569021e+04
32.717130	3.528559e+04
32.697130	3.375113e+04
32.677130	3.521317e+04
32.657130	3.495697e+04
32.637130	3.467539e+04
32.617130	3.470925e+04
32.597130	3.460947e+04
32.577130	3.504854e+04
32.557130	3.499015e+04
32.537130	3.514866e+04
32.517130	3.457363e+04
32.497130	3.512460e+04
32.477130	3.459046e+04
32.457130	3.504072e+04
32.437130	3.470677e+04
32.417130	3.571631e+04
32.397130	3.580355e+04
32.377130	3.588099e+04
32.357130	3.545135e+04
32.337130	3.658373e+04
32.317130	3.612138e+04
32.297130	3.642938e+04
32.277130	3.580801e+04
32.257130	3.644920e+04
32.237130	3.711060e+04
32.217130	3.600464e+04
32.197130	3.681361e+04
32.177130	3.701260e+04
32.157130	3.715147e+04
32.137130	3.668713e+04
32.117130	3.688838e+04
32.097130	3.744154e+04
32.077130	3.741743e+04
32.057130	3.686360e+04
32.037130	3.757484e+04
32.017130	3.711646e+04
31.997130	3.826847e+04
31.977130	3.742533e+04
31.957130	3.718561e+04
31.937130	3.750205e+04
31.917130	3.712221e+04
31.897130	3.768486e+04
31.877130	3.759643e+04
31.857130	3.735990e+04
31.837130	3.776536e+04
31.817130	3.733493e+04
31.797130	3.647153e+04
31.777130	3.772648e+04
31.757130	3.779978e+04
31.737130	3.700692e+04
31.717130	3.768438e+04
31.697130	3.810749e+04
31.677130	3.807699e+04
31.657130	3.870564e+04
31.637130	3.809605e+04
31.617130	3.825461e+04
31.597130	3.706566e+04
31.577130	3.720865e+04
31.557130	3.778471e+04
31.537130	3.760618e+04
31.517130	3.764288e+04
31.497130	3.737144e+04
31.477130	3.818546e+04
31.457130	3.731583e+04
31.437130	3.705785e+04
31.417130	3.820636e+04
31.397130	3.815937e+04
31.377130	3.818243e+04
31.357130	3.708631e+04
31.337130	3.726883e+04
31.317130	3.798761e+04
31.297130	3.826375e+04
31.277130	3.871692e+04
31.257130	3.946741e+04
31.237130	3.975288e+04
31.217130	3.999583e+04
31.197130	3.908803e+04
31.177130	3.946569e+04
31.157130	3.994621e+04
31.137130	4.077521e+04
31.117130	4.076075e+04
31.097130	4.153994e+04
31.077130	4.178056e+04
31.057130	4.278183e+04
31.037130	4.261946e+04
31.017130	4.207123e+04
30.997130	4.295840e+04
30.977130	4.376709e+04
30.957130	4.439448e+04
30.937130	4.401937e+04
30.917130	4.471866e+04
30.897130	4.591528e+04
30.877130	4.546123e+04
30.857130	4.660125e+04
30.837130	4.717018e+04
30.817130	4.748547e+04
30.797130	4.793642e+04
30.777130	4.823677e+04
30.757130	4.717167e+04
30.737130	4.752600e+04
30.717130	4.836066e+04
30.697130	4.812261e+04
30.677130	4.892428e+04
30.657130	4.759593e+04
30.637130	4.793050e+04
30.617130	4.817460e+04
30.597130	4.748390e+04
30.577130	4.641383e+04
30.557130	4.659783e+04
30.537130	4.697290e+04
30.517130	4.692488e+04
30.497130	4.510497e+04
30.477130	4.456237e+04
30.457130	4.525654e+04
30.437130	4.430636e+04
30.417130	4.376164e+04
30.397130	4.358021e+04
30.377130	4.304359e+04
30.357130	4.332223e+04
30.337130	4.253751e+04
30.317130	4.205458e+04
30.297130	4.165269e+04
30.277130	4.218892e+04
30.257130	4.195913e+04
30.237130	4.235594e+04
30.217130	4.234642e+04
30.197130	4.162264e+04
30.177130	4.110982e+04
30.157130	4.205216e+04
30.137130	4.372853e+04
30.117130	4.354976e+04
30.097130	4.309392e+04
30.077130	4.374181e+04
30.057130	4.366197e+04
30.037130	4.379372e+04
30.017130	4.530106e+04
29.997130	4.534764e+04
29.977130	4.635307e+04
29.957130	4.507227e+04
29.937130	4.664325e+04
29.917130	4.738827e+04
29.897130	4.593179e+04
29.877130	4.736884e+04
29.857130	4.697827e+04
29.837130	4.639739e+04
29.817130	4.664182e+04
29.797130	4.713902e+04
29.777130	4.674049e+04
29.757130	4.621833e+04
29.737130	4.715673e+04
29.717130	4.596055e+04
29.697130	4.592359e+04
29.677130	4.626824e+04
29.657130	4.591546e+04
29.637130	4.552189e+04
29.617130	4.490224e+04
29.597130	4.416005e+04
29.577130	4.448534e+04
29.557130	4.449258e+04
29.537130	4.469323e+04
29.517130	4.414052e+04
29.497130	4.433563e+04
29.477130	4.392798e+04
29.457130	4.388405e+04
29.437130	4.409029e+04
29.417130	4.404164e+04
29.397130	4.384791e+04
29.377130	4.406731e+04
29.357130	4.402285e+04
29.337130	4.313705e+04
29.317130	4.296298e+04
29.297130	4.359475e+04
29.277130	4.329504e+04
29.257130	4.308490e+04
29.237130	4.387438e+04
29.217130	4.366306e+04
29.197130	4.260679e+04
29.177130	4.147381e+04
29.157130	4.300308e+04
29.137130	4.282894e+04
29.117130	4.271203e+04
29.097130	4.255504e+04
29.077130	4.305121e+04
29.057130	4.205189e+04
29.037130	4.201261e+04
29.017130	4.253127e+04
28.997130	4.320949e+04
28.977130	4.260285e+04
28.957130	4.221743e+04
28.937130	4.348312e+04
28.917130	4.197707e+04
28.897130	4.389865e+04
28.877130	4.301232e+04
28.857130	4.418315e+04
28.837130	4.419611e+04
28.817130	4.464848e+04
28.797130	4.613121e+04
28.777130	4.690222e+04
28.757130	4.670370e+04
28.737130	4.727191e+04
28.717130	4.985964e+04
28.697130	4.968804e+04
28.677130	5.078595e+04
28.657130	5.243582e+04
28.637130	5.362649e+04
28.617130	5.360083e+04
28.597130	5.534001e+04
28.577130	5.543084e+04
28.557130	5.574718e+04
28.537130	5.636193e+04
28.517130	5.733298e+04
28.497130	5.645296e+04
28.477130	5.682427e+04
28.457130	5.741021e+04
28.437130	5.664563e+04
28.417130	5.686649e+04
28.397130	5.637435e+04
28.377130	5.482349e+04
28.357130	5.469245e+04
28.337130	5.552771e+04
28.317130	5.307628e+04
28.297130	5.251365e+04
28.277130	5.186903e+04
28.257130	5.153816e+04
28.237130	5.022821e+04
28.217130	4.891608e+04
28.197130	4.838984e+04
28.177130	4.720039e+04
28.157130	4.804616e+04
28.137130	4.597715e+04
28.117130	4.478897e+04
28.097130	4.463650e+04
28.077130	4.420040e+04
28.057130	4.249800e+04
28.037130	4.252299e+04
28.017130	4.153879e+04
27.997130	4.142517e+04
27.977130	4.110747e+04
27.957130	3.997123e+04
27.937130	4.043876e+04
27.917130	3.932167e+04
27.897130	3.789218e+04
27.877130	3.794808e+04
27.857130	3.691942e+04
27.837130	3.782836e+04
27.817130	3.723710e+04
27.797130	3.727842e+04
27.777130	3.709056e+04
27.757130	3.713440e+04
27.737130	3.624803e+04
27.717130	3.632445e+04
27.697130	3.634020e+04
27.677130	3.548694e+04
27.657130	3.524860e+04
27.637130	3.604609e+04
27.617130	3.588166e+04
27.597130	3.588081e+04
27.577130	3.557184e+04
27.557130	3.556495e+04
27.537130	3.496096e+04
27.517130	3.548063e+04
27.497130	3.494363e+04
27.477130	3.536850e+04
27.457130	3.532892e+04
27.437130	3.590626e+04
27.417130	3.642298e+04
27.397130	3.543909e+04
27.377130	3.551651e+04
27.357130	3.539475e+04
27.337130	3.647617e+04
27.317130	3.607436e+04
27.297130	3.574554e+04
27.277130	3.553768e+04
27.257130	3.546410e+04
27.237130	3.588216e+04
27.217130	3.527187e+04
27.197130	3.681059e+04
27.177130	3.605282e+04
27.157130	3.611715e+04
27.137130	3.544394e+04
27.117130	3.589319e+04
27.097130	3.584028e+04
27.077130	3.647375e+04
27.057130	3.674507e+04
27.037130	3.711199e+04
27.017130	3.687279e+04
26.997130	3.761450e+04
26.977130	3.776170e+04
26.957130	3.767263e+04
26.937130	3.722875e+04
26.917130	3.790741e+04
26.897130	3.738865e+04
26.877130	3.783790e+04
26.857130	3.898907e+04
26.837130	3.785162e+04
26.817130	3.778539e+04
26.797130	3.860308e+04
26.777130	3.714399e+04
26.757130	3.819737e+04
26.737130	3.731285e+04
26.717130	3.748162e+04
26.697130	3.796224e+04
26.677130	3.651694e+04
26.657130	3.791243e+04
26.637130	3.672250e+04
26.617130	3.718318e+04
26.597130	3.551001e+04
26.577130	3.654483e+04
26.557130	3.581523e+04
26.537130	3.617255e+04
26.517130	3.501140e+04
26.497130	3.530859e+04
26.477130	3.449787e+04
26.457130	3.459854e+04
26.437130	3.406744e+04
26.417130	3.293303e+04
26.397130	3.405169e+04
26.377130	3.367513e+04
26.357130	3.407682e+04
26.337130	3.327263e+04
26.317130	3.324831e+04
26.297130	3.326430e+04
26.277130	3.308587e+04
26.257130	3.269771e+04
26.237130	3.230807e+04
26.217130	3.261012e+04
26.197130	3.179252e+04
26.177130	3.120221e+04
26.157130	3.148612e+04
26.137130	3.176103e+04
26.117130	3.194148e+04
26.097130	3.172912e+04
26.077130	3.226467e+04
26.057130	3.160725e+04
26.037130	3.097521e+04
26.017130	3.187983e+04
25.997130	3.197915e+04
25.977130	3.191960e+04
25.957130	3.209604e+04
25.937130	3.165338e+04
25.917130	3.180686e+04
25.897130	3.157532e+04
25.877130	3.155347e+04
25.857130	3.193764e+04
25.837130	3.253519e+04
25.817130	3.309466e+04
25.797130	3.193902e+04
25.777130	3.236321e+04
25.757130	3.238044e+04
25.737130	3.152754e+04
25.717130	3.213781e+04
25.697130	3.100626e+04
25.677130	3.206424e+04
25.657130	3.199660e+04
25.637130	3.262165e+04
25.617130	3.114457e+04
25.597130	3.249881e+04
25.577130	3.193776e+04
25.557130	3.277717e+04
25.537130	3.253859e+04
25.517130	3.169163e+04
25.497130	3.243846e+04
25.477130	3.191930e+04
25.457130	3.227905e+04
25.437130	3.220170e+04
25.417130	3.210359e+04
25.397130	3.227629e+04
25.377130	3.271842e+04
25.357130	3.289236e+04
25.337130	3.223424e+04
25.317130	3.172628e+04
25.297130	3.296972e+04
25.277130	3.207675e+04
25.257130	3.280767e+04
25.237130	3.241452e+04
25.217130	3.265418e+04
25.197130	3.238569e+04
25.177130	3.216855e+04
25.157130	3.314716e+04
25.137130	3.274554e+04
25.117130	3.180388e+04
25.097130	3.152436e+04
25.077130	3.284004e+04
25.057130	3.240146e+04
25.037130	3.222945e+04
25.017130	3.274130e+04
24.997130	3.305748e+04
24.977130	3.368100e+04
24.957130	3.359708e+04
24.937130	3.305444e+04
24.917130	3.288669e+04
24.897130	3.260880e+04
24.877130	3.311182e+04
24.857130	3.262123e+04
24.837130	3.314605e+04
24.817130	3.275744e+04
24.797130	3.338125e+04
24.777130	3.377513e+04
24.757130	3.370995e+04
24.737130	3.403591e+04
24.717130	3.364304e+04
24.697130	3.368117e+04
24.677130	3.399029e+04
24.657130	3.351876e+04
24.637130	3.357254e+04
24.617130	3.325561e+04
24.597130	3.334272e+04
24.577130	3.386330e+04
24.557130	3.375601e+04
24.537130	3.354442e+04
24.517130	3.436525e+04
24.497130	3.430163e+04
24.477130	3.346156e+04
24.457130	3.432298e+04
24.437130	3.433672e+04
24.417130	3.381508e+04
24.397130	3.382980e+04
24.377130	3.484095e+04
24.357130	3.462254e+04
24.337130	3.475173e+04
24.317130	3.464585e+04
24.297130	3.517695e+04
# -40 meV off resonance
35.341470	3.367654e+04
35.321470	3.274125e+04
35.301470	3.334698e+04
35.281470	3.348004e+04
35.261470	3.345704e+04
35.241470	3.382324e+04
35.221470	3.289404e+04
35.201470	3.331763e+04
35.181470	3.330594e+04
35.161470	3.368038e+04
35.141470	3.379725e+04
35.121470	3.346545e+04
35.101470	3.323502e+04
35.081470	3.334901e+04
35.061470	3.390608e+04
35.041470	3.394617e+04
35.021470	3.356616e+04
35.001470	3.318608e+04
34.981470	3.307191e+04
34.961470	3.313595e+04
34.941470	3.312159e+04
34.921470	3.250492e+04
34.901470	3.339579e+04
34.881470	3.323075e+04
34.861470	3.292181e+04
34.841470	3.381011e+04
34.821470	3.397811e+04
34.801470	3.373084e+04
34.781470	3.289299e+04
34.761470	3.359707e+04
34.741470	3.385207e+04
34.721470	3.319340e+04
34.701470	3.340584e+04
34.681470	3.311290e+04
34.661470	3.306865e+04
34.641470	3.317005e+04
34.621470	3.359268e+04
34.601470	3.342052e+04
34.581470	3.413323e+04
34.561470	3.377472e+04
34.541470	3.336405e+04
34.521470	3.454919e+04
34.501470	3.429903e+04
34.481470	3.380379e+04
34.461470	3.436732e+04
34.441470	3.424744e+04
34.421470	3.391272e+04
34.401470	3.386053e+04
34.381470	3.465011e+04
34.361470	3.367215e+04
34.341470	3.375166e+04
34.321470	3.379248e+04
34.301470	3.311972e+04
34.281470	3.407637e+04
34.261470	3.480589e+04
34.241470	3.438205e+04
34.221470	3.452401e+04
34.201470	3.401063e+04
34.181470	3.469804e+04
34.161470	3.385787e+04
34.141470	3.386369e+04
34.121470	3.445883e+04
34.101470	3.471046e+04
34.081470	3.445964e+04
34.061470	3.485128e+04
34.041470	3.446749e+04
34.021470	3.475485e+04
34.001470	3.537005e+04
33.981470	3.511733e+04
33.961470	3.456173e+04
33.941470	3.377828e+04
33.921470	3.476452e+04
33.901470	3.462311e+04
33.881470	3.458074e+04
33.861470	3.536675e+04
33.841470	3.507649e+04
33.821470	3.557635e+04
33.801470	3.495171e+04
33.781470	3.453257e+04
33.761470	3.506368e+04
33.741470	3.477779e+04
33.721470	3.458582e+04
33.701470	3.492078e+04
33.681470	3.519360e+04
33.661470	3.458503e+04
33.641470	3.572218e+04
33.621470	3.473631e+04
33.601470	3.559219e+04
33.581470	3.484592e+04
33.561470	3.586237e+04
33.541470	3.555519e+04
33.521470	3.533386e+04
33.501470	3.592671e+04
33.481470	3.588438e+04
33.461470	3.606907e+04
33.441470	3.582997e+04
33.421470	3.618102e+04
33.401470	3.558387e+04
33.381470	3.617493e+04
33.361470	3.601151e+04
33.341470	3.690810e+04
33.321470	3.665783e+04
33.301470	3.657531e+04
33.281470	3.676422e+04
33.261470	3.661243e+04
33.241470	3.693177e+04
33.221470	3.640534e+04
33.201470	3.772001e+04
33.181470	3.729038e+04
33.161470	3.701908e+04
33.141470	3.682143e+04
33.121470	3.741747e+04
33.101470	3.740011e+04
33.081470	3.726581e+04
33.061470	3.845080e+04
33.041470	3.851696e+04
33.021470	3.783477e+04
33.001470	3.803892e+04
32.981470	3.762283e+04
32.961470	3.765139e+04
32.941470	3.663652e+04
32.921470	3.697890e+04
32.901470	3.683974e+04
32.881470	3.737873e+04
32.861470	3.675548e+04
32.841470	3.676842e+04
32.821470	3.618130e+04
32.801470	3.624633e+04
32.781470	3.668176e+04
32.761470	3.624263e+04
32.741470	3.619639e+04
32.721470	3.616761e+04
32.701470	3.594908e+04
32.681470	3.591794e+04
32.661470	3.540361e+04
32.641470	3.550904e+04
32.621470	3.601992e+04
32.601470	3.584901e+04
32.581470	3.548076e+04
32.561470	3.551539e+04
32.541470	3.617792e+04
32.521470	3.645149e+04
32.501470	3.636754e+04
32.481470	3.621213e+04
32.461470	3.635260e+04
32.441470	3.690838e+04
32.421470	3.701417e+04
32.401470	3.731799e+04
32.381470	3.723276e+04
32.361470	3.710654e+04
32.341470	3.780070e+04
32.321470	3.725167e+04
32.301470	3.781007e+04
32.281470	3.767289e+04
32.261470	3.827452e+04
32.241470	3.820520e+04
32.221470	3.853525e+04
32.201470	3.947541e+04
32.181470	3.792134e+04
32.161470	3.830901e+04
32.141470	3.890002e+04
32.121470	3.838865e+04
32.101470	3.808312e+04
32.081470	3.800062e+04
32.061470	3.845626e+04
32.041470	3.845787e+04
32.021470	3.886847e+04
32.001470	3.910738e+04
31.981470	3.943262e+04
31.961470	3.983252e+04
31.941470	3.906126e+04
31.921470	3.898282e+04
31.901470	3.890569e+04
31.881470	3.887525e+04
31.861470	4.031512e+04
31.841470	3.961159e+04
31.821470	3.955017e+04
31.801470	3.937248e+04
31.781470	4.038440e+04
31.761470	4.015308e+04
31.741470	3.962049e+04
31.721470	4.088522e+04
31.701470	4.098845e+04
31.681470	4.067950e+04
31.661470	4.128152e+04
31.641470	4.117976e+04
31.621470	4.106176e+04
31.601470	4.014621e+04
31.581470	4.076176e+04
31.561470	4.054295e+04
31.541470	4.080287e+04
31.521470	3.960571e+04
31.501470	3.982213e+04
31.481470	3.972405e+04
31.461470	4.034281e+04
31.441470	4.001126e+04
31.421470	4.105477e+04
31.401470	4.139881e+04
31.381470	4.166424e+04
31.361470	4.120990e+04
31.341470	4.129018e+04
31.321470	4.108120e+04
31.301470	4.170758e+04
31.281470	4.222595e+04
31.261470	4.305956e+04
31.241470	4.410817e+04
31.221470	4.301341e+04
31.201470	4.309979e+04
31.181470	4.442020e+04
31.161470	4.487787e+04
31.141470	4.437863e+04
31.121470	4.515389e+04
31.101470	4.541215e+04
31.081470	4.663216e+04
31.061470	4.608964e+04
31.041470	4.689171e+04
31.021470	4.791140e+04
31.001470	4.893441e+04
30.981470	4.882480e+04
30.961470	4.893212e+04
30.941470	5.097871e+04
30.921470	5.147873e+04
30.901470	5.182562e+04
30.881470	5.189009e+04
30.861470	5.158783e+04
30.841470	5.229246e+04
30.821470	5.317600e+04
30.801470	5.342173e+04
30.781470	5.329275e+04
30.761470	5.375899e+04
30.741470	5.380616e+04
30.721470	5.292470e+04
30.701470	5.374153e+04
30.681470	5.219272e+04
30.661470	5.287224e+04
30.641470	5.121870e+04
30.621470	5.175794e+04
30.601470	5.229435e+04
30.581470	5.118885e+04
30.561470	5.034662e+04
30.541470	5.092756e+04
30.521470	5.021051e+04
30.501470	4.867515e+04
30.481470	4.835824e+04
30.461470	4.771456e+04
30.441470	4.706505e+04
30.421470	4.593121e+04
30.401470	4.581302e+04
30.381470	4.620708e+04
30.361470	4.588935e+04
30.341470	4.570221e+04
30.321470	4.448791e+04
30.301470	4.511083e+04
30.281470	4.474958e+04
30.261470	4.562458e+04
30.241470	4.541086e+04
30.221470	4.430366e+04
30.201470	4.454225e+04
30.181470	4.653630e+04
30.161470	4.695069e+04
30.141470	4.661804e+04
30.121470	4.686842e+04
30.101470	4.721274e+04
30.081470	4.721078e+04
30.061470	4.817115e+04
30.041470	4.835290e+04
30.021470	4.912784e+04
30.001470	4.887964e+04
29.981470	4.994241e+04
29.961470	5.066466e+04
29.941470	5.031292e+04
29.921470	5.054836e+04
29.901470	5.010433e+04
29.881470	4.985466e+04
29.861470	4.995471e+04
29.841470	4.962062e+04
29.821470	4.952647e+04
29.801470	4.926910e+04
29.781470	4.971862e+04
29.761470	4.984353e+04
29.741470	4.868466e+04
29.721470	4.932957e+04
29.701470	4.876113e+04
29.681470	4.817514e+04
29.661470	4.846146e+04
29.641470	4.893356e+04
29.621470	4.872771e+04
29.601470	4.796143e+04
29.581470	4.744664e+04
29.561470	4.763716e+04
29.541470	4.761184e+04
29.521470	4.711926e+04
29.501470	4.754609e+04
29.481470	4.688629e+04
29.461470	4.773820e+04
29.441470	4.780159e+04
29.421470	4.771521e+04
29.401470	4.707735e+04
29.381470	4.699975e+04
29.361470	4.692079e+04
29.341470	4.690974e+04
29.321470	4.718962e+04
29.301470	4.773681e+04
29.281470	4.712709e+04
29.261470	4.640999e+04
29.241470	4.628555e+04
29.221470	4.622065e+04
29.201470	4.577558e+04
29.181470	4.590731e+04
29.161470	4.637711e+04
29.141470	4.567177e+04
29.121470	4.619666e+04
29.101470	4.554912e+04
29.081470	4.574253e+04
29.061470	4.541881e+04
29.041470	4.412637e+04
29.021470	4.435463e+04
29.001470	4.484919e+04
28.981470	4.543342e+04
28.961470	4.544958e+04
28.941470	4.560937e+04
28.921470	4.656441e+04
28.901470	4.666200e+04
28.881470	4.699873e+04
28.861470	4.736380e+04
28.841470	4.868613e+04
28.821470	4.950949e+04
28.801470	5.020626e+04
28.781470	5.116639e+04
28.761470	5.172467e+04
28.741470	5.373885e+04
28.721470	5.405107e+04
28.701470	5.637885e+04
28.681470	5.715845e+04
28.661470	5.876267e+04
28.641470	5.912606e+04
28.621470	6.069758e+04
28.601470	6.156029e+04
28.581470	6.375686e+04
28.561470	6.383384e+04
28.541470	6.413483e+04
28.521470	6.476533e+04
28.501470	6.508989e+04
28.481470	6.392936e+04
28.461470	6.352420e+04
28.441470	6.287929e+04
28.421470	6.375155e+04
28.401470	6.343191e+04
28.381470	6.196438e+04
28.361470	6.055300e+04
28.341470	6.012509e+04
28.321470	5.878970e+04
28.301470	5.829877e+04
28.281470	5.591383e+04
28.261470	5.624429e+04
28.241470	5.391647e+04
28.221470	5.292821e+04
28.201470	5.251658e+04
28.181470	5.074432e+04
28.161470	5.004773e+04
28.141470	4.923098e+04
28.121470	4.777121e+04
28.101470	4.659993e+04
28.081470	4.648756e+04
28.061470	4.524719e+04
28.041470	4.521533e+04
28.021470	4.388037e+04
28.001470	4.308222e+04
27.981470	4.290060e+04
27.961470	4.252889e+04
27.941470	4.124284e+04
27.921470	4.104940e+04
27.901470	3.987259e+04
27.881470	3.944054e+04
27.861470	3.887504e+04
27.841470	3.928202e+04
27.821470	3.882641e+04
27.801470	3.911549e+04
27.781470	3.828748e+04
27.761470	3.750525e+04
27.741470	3.789104e+04
27.721470	3.813841e+04
27.701470	3.782044e+04
27.681470	3.740755e+04
27.661470	3.716396e+04
27.641470	3.680949e+04
27.621470	3.632204e+04
27.601470	3.705329e+04
27.581470	3.608819e+04
27.561470	3.583719e+04
27.541470	3.715877e+04
27.521470	3.689031e+04
27.501470	3.592554e+04
27.481470	3.653254e+04
27.461470	3.665016e+04
27.441470	3.645546e+04
27.421470	3.662495e+04
27.401470	3.678101e+04
27.381470	3.677289e+04
27.361470	3.705409e+04
27.341470	3.694895e+04
27.321470	3.721958e+04
27.301470	3.690715e+04
27.281470	3.769979e+04
27.261470	3.738294e+04
27.241470	3.757916e+04
27.221470	3.785190e+04
27.201470	3.749054e+04
27.181470	3.738521e+04
27.161470	3.759614e+04
27.141470	3.882297e+04
27.121470	3.835807e+04
27.101470	3.783585e+04
27.081470	3.842422e+04
27.061470	3.878820e+04
27.041470	3.936236e+04
27.021470	3.960370e+04
27.001470	3.911952e+04
26.981470	3.997654e+04
26.961470	3.975877e+04
26.941470	4.076383e+04
26.921470	4.049220e+04
26.901470	4.025417e+04
26.881470	4.078445e+04
26.861470	3.990136e+04
26.841470	3.999366e+04
26.821470	4.097071e+04
26.801470	4.077348e+04
26.781470	4.093375e+04
26.761470	4.116650e+04
26.741470	4.150415e+04
26.721470	4.027574e+04
26.701470	3.919829e+04
26.681470	3.935041e+04
26.661470	3.894106e+04
26.641470	3.878900e+04
26.621470	3.771138e+04
26.601470	3.771766e+04
26.581470	3.719722e+04
26.561470	3.714035e+04
26.541470	3.637850e+04
26.521470	3.707173e+04
26.501470	3.617674e+04
26.481470	3.554219e+04
26.461470	3.520382e+04
26.441470	3.466175e+04
26.421470	3.551644e+04
26.401470	3.475396e+04
26.381470	3.400442e+04
26.361470	3.397510e+04
26.341470	3.353625e+04
26.321470	3.401677e+04
26.301470	3.284153e+04
26.281470	3.312451e+04
26.261470	3.301890e+04
26.241470	3.287283e+04
26.221470	3.286308e+04
26.201470	3.260330e+04
26.181470	3.273602e+04
26.161470	3.276718e+04
26.141470	3.281659e+04
26.121470	3.265365e+04
26.101470	3.271742e+04
26.081470	3.214188e+04
26.061470	3.193810e+04
26.041470	3.225908e+04
26.021470	3.310154e+04
26.001470	3.252437e+04
25.981470	3.235620e+04
25.961470	3.234412e+04
25.941470	3.170957e+04
25.921470	3.263920e+04
25.901470	3.237984e+04
25.881470	3.237441e+04
25.861470	3.189095e+04
25.841470	3.240775e+04
25.821470	3.199564e+04
25.801470	3.274301e+04
25.781470	3.276610e+04
25.761470	3.253743e+04
25.741470	3.176895e+04
25.721470	3.226337e+04
25.701470	3.183999e+04
25.681470	3.252959e+04
25.661470	3.243653e+04
25.641470	3.218743e+04
25.621470	3.253036e+04
25.601470	3.198810e+04
25.581470	3.255868e+04
25.561470	3.292514e+04
25.541470	3.293593e+04
25.521470	3.196316e+04
25.501470	3.199252e+04
25.481470	3.197345e+04
25.461470	3.305618e+04
25.441470	3.241339e+04
25.421470	3.260734e+04
25.401470	3.222141e+04
25.381470	3.181401e+04
25.361470	3.333984e+04
25.341470	3.272055e+04
25.321470	3.279670e+04
25.301470	3.296324e+04
25.281470	3.236278e+04
25.261470	3.315455e+04
25.241470	3.256353e+04
25.221470	3.280537e+04
25.201470	3.230003e+04
25.181470	3.309568e+04
25.161470	3.275391e+04
25.141470	3.219050e+04
25.121470	3.247178e+04
25.101470	3.242768e+04
25.081470	3.283226e+04
25.061470	3.307756e+04
25.041470	3.271266e+04
25.021470	3.231429e+04
25.001470	3.312008e+04
24.981470	3.277375e+04
24.961470	3.288049e+04
24.941470	3.304739e+04
24.921470	3.342864e+04
24.901470	3.290203e+04
24.881470	3.324610e+04
24.861470	3.324588e+04
24.841470	3.384661e+04
24.821470	3.303820e+04
24.801470	3.295316e+04
24.781470	3.300831e+04
24.761470	3.342714e+04
24.741470	3.329411e+04
24.721470	3.418424e+04
24.701470	3.367770e+04
24.681470	3.414210e+04
24.661470	3.389277e+04
24.641470	3.366162e+04
24.621470	3.410064e+04
24.601470	3.278226e+04
24.581470	3.466216e+04
24.561470	3.393105e+04
24.541470	3.396958e+04
24.521470	3.392291e+04
24.501470	3.390904e+04
24.481470	3.435855e+04
24.461470	3.412099e+04
24.441470	3.459644e+04
24.421470	3.463267e+04
24.401470	3.406206e+04
24.381470	3.376481e+04
24.361470	3.465739e+04
24.341470	3.457610e+04
# on resonance off resonance
35.372340	3.385882e+04
35.352340	3.417909e+04
35.332340	3.399875e+04
35.312340	3.299476e+04
35.292340	3.340724e+04
35.272340	3.328150e+04
35.252340	3.366741e+04
35.232340	3.343893e+04
35.212340	3.324437e+04
35.192340	3.375443e+04
35.172340	3.393992e+04
35.152340	3.426631e+04
35.132340	3.451783e+04
35.112340	3.383968e+04
35.092340	3.303282e+04
35.072340	3.319813e+04
35.052340	3.306280e+04
35.032340	3.415975e+04
35.012340	3.441660e+04
34.992340	3.434740e+04
34.972340	3.323782e+04
34.952340	3.422436e+04
34.932340	3.333079e+04
34.912340	3.416053e+04
34.892340	3.426095e+04
34.872340	3.365928e+04
34.852340	3.413766e+04
34.832340	3.331690e+04
34.812340	3.391227e+04
34.792340	3.406573e+04
34.772340	3.336883e+04
34.752340	3.430556e+04
34.732340	3.401281e+04
34.712340	3.412660e+04
34.692340	3.389095e+04
34.672340	3.358993e+04
34.652340	3.365517e+04
34.632340	3.484601e+04
34.612340	3.381234e+04
34.592340	3.410696e+04
34.572340	3.369627e+04
34.552340	3.454944e+04
34.532340	3.409044e+04
34.512340	3.497361e+04
34.492340	3.374943e+04
34.472340	3.352533e+04
34.452340	3.434324e+04
34.432340	3.405901e+04
34.412340	3.368504e+04
34.392340	3.506731e+04
34.372340	3.423567e+04
34.352340	3.510886e+04
34.332340	3.373829e+04
34.312340	3.434230e+04
34.292340	3.483910e+04
34.272340	3.415731e+04
34.252340	3.447212e+04
34.232340	3.476220e+04
34.212340	3.434199e+04
34.192340	3.409977e+04
34.172340	3.462139e+04
34.152340	3.505969e+04
34.132340	3.463645e+04
34.112340	3.498245e+04
34.092340	3.485813e+04
34.072340	3.545562e+04
34.052340	3.615583e+04
34.032340	3.568865e+04
34.012340	3.593390e+04
33.992340	3.535424e+04
33.972340	3.532745e+04
33.952340	3.524953e+04
33.932340	3.529157e+04
33.912340	3.584795e+04
33.892340	3.542908e+04
33.872340	3.558289e+04
33.852340	3.625589e+04
33.832340	3.615653e+04
33.812340	3.611973e+04
33.792340	3.551993e+04
33.772340	3.535409e+04
33.752340	3.560113e+04
33.732340	3.573455e+04
33.712340	3.544376e+04
33.692340	3.602600e+04
33.672340	3.605937e+04
33.652340	3.614524e+04
33.632340	3.618261e+04
33.612340	3.665545e+04
33.592340	3.659728e+04
33.572340	3.664835e+04
33.552340	3.591424e+04
33.532340	3.683218e+04
33.512340	3.677031e+04
33.492340	3.676733e+04
33.472340	3.699425e+04
33.452340	3.695188e+04
33.432340	3.773045e+04
33.412340	3.811957e+04
33.392340	3.685648e+04
33.372340	3.805951e+04
33.352340	3.788951e+04
33.332340	3.880482e+04
33.312340	3.836032e+04
33.292340	3.779052e+04
33.272340	3.898730e+04
33.252340	3.798898e+04
33.232340	3.813852e+04
33.212340	3.852532e+04
33.192340	3.903029e+04
33.172340	3.837216e+04
33.152340	3.798222e+04
33.132340	3.901813e+04
33.112340	3.848844e+04
33.092340	3.956133e+04
33.072340	3.854320e+04
33.052340	3.884373e+04
33.032340	3.869733e+04
33.012340	3.842231e+04
32.992340	3.868929e+04
32.972340	3.827417e+04
32.952340	3.851048e+04
32.932340	3.846547e+04
32.912340	3.863737e+04
32.892340	3.801660e+04
32.872340	3.882286e+04
32.852340	3.815684e+04
32.832340	3.702325e+04
32.812340	3.734865e+04
32.792340	3.779446e+04
32.772340	3.735555e+04
32.752340	3.689083e+04
32.732340	3.778942e+04
32.712340	3.656980e+04
32.692340	3.711394e+04
32.672340	3.729051e+04
32.652340	3.605457e+04
32.632340	3.647745e+04
32.612340	3.740585e+04
32.592340	3.674233e+04
32.572340	3.687351e+04
32.552340	3.698077e+04
32.532340	3.715195e+04
32.512340	3.747439e+04
32.492340	3.728400e+04
32.472340	3.678974e+04
32.452340	3.800748e+04
32.432340	3.685133e+04
32.412340	3.829106e+04
32.392340	3.794201e+04
32.372340	3.881887e+04
32.352340	3.800315e+04
32.332340	3.810944e+04
32.312340	3.859527e+04
32.292340	3.895777e+04
32.272340	3.931131e+04
32.252340	3.976356e+04
32.232340	3.886733e+04
32.212340	3.949204e+04
32.192340	3.945603e+04
32.172340	3.965191e+04
32.152340	3.937652e+04
32.132340	3.899313e+04
32.112340	3.948638e+04
32.092340	3.949748e+04
32.072340	3.980550e+04
32.052340	4.000086e+04
32.032340	3.943134e+04
32.012340	4.014916e+04
31.992340	3.985956e+04
31.972340	4.036485e+04
31.952340	4.020158e+04
31.932340	4.008421e+04
31.912340	4.030590e+04
31.892340	4.061316e+04
31.872340	4.036674e+04
31.852340	4.194948e+04
31.832340	4.228817e+04
31.812340	4.107137e+04
31.792340	4.194049e+04
31.772340	4.195782e+04
31.752340	4.182555e+04
31.732340	4.236167e+04
31.712340	4.235871e+04
31.692340	4.289955e+04
31.672340	4.191964e+04
31.652340	4.263983e+04
31.632340	4.223420e+04
31.612340	4.246958e+04
31.592340	4.327961e+04
31.572340	4.218660e+04
31.552340	4.221799e+04
31.532340	4.211511e+04
31.512340	4.304382e+04
31.492340	4.297885e+04
31.472340	4.267663e+04
31.452340	4.288317e+04
31.432340	4.313085e+04
31.412340	4.277141e+04
31.392340	4.393447e+04
31.372340	4.304731e+04
31.352340	4.335606e+04
31.332340	4.363127e+04
31.312340	4.471492e+04
31.292340	4.427521e+04
31.272340	4.555444e+04
31.252340	4.598326e+04
31.232340	4.607470e+04
31.212340	4.700991e+04
31.192340	4.709539e+04
31.172340	4.726246e+04
31.152340	4.766111e+04
31.132340	4.791075e+04
31.112340	4.931011e+04
31.092340	5.073238e+04
31.072340	5.013122e+04
31.052340	4.988493e+04
31.032340	5.162778e+04
31.012340	5.192635e+04
30.992340	5.262808e+04
30.972340	5.290814e+04
30.952340	5.359800e+04
30.932340	5.488715e+04
30.912340	5.458517e+04
30.892340	5.590508e+04
30.872340	5.549666e+04
30.852340	5.630502e+04
30.832340	5.619166e+04
30.812340	5.597910e+04
30.792340	5.642662e+04
30.772340	5.711321e+04
30.752340	5.704527e+04
30.732340	5.644930e+04
30.712340	5.648213e+04
30.692340	5.572144e+04
30.672340	5.553935e+04
30.652340	5.657727e+04
30.632340	5.609745e+04
30.612340	5.424421e+04
30.592340	5.466171e+04
30.572340	5.341689e+04
30.552340	5.253221e+04
30.532340	5.222332e+04
30.512340	5.122202e+04
30.492340	5.078960e+04
30.472340	5.058815e+04
30.452340	4.918684e+04
30.432340	4.966849e+04
30.412340	4.873445e+04
30.392340	4.678398e+04
30.372340	4.639396e+04
30.352340	4.644660e+04
30.332340	4.592946e+04
30.312340	4.636611e+04
30.292340	4.658078e+04
30.272340	4.698683e+04
30.252340	4.668930e+04
30.232340	4.734383e+04
30.212340	4.693288e+04
30.192340	4.746054e+04
30.172340	4.771646e+04
30.152340	4.901482e+04
30.132340	4.808798e+04
30.112340	4.795096e+04
30.092340	4.929227e+04
30.072340	5.050581e+04
30.052340	5.088846e+04
30.032340	5.055772e+04
30.012340	5.141080e+04
29.992340	5.092088e+04
29.972340	5.156812e+04
29.952340	5.184875e+04
29.932340	5.194176e+04
29.912340	5.125724e+04
29.892340	5.109563e+04
29.872340	5.086621e+04
29.852340	5.134825e+04
29.832340	5.202990e+04
29.812340	5.218849e+04
29.792340	5.163719e+04
29.772340	5.043206e+04
29.752340	5.026375e+04
29.732340	5.039025e+04
29.712340	4.993680e+04
29.692340	4.994208e+04
29.672340	5.004271e+04
29.652340	5.070586e+04
29.632340	4.951075e+04
29.612340	5.117855e+04
29.592340	4.925100e+04
29.572340	4.899246e+04
29.552340	4.870026e+04
29.532340	4.896025e+04
29.512340	4.824108e+04
29.492340	4.964092e+04
29.472340	4.951456e+04
29.452340	4.954626e+04
29.432340	4.821402e+04
29.412340	4.821174e+04
29.392340	4.919516e+04
29.372340	4.868684e+04
29.352340	4.851093e+04
29.332340	4.935854e+04
29.312340	4.948426e+04
29.292340	4.916904e+04
29.272340	4.901391e+04
29.252340	4.892837e+04
29.232340	4.807412e+04
29.212340	4.838840e+04
29.192340	4.845144e+04
29.172340	4.861019e+04
29.152340	4.869278e+04
29.132340	4.796303e+04
29.112340	4.789882e+04
29.092340	4.719077e+04
29.072340	4.694979e+04
29.052340	4.683396e+04
29.032340	4.725104e+04
29.012340	4.746431e+04
28.992340	4.727263e+04
28.972340	4.773109e+04
28.952340	4.692421e+04
28.932340	4.756227e+04
28.912340	4.855003e+04
28.892340	4.920730e+04
28.872340	4.936533e+04
28.852340	4.958440e+04
28.832340	5.009316e+04
28.812340	5.090242e+04
28.792340	5.286160e+04
28.772340	5.390333e+04
28.752340	5.491315e+04
28.732340	5.744149e+04
28.712340	5.898958e+04
28.692340	5.935895e+04
28.672340	6.105660e+04
28.652340	6.244186e+04
28.632340	6.358318e+04
28.612340	6.518188e+04
28.592340	6.660462e+04
28.572340	6.734254e+04
28.552340	6.913322e+04
28.532340	6.860879e+04
28.512340	6.946131e+04
28.492340	6.884797e+04
28.472340	6.844434e+04
28.452340	6.809434e+04
28.432340	6.697148e+04
28.412340	6.672665e+04
28.392340	6.691065e+04
28.372340	6.559350e+04
28.352340	6.288710e+04
28.332340	6.343321e+04
28.312340	6.061315e+04
28.292340	6.041495e+04
28.272340	5.983604e+04
28.252340	5.811570e+04
28.232340	5.666649e+04
28.212340	5.470344e+04
28.192340	5.416156e+04
28.172340	5.293659e+04
28.152340	5.238777e+04
28.132340	5.010786e+04
28.112340	4.883787e+04
28.092340	4.827133e+04
28.072340	4.721246e+04
28.052340	4.705723e+04
28.032340	4.458033e+04
28.012340	4.501169e+04
27.992340	4.325006e+04
27.972340	4.324127e+04
27.952340	4.241595e+04
27.932340	4.216214e+04
27.912340	4.235942e+04
27.892340	4.134678e+04
27.872340	4.142885e+04
27.852340	4.003571e+04
27.832340	3.988099e+04
27.812340	3.897870e+04
27.792340	3.856982e+04
27.772340	3.939366e+04
27.752340	3.885187e+04
27.732340	3.813059e+04
27.712340	3.799412e+04
27.692340	3.842506e+04
27.672340	3.844864e+04
27.652340	3.737748e+04
27.632340	3.755763e+04
27.612340	3.706066e+04
27.592340	3.650923e+04
27.572340	3.693433e+04
27.552340	3.749896e+04
27.532340	3.719877e+04
27.512340	3.747985e+04
27.492340	3.766763e+04
27.472340	3.753605e+04
27.452340	3.681694e+04
27.432340	3.789170e+04
27.412340	3.730724e+04
27.392340	3.744225e+04
27.372340	3.799940e+04
27.352340	3.721444e+04
27.332340	3.762805e+04
27.312340	3.828315e+04
27.292340	3.804300e+04
27.272340	3.841749e+04
27.252340	3.858550e+04
27.232340	3.846485e+04
27.212340	3.842999e+04
27.192340	3.777230e+04
27.172340	3.926108e+04
27.152340	3.880650e+04
27.132340	3.928140e+04
27.112340	3.940058e+04
27.092340	4.033985e+04
27.072340	4.043933e+04
27.052340	4.002106e+04
27.032340	3.999693e+04
27.012340	4.177362e+04
26.992340	4.077266e+04
26.972340	4.142134e+04
26.952340	4.145852e+04
26.932340	4.177015e+04
26.912340	4.185117e+04
26.892340	4.207666e+04
26.872340	4.326701e+04
26.852340	4.328346e+04
26.832340	4.278366e+04
26.812340	4.271290e+04
26.792340	4.268275e+04
26.772340	4.274287e+04
26.752340	4.307392e+04
26.732340	4.163646e+04
26.712340	4.166056e+04
26.692340	4.112312e+04
26.672340	4.147379e+04
26.652340	4.057938e+04
26.632340	4.054445e+04
26.612340	3.962087e+04
26.592340	3.931186e+04
26.572340	3.853228e+04
26.552340	3.846692e+04
26.532340	3.796651e+04
26.512340	3.714346e+04
26.492340	3.716969e+04
26.472340	3.703816e+04
26.452340	3.704519e+04
26.432340	3.513023e+04
26.412340	3.558383e+04
26.392340	3.497149e+04
26.372340	3.480347e+04
26.352340	3.449504e+04
26.332340	3.359528e+04
26.312340	3.318151e+04
26.292340	3.319623e+04
26.272340	3.342794e+04
26.252340	3.435733e+04
26.232340	3.334263e+04
26.212340	3.356315e+04
26.192340	3.329241e+04
26.172340	3.295531e+04
26.152340	3.317487e+04
26.132340	3.317365e+04
26.112340	3.261837e+04
26.092340	3.279667e+04
26.072340	3.213913e+04
26.052340	3.264407e+04
26.032340	3.262537e+04
26.012340	3.326195e+04
25.992340	3.259912e+04
25.972340	3.254017e+04
25.952340	3.211364e+04
25.932340	3.226280e+04
25.912340	3.258825e+04
25.892340	3.201460e+04
25.872340	3.297325e+04
25.852340	3.131399e+04
25.832340	3.224356e+04
25.812340	3.224390e+04
25.792340	3.294225e+04
25.772340	3.267132e+04
25.752340	3.187993e+04
25.732340	3.192386e+04
25.712340	3.235822e+04
25.692340	3.258518e+04
25.672340	3.270964e+04
25.652340	3.309443e+04
25.632340	3.150868e+04
25.612340	3.154941e+04
25.592340	3.217059e+04
25.572340	3.222752e+04
25.552340	3.203898e+04
25.532340	3.218505e+04
25.512340	3.293085e+04
25.492340	3.285972e+04
25.472340	3.256253e+04
25.452340	3.284037e+04
25.432340	3.168707e+04
25.412340	3.224052e+04
25.392340	3.198650e+04
25.372340	3.234343e+04
25.352340	3.267464e+04
25.332340	3.234163e+04
25.312340	3.241047e+04
25.292340	3.243588e+04
25.272340	3.343750e+04
25.252340	3.266632e+04
25.232340	3.293130e+04
25.212340	3.260336e+04
25.192340	3.301726e+04
25.172340	3.243000e+04
25.152340	3.247367e+04
25.132340	3.257174e+04
25.112340	3.224609e+04
25.092340	3.361008e+04
25.072340	3.296896e+04
25.052340	3.397642e+04
25.032340	3.303613e+04
25.012340	3.272645e+04
24.992340	3.255030e+04
24.972340	3.245500e+04
24.952340	3.321903e+04
24.932340	3.283893e+04
24.912340	3.239677e+04
24.892340	3.306091e+04
24.872340	3.365901e+04
24.852340	3.316988e+04
24.832340	3.305565e+04
24.812340	3.348263e+04
24.792340	3.397296e+04
24.772340	3.358753e+04
24.752340	3.330510e+04
24.732340	3.373550e+04
24.712340	3.368971e+04
24.692340	3.405510e+04
24.672340	3.408643e+04
24.652340	3.427319e+04
24.632340	3.305097e+04
24.612340	3.440387e+04
24.592340	3.327022e+04
24.572340	3.361821e+04
24.552340	3.407984e+04
24.532340	3.361575e+04
24.512340	3.480062e+04
24.492340	3.330762e+04
24.472340	3.381471e+04
24.452340	3.353667e+04
24.432340	3.422625e+04
24.412340	3.377034e+04
24.392340	3.485914e+04
24.372340	3.485115e+04
# +40 meV off resonance
35.421790	3.331441e+04
35.401790	3.438883e+04
35.381790	3.448714e+04
35.361790	3.342174e+04
35.341790	3.412660e+04
35.321790	3.357481e+04
35.301790	3.332820e+04
35.281790	3.348580e+04
35.261790	3.397157e+04
35.241790	3.284852e+04
35.221790	3.360357e+04
35.201790	3.398035e+04
35.181790	3.380295e+04
35.161790	3.409314e+04
35.141790	3.329315e+04
35.121790	3.407169e+04
35.101790	3.399571e+04
35.081790	3.326224e+04
35.061790	3.419958e+04
35.041790	3.477857e+04
35.021790	3.356398e+04
35.001790	3.382101e+04
34.981790	3.356209e+04
34.961790	3.373264e+04
34.941790	3.411992e+04
34.921790	3.367849e+04
34.901790	3.385087e+04
34.881790	3.390351e+04
34.861790	3.369643e+04
34.841790	3.433121e+04
34.821790	3.382326e+04
34.801790	3.418480e+04
34.781790	3.409925e+04
34.761790	3.401439e+04
34.741790	3.462758e+04
34.721790	3.407899e+04
34.701790	3.367795e+04
34.681790	3.408991e+04
34.661790	3.405918e+04
34.641790	3.413530e+04
34.621790	3.334109e+04
34.601790	3.398360e+04
34.581790	3.424863e+04
34.561790	3.340403e+04
34.541790	3.329904e+04
34.521790	3.437965e+04
34.501790	3.422863e+04
34.481790	3.442075e+04
34.461790	3.408864e+04
34.441790	3.447349e+04
34.421790	3.493541e+04
34.401790	3.492896e+04
34.381790	3.421732e+04
34.361790	3.397829e+04
34.341790	3.415480e+04
34.321790	3.441259e+04
34.301790	3.419988e+04
34.281790	3.443551e+04
34.261790	3.422488e+04
34.241790	3.425404e+04
34.221790	3.455628e+04
34.201790	3.480542e+04
34.181790	3.473825e+04
34.161790	3.525121e+04
34.141790	3.447829e+04
34.121790	3.425590e+04
34.101790	3.532838e+04
34.081790	3.538968e+04
34.061790	3.467089e+04
34.041790	3.552750e+04
34.021790	3.543943e+04
34.001790	3.444723e+04
33.981790	3.526061e+04
33.961790	3.549525e+04
33.941790	3.583977e+04
33.921790	3.530542e+04
33.901790	3.545504e+04
33.881790	3.586002e+04
33.861790	3.508262e+04
33.841790	3.534079e+04
33.821790	3.495467e+04
33.801790	3.603324e+04
33.781790	3.593873e+04
33.761790	3.609819e+04
33.741790	3.576038e+04
33.721790	3.553100e+04
33.701790	3.638736e+04
33.681790	3.623530e+04
33.661790	3.686557e+04
33.641790	3.648032e+04
33.621790	3.685482e+04
33.601790	3.609222e+04
33.581790	3.677163e+04
33.561790	3.739452e+04
33.541790	3.682889e+04
33.521790	3.770528e+04
33.501790	3.778030e+04
33.481790	3.775199e+04
33.461790	3.773680e+04
33.441790	3.820810e+04
33.421790	3.851738e+04
33.401790	3.755697e+04
33.381790	3.812847e+04
33.361790	3.765619e+04
33.341790	3.884395e+04
33.321790	3.843631e+04
33.301790	3.848165e+04
33.281790	3.879313e+04
33.261790	3.957147e+04
33.241790	3.885783e+04
33.221790	3.922507e+04
33.201790	3.975121e+04
33.181790	3.951601e+04
33.161790	3.883741e+04
33.141790	3.895063e+04
33.121790	3.919800e+04
33.101790	3.881867e+04
33.081790	3.946986e+04
33.061790	3.904383e+04
33.041790	3.910078e+04
33.021790	3.881589e+04
33.001790	3.921475e+04
32.981790	3.887509e+04
32.961790	3.944088e+04
32.941790	3.915794e+04
32.921790	3.880140e+04
32.901790	3.859494e+04
32.881790	3.754057e+04
32.861790	3.778018e+04
32.841790	3.770226e+04
32.821790	3.737886e+04
32.801790	3.713081e+04
32.781790	3.670624e+04
32.761790	3.754164e+04
32.741790	3.711110e+04
32.721790	3.664151e+04
32.701790	3.652646e+04
32.681790	3.646975e+04
32.661790	3.719620e+04
32.641790	3.697233e+04
32.621790	3.701257e+04
32.601790	3.665461e+04
32.581790	3.714058e+04
32.561790	3.733621e+04
32.541790	3.755090e+04
32.521790	3.798865e+04
32.501790	3.744859e+04
32.481790	3.803197e+04
32.461790	3.889170e+04
32.441790	3.824101e+04
32.421790	3.848645e+04
32.401790	3.756277e+04
32.381790	3.859731e+04
32.361790	3.821150e+04
32.341790	3.882567e+04
32.321790	3.854050e+04
32.301790	3.923934e+04
32.281790	3.875384e+04
32.261790	3.889113e+04
32.241790	3.925631e+04
32.221790	3.882164e+04
32.201790	3.899624e+04
32.181790	4.004177e+04
32.161790	4.019589e+04
32.141790	3.962868e+04
32.121790	3.958282e+04
32.101790	3.953140e+04
32.081790	3.928585e+04
32.061790	3.968605e+04
32.041790	3.988585e+04
32.021790	3.975730e+04
32.001790	3.972358e+04
31.981790	3.996253e+04
31.961790	4.015413e+04
31.941790	3.941464e+04
31.921790	4.040170e+04
31.901790	4.082603e+04
31.881790	4.080357e+04
31.861790	4.084644e+04
31.841790	4.154755e+04
31.821790	4.177287e+04
31.801790	4.245922e+04
31.781790	4.188070e+04
31.761790	4.246133e+04
31.741790	4.255819e+04
31.721790	4.211745e+04
31.701790	4.269914e+04
31.681790	4.194676e+04
31.661790	4.272266e+04
31.641790	4.226195e+04
31.621790	4.333286e+04
31.601790	4.329923e+04
31.581790	4.347949e+04
31.561790	4.352698e+04
31.541790	4.347130e+04
31.521790	4.361522e+04
31.501790	4.365794e+04
31.481790	4.373647e+04
31.461790	4.305633e+04
31.441790	4.358954e+04
31.421790	4.410348e+04
31.401790	4.359606e+04
31.381790	4.413626e+04
31.361790	4.384406e+04
31.341790	4.446156e+04
31.321790	4.559612e+04
31.301790	4.523641e+04
31.281790	4.592085e+04
31.261790	4.627301e+04
31.241790	4.704772e+04
31.221790	4.707326e+04
31.201790	4.788628e+04
31.181790	4.921143e+04
31.161790	4.749721e+04
31.141790	4.952896e+04
31.121790	4.978802e+04
31.101790	5.040723e+04
31.081790	5.081760e+04
31.061790	5.303979e+04
31.041790	5.248282e+04
31.021790	5.208894e+04
31.001790	5.321618e+04
30.981790	5.437881e+04
30.961790	5.383476e+04
30.941790	5.513800e+04
30.921790	5.581510e+04
30.901790	5.616341e+04
30.881790	5.678783e+04
30.861790	5.640951e+04
30.841790	5.775900e+04
30.821790	5.665789e+04
30.801790	5.680454e+04
30.781790	5.736918e+04
30.761790	5.669955e+04
30.741790	5.727252e+04
30.721790	5.636232e+04
30.701790	5.633981e+04
30.681790	5.568502e+04
30.661790	5.553402e+04
30.641790	5.535938e+04
30.621790	5.541869e+04
30.601790	5.452730e+04
30.581790	5.231184e+04
30.561790	5.125549e+04
30.541790	5.173293e+04
30.521790	5.033879e+04
30.501790	5.012074e+04
30.481790	4.951507e+04
30.461790	4.793655e+04
30.441790	4.780665e+04
30.421790	4.782618e+04
30.401790	4.756216e+04
30.381790	4.606311e+04
30.361790	4.560833e+04
30.341790	4.600222e+04
30.321790	4.658604e+04
30.301790	4.566351e+04
30.281790	4.583763e+04
30.261790	4.597929e+04
30.241790	4.681514e+04
30.221790	4.655832e+04
30.201790	4.743174e+04
30.181790	4.803244e+04
30.161790	4.801475e+04
30.141790	4.802052e+04
30.121790	4.825995e+04
30.101790	4.847180e+04
30.081790	4.922066e+04
30.061790	4.909954e+04
30.041790	5.050743e+04
30.021790	4.988571e+04
30.001790	4.940682e+04
29.981790	5.044426e+04
29.961790	4.968714e+04
29.941790	4.967300e+04
29.921790	4.993257e+04
29.901790	5.073589e+04
29.881790	5.007124e+04
29.861790	4.986050e+04
29.841790	5.023165e+04
29.821790	4.912515e+04
29.801790	4.850887e+04
29.781790	4.889065e+04
29.761790	4.858132e+04
29.741790	4.844212e+04
29.721790	4.888479e+04
29.701790	4.949741e+04
29.681790	4.887142e+04
29.661790	4.827548e+04
29.641790	4.891668e+04
29.621790	4.740212e+04
29.601790	4.901809e+04
29.581790	4.924679e+04
29.561790	4.959110e+04
29.541790	4.905066e+04
29.521790	4.884602e+04
29.501790	4.823924e+04
29.481790	4.921928e+04
29.461790	4.878929e+04
29.441790	4.924529e+04
29.421790	4.877386e+04
29.401790	4.805914e+04
29.381790	4.913599e+04
29.361790	4.870807e+04
29.341790	4.845272e+04
29.321790	4.886725e+04
29.301790	4.903531e+04
29.281790	4.804028e+04
29.261790	4.804108e+04
29.241790	4.837800e+04
29.221790	4.877814e+04
29.201790	4.827016e+04
29.181790	4.800082e+04
29.161790	4.819144e+04
29.141790	4.859361e+04
29.121790	4.814084e+04
29.101790	4.736233e+04
29.081790	4.710647e+04
29.061790	4.711827e+04
29.041790	4.708708e+04
29.021790	4.735583e+04
29.001790	4.683720e+04
28.981790	4.744821e+04
28.961790	4.666620e+04
28.941790	4.741819e+04
28.921790	4.807083e+04
28.901790	4.728797e+04
28.881790	4.814876e+04
28.861790	4.827831e+04
28.841790	4.949665e+04
28.821790	5.082563e+04
28.801790	5.104245e+04
28.781790	5.299996e+04
28.761790	5.400693e+04
28.741790	5.560626e+04
28.721790	5.679093e+04
28.701790	5.884173e+04
28.681790	5.998248e+04
28.661790	6.036108e+04
28.641790	6.171395e+04
[truncated: 763 more rows]
