# Supplementary material for: Timing the escape of a photoexcited electron from a molecular cage
Source: Nat Commun. 2025 May 31;16:5062. doi: 10.1038/s41467-025-60260-z (PMC12126515; doi:10.1038/s41467-025-60260-z)
Supplement: Supplementary file 7 — Source Data [file 41467_2025_60260_MOESM7_ESM.zip › SuppFig4_delocalization_times.txt]

# Photon energy (eV)\Delocalization time (fs)
-100.0	7.2
-80.0	7.0
-60.0	7.0
-40.0	6.9
-20.0	6.6
0.0	6.6
20.0	6.4
40.0	6.1
60.0	5.9
80.0	5.9
100.0	5.6
120.0	5.5
140.0	5.3
160.0	5.2
180.0	4.8
200.0	4.6
220.0	4.4
240.0	4.2
