# Supplementary material for: Timing the escape of a photoexcited electron from a molecular cage
Source: Nat Commun. 2025 May 31;16:5062. doi: 10.1038/s41467-025-60260-z (PMC12126515; doi:10.1038/s41467-025-60260-z)
Supplement: Supplementary file 7 — Source Data [file 41467_2025_60260_MOESM7_ESM.zip › SuppFig5_C1s_ArC60.txt]

# Binding Energy (eV)\Intensity (arb units)
287.7600	48758.0420
287.7400	48396.3086
287.7200	48250.7324
287.7000	48028.8848
287.6800	48550.6777
287.6600	47444.5049
287.6400	47254.4287
287.6200	47527.9912
287.6000	47173.3486
287.5800	48082.4639
287.5600	46455.7012
287.5400	47327.0977
287.5200	47235.2891
287.5000	45899.6738
287.4800	46994.2393
287.4600	46699.6787
287.4400	46852.5410
287.4200	47207.0850
287.4000	47403.4443
287.3800	46794.6318
287.3600	47203.1436
287.3400	47403.5742
287.3200	48698.2539
287.3000	48300.1475
287.2800	48868.3193
287.2600	49270.3125
287.2400	49574.1357
287.2200	49459.2383
287.2000	50464.5049
287.1800	50046.6914
287.1600	49216.0625
287.1400	51408.9600
287.1200	51548.6367
287.1000	52265.9902
287.0800	53602.7939
287.0600	53954.0166
287.0400	54587.0645
287.0200	55707.9316
287.0000	55702.8564
286.9800	56366.5410
286.9600	58426.8164
286.9400	58540.2051
286.9200	59432.6465
286.9000	59808.5547
286.8800	59764.5342
286.8600	60127.3389
286.8400	61026.1572
286.8200	61708.1426
286.8000	62512.9824
286.7800	61166.9102
286.7600	61582.4912
286.7400	62360.2520
286.7200	62163.3506
286.7000	61213.1816
286.6800	60770.6768
286.6600	61082.7480
286.6400	61398.2754
286.6200	60420.7773
286.6000	61080.2275
286.5800	61170.9570
286.5600	59292.2002
286.5400	59943.1230
286.5200	59820.0723
286.5000	57926.1836
286.4800	58765.2842
286.4600	58396.7754
286.4400	59395.3584
286.4200	59559.8867
286.4000	59877.3320
286.3800	59481.5820
286.3600	58763.3984
286.3400	58693.4463
286.3200	58282.2822
286.3000	58129.8838
286.2800	59669.7637
286.2600	58987.7549
286.2400	60194.0068
286.2200	59571.0449
286.2000	59782.7529
286.1800	60324.3369
286.1600	63057.1143
286.1400	62380.7510
286.1200	61269.0439
286.1000	63305.0352
286.0800	63241.7793
286.0600	63649.5615
286.0400	64604.1426
286.0200	65483.8027
286.0000	65957.4902
285.9800	67135.4160
285.9600	68006.6318
285.9400	70551.3594
285.9200	71222.0625
285.9000	72280.7158
285.8800	73706.2422
285.8600	74192.3643
285.8400	76020.3936
285.8200	78661.3096
285.8000	79411.5645
285.7800	82721.9531
285.7600	84426.3047
285.7400	85991.7959
285.7200	89260.2344
285.7000	91749.8223
285.6800	93201.6348
285.6600	97156.1426
285.6400	99246.0645
285.6200	102212.1875
285.6000	105376.8652
285.5800	110467.2285
285.5600	115334.8496
285.5400	121599.1152
285.5200	125179.9336
285.5000	132250.3008
285.4800	137696.5820
285.4600	144320.5273
285.4400	151477.7637
285.4200	158396.7422
285.4000	168978.4512
285.3800	178811.7773
285.3600	191230.4453
285.3400	205155.0781
285.3200	218270.0938
285.3000	235297.7266
285.2800	258686.3867
285.2600	281617.1133
285.2400	311648.8125
285.2200	342515.0469
285.2000	374210.1406
285.1800	417434.7969
285.1600	460305.4688
285.1400	514481.6016
285.1200	570184.7188
285.1000	629426.4766
285.0800	697940.6875
285.0600	768787.0469
285.0400	836855.2500
285.0200	901513.7812
285.0000	963861.8438
284.9800	1020150.7031
284.9600	1066554.5938
284.9400	1105750.6562
284.9200	1130156.6562
284.9000	1144989.5000
284.8800	1141020.3438
284.8600	1128115.9844
284.8400	1100519.5312
284.8200	1061762.9844
284.8000	1004047.2812
284.7800	951252.0312
284.7600	890100.7188
284.7400	821239.7969
284.7200	759888.8750
284.7000	695508.5625
284.6800	640866.9375
284.6600	587224.5000
284.6400	547405.8672
284.6200	515300.5156
284.6000	487185.8984
284.5800	463892.2734
284.5600	447751.9688
284.5400	432868.8828
284.5200	423044.3203
284.5000	412083.9766
284.4800	404561.8594
284.4600	398364.2734
284.4400	392536.1719
284.4200	387179.4297
284.4000	382455.0703
284.3800	374772.3203
284.3600	370274.7969
284.3400	360936.8594
284.3200	353513.2031
284.3000	345784.6016
284.2800	331790.2461
284.2600	320156.2969
284.2400	309079.6367
284.2200	292835.3594
284.2000	280904.7500
284.1800	262410.7617
284.1600	245482.2188
284.1400	230294.4414
284.1200	213972.8672
284.1000	197441.5820
284.0800	179702.2148
284.0600	164832.3281
284.0400	149530.2266
284.0200	135679.4004
284.0000	120099.4277
283.9800	109614.3105
283.9600	99842.6289
283.9400	90718.0039
283.9200	82559.8760
283.9000	76336.0771
283.8800	71349.2295
283.8600	66329.5547
283.8400	62532.3330
283.8200	58867.2725
283.8000	56221.9580
283.7800	55208.1484
283.7600	52138.2998
283.7400	49726.6211
283.7200	47593.1650
283.7000	45912.4082
283.6800	44919.7959
283.6600	44384.8779
283.6400	42053.6553
283.6200	41498.5601
283.6000	40993.1060
283.5800	40059.2314
283.5600	38184.8159
283.5400	38186.8989
283.5200	38739.8730
283.5000	37346.0210
283.4800	36758.2339
283.4600	36334.0962
283.4400	36504.9810
283.4200	34913.1396
283.4000	34283.9502
283.3800	34205.2979
283.3600	33563.4717
283.3400	33472.3091
283.3200	33601.5918
283.3000	32603.8237
283.2800	32463.7031
283.2600	31745.6011
283.2400	31762.8618
283.2200	32462.2754
283.2000	31964.5166
283.1800	32458.4937
283.1600	31457.7158
283.1400	31561.5186
283.1200	30742.0283
283.1000	29913.1533
283.0800	30640.2402
283.0600	30282.0029
283.0400	29960.1489
283.0200	29675.3701
283.0000	29828.4858
282.9800	29621.8154
282.9600	30109.7227
282.9400	28927.9375
282.9200	29841.6987
282.9000	29806.7856
282.8800	29524.4888
282.8600	29289.8765
282.8400	29227.2153
282.8200	28700.1685
282.8000	28611.4214
282.7800	28019.4600
282.7600	28022.5117
282.7400	28506.1738
282.7200	28236.5234
282.7000	28493.6841
282.6800	28123.8306
282.6600	27709.3477
282.6400	28656.1982
282.6200	28321.8848
282.6000	28994.4668
282.5800	28524.4731
282.5600	28196.8262
282.5400	28097.4795
282.5200	27678.1631
282.5000	28035.3286
282.4800	27688.0376
282.4600	27758.3013
282.4400	27800.1484
282.4200	27357.7085
282.4000	26743.0244
282.3800	27072.6436
282.3600	28169.4258
282.3400	27382.7866
282.3200	27826.8379
282.3000	27495.4951
282.2800	27292.2725
282.2600	27943.6904
282.2400	27052.5073
282.2200	27695.2559
282.2000	27287.0820
282.1800	27665.2207
282.1600	26801.4722
282.1400	27585.1372
282.1200	27264.6680
282.1000	26906.3154
282.0800	27450.8862
282.0600	27277.1538
282.0400	26922.4067
282.0200	26449.1548
282.0000	26996.6885
281.9800	27015.0747
281.9600	27623.5576
281.9400	26295.0933
281.9200	26605.0020
281.9000	26316.8911
281.8800	26303.6460
281.8600	27299.9609
281.8400	26715.0728
281.8200	27123.0239
281.8000	26579.5093
281.7800	26435.8667
281.7600	27170.0742
