# Supplementary material for: Timing the escape of a photoexcited electron from a molecular cage
Source: Nat Commun. 2025 May 31;16:5062. doi: 10.1038/s41467-025-60260-z (PMC12126515; doi:10.1038/s41467-025-60260-z)
Supplement: Supplementary file 7 — Source Data [file 41467_2025_60260_MOESM7_ESM.zip › SuppFig5_inset_left_C1s_ArC60_multilayer.txt]

# Binding Energy (eV)\Intensity (arb units)
289.6800	13796.3555
289.6600	14233.3887
289.6400	13488.7773
289.6200	13505.0635
289.6000	13097.1777
289.5800	13669.0977
289.5600	13497.9727
289.5400	13537.0762
289.5200	13165.3682
289.5000	13111.9365
289.4800	13188.5693
289.4600	12421.0791
289.4400	12605.5469
289.4200	12978.6641
289.4000	12563.3203
289.3800	12397.9463
289.3600	12083.9902
289.3400	12505.7598
289.3200	12428.2334
289.3000	12148.2422
289.2800	12559.7480
289.2600	11976.9766
289.2400	12490.5684
289.2200	12293.1719
289.2000	12727.7979
289.1800	12200.3643
289.1600	12270.4199
289.1400	12629.3955
289.1200	12552.2539
289.1000	11955.8906
289.0800	13024.2656
289.0600	13088.3945
289.0400	13662.7646
289.0200	13709.8809
289.0000	13234.6523
288.9800	13200.3389
288.9600	14363.0146
288.9400	13812.5039
288.9200	14107.8477
288.9000	14713.5459
288.8800	15158.8154
288.8600	15132.1182
288.8400	15631.6279
288.8200	15346.3164
288.8000	16119.3359
288.7800	15875.5527
288.7600	16165.9805
288.7400	16050.3789
288.7200	16369.7861
288.7000	16504.1738
288.6800	16725.7871
288.6600	16428.2617
288.6400	16701.2383
288.6200	15637.1953
288.6000	16052.3730
288.5800	16398.2539
288.5600	16232.5947
288.5400	15969.1670
288.5200	15066.3926
288.5000	15040.0127
288.4800	14568.7803
288.4600	14578.4717
288.4400	14399.3105
288.4200	14512.1855
288.4000	13212.9229
288.3800	13696.3164
288.3600	13733.6758
288.3400	12901.8252
288.3200	12683.3213
288.3000	12761.6895
288.2800	11942.3184
288.2600	11821.3545
288.2400	12255.7871
288.2200	11888.2393
288.2000	11382.5186
288.1800	11652.7666
288.1600	11120.6035
288.1400	11049.5986
288.1200	11209.4580
288.1000	11244.2314
288.0800	10857.7197
288.0600	10529.6846
288.0400	9984.2080
288.0200	10183.8760
288.0000	10450.9004
287.9800	10635.1221
287.9600	10336.6074
287.9400	9942.2656
287.9200	10056.9961
287.9000	10064.6045
287.8800	9943.1006
287.8600	9923.8359
287.8400	9913.3906
287.8200	9992.4756
287.8000	9497.8750
287.7800	9632.6396
287.7600	9575.3076
287.7400	9449.9668
287.7200	9812.8789
287.7000	9091.3701
287.6800	8602.4443
287.6600	9205.1553
287.6400	9376.5762
287.6200	9552.8408
287.6000	8838.0664
287.5800	9071.3818
287.5600	9089.5186
287.5400	8883.8252
287.5200	9279.0293
287.5000	8739.5322
287.4800	8973.5605
287.4600	8695.2402
287.4400	8348.1826
287.4200	8816.3691
287.4000	9104.4805
287.3800	9226.9375
287.3600	9049.1797
287.3400	9164.4023
287.3200	9205.4316
287.3000	9603.6191
287.2800	9241.4648
287.2600	9693.1250
287.2400	9485.6465
287.2200	9184.0732
287.2000	9584.1445
287.1800	9449.8682
287.1600	10254.9600
287.1400	10323.4736
287.1200	10500.2773
287.1000	10513.3564
287.0800	10535.1338
287.0600	11536.2109
287.0400	11473.3252
287.0200	11807.2930
287.0000	11794.6250
286.9800	12261.7295
286.9600	12320.6807
286.9400	12880.9629
286.9200	13395.4893
286.9000	13831.6963
286.8800	14018.8457
286.8600	14278.7041
286.8400	14338.9424
286.8200	14228.2393
286.8000	14732.0469
286.7800	14680.8369
286.7600	14630.1924
286.7400	14590.4258
286.7200	14619.6387
286.7000	14725.3379
286.6800	13980.8242
286.6600	14337.2695
286.6400	13623.8525
286.6200	13947.4883
286.6000	13074.7295
286.5800	12407.1914
286.5600	12568.3457
286.5400	12619.9531
286.5200	13008.4395
286.5000	12334.6846
286.4800	11801.8418
286.4600	11717.0742
286.4400	11540.8037
286.4200	11616.9717
286.4000	11424.7568
286.3800	10599.7354
286.3600	10857.8418
286.3400	10358.8857
286.3200	10587.8193
286.3000	10111.6670
286.2800	10415.1211
286.2600	10133.1416
286.2400	10311.0986
286.2200	10312.6201
286.2000	9900.8984
286.1800	10123.6318
286.1600	9694.7852
286.1400	9521.9971
286.1200	9577.1514
286.1000	9703.5391
286.0800	9700.3252
286.0600	9672.4814
286.0400	9405.9502
286.0200	9659.9062
286.0000	9228.7881
285.9800	9745.2471
285.9600	9705.9492
285.9400	10137.7363
285.9200	9751.0166
285.9000	9586.4336
285.8800	9837.4678
285.8600	10286.6270
285.8400	10097.1475
285.8200	10235.8311
285.8000	10656.8662
285.7800	10713.3848
285.7600	10374.6250
285.7400	10934.5225
285.7200	11153.2334
285.7000	11537.3252
285.6800	12044.0156
285.6600	12021.6943
285.6400	12284.3564
285.6200	12970.6602
285.6000	13275.3936
285.5800	13693.4658
285.5600	14469.4043
285.5400	14900.1758
285.5200	15366.2451
285.5000	16178.8164
285.4800	17491.8457
285.4600	18562.2168
285.4400	19952.6289
285.4200	21113.3379
285.4000	23914.6973
285.3800	25766.7305
285.3600	29031.1582
285.3400	32739.8945
285.3200	35690.4648
285.3000	41026.7383
285.2800	47504.3672
285.2600	55112.8789
285.2400	63272.8477
285.2200	74093.3281
285.2000	89312.9219
285.1800	103764.7656
285.1600	121551.6250
285.1400	143222.8125
285.1200	166215.4219
285.1000	192941.6094
285.0800	220203.2344
285.0600	244647.8438
285.0400	271702.0625
285.0200	296414.3750
285.0000	319547.4688
284.9800	345038.1562
284.9600	363966.5938
284.9400	382531.0312
284.9200	396512.5625
284.9000	405615.4375
284.8800	412146.2500
284.8600	413958.8750
284.8400	413498.8750
284.8200	405938.5625
284.8000	397083.5000
284.7800	381464.1562
284.7600	363150.5938
284.7400	339015.3750
284.7200	315260.8125
284.7000	289043.3750
284.6800	259896.4062
284.6600	233376.0469
284.6400	205208.1094
284.6200	178966.6094
284.6000	152542.8594
284.5800	126054.5938
284.5600	107019.5078
284.5400	90910.9062
284.5200	77972.1172
284.5000	66533.7188
284.4800	56764.3203
284.4600	51254.7266
284.4400	45663.4414
284.4200	40535.8750
284.4000	38061.4688
284.3800	34802.3633
284.3600	32827.6328
284.3400	30907.4336
284.3200	28751.6602
284.3000	27179.7461
284.2800	26225.8418
284.2600	24719.0410
284.2400	23677.5625
284.2200	23238.9590
284.2000	22202.6660
284.1800	21407.0156
284.1600	20415.3906
284.1400	19853.6562
284.1200	18791.7754
284.1000	17792.3340
284.0800	17420.1504
284.0600	17023.4316
284.0400	15705.5537
284.0200	14839.3955
284.0000	14604.2090
283.9800	13999.3916
283.9600	13325.7275
283.9400	13143.1953
283.9200	11920.3311
283.9000	11536.0117
283.8800	11410.5996
283.8600	10375.2139
283.8400	10175.4131
283.8200	10143.0479
283.8000	9690.5283
283.7800	9503.8994
283.7600	8810.6904
283.7400	8858.3076
283.7200	8385.8516
283.7000	8612.8945
283.6800	8403.7422
283.6600	8068.6113
283.6400	7930.1191
283.6200	7833.2861
283.6000	7558.9194
283.5800	7513.0317
283.5600	7344.9331
283.5400	7168.4917
283.5200	6831.8013
283.5000	6817.5498
283.4800	7522.0332
283.4600	7201.7305
283.4400	6857.2749
283.4200	6870.4736
283.4000	6737.4385
283.3800	6716.5259
283.3600	6661.5562
283.3400	6382.4546
283.3200	6307.4414
283.3000	6505.7998
283.2800	6375.2183
283.2600	6359.1597
283.2400	6022.2842
283.2200	5998.6099
283.2000	6104.4834
283.1800	6302.8916
283.1600	6024.8320
283.1400	6204.5098
283.1200	6063.4297
283.1000	5903.8784
283.0800	5978.9062
283.0600	5599.8374
283.0400	5753.8970
283.0200	5946.4214
283.0000	5876.4990
282.9800	5981.6860
282.9600	5828.1304
282.9400	5612.3374
282.9200	5931.3496
282.9000	5405.3345
282.8800	5776.6094
282.8600	5788.1006
282.8400	5706.7339
282.8200	5814.8545
282.8000	6106.5938
282.7800	5819.0508
282.7600	5416.5312
282.7400	5666.9771
282.7200	5598.2461
282.7000	5775.0078
282.6800	5611.8940
282.6600	5541.6128
282.6400	5488.7578
282.6200	5490.5825
282.6000	5521.9609
282.5800	5506.4819
282.5600	5580.2935
282.5400	5439.3838
282.5200	5742.8472
282.5000	5590.8442
282.4800	5495.3623
282.4600	5807.5591
282.4400	5563.3184
282.4200	5449.5171
282.4000	5739.7007
282.3800	5537.0474
282.3600	5567.0400
282.3400	5292.5571
282.3200	5515.9946
282.3000	5326.8599
282.2800	5194.1401
282.2600	5632.7539
282.2400	5365.0347
282.2200	5321.0269
282.2000	5593.1948
282.1800	5612.4414
282.1600	5474.6260
282.1400	5497.3730
282.1200	5550.0220
282.1000	5537.8843
282.0800	5330.5376
282.0600	5244.8472
282.0400	5535.2666
282.0200	5293.0752
282.0000	5586.8867
281.9800	5555.7202
281.9600	5691.0400
281.9400	5309.3970
281.9200	5273.4546
281.9000	5207.6738
281.8800	5869.1558
281.8600	5299.2290
281.8400	5258.2295
281.8200	5318.5830
281.8000	5386.3965
281.7800	5210.0000
281.7600	5310.0942
281.7400	5308.3154
281.7200	5330.0293
281.7000	5383.2261
281.6800	4971.2759
281.6600	5121.4473
281.6400	5633.4917
281.6200	5458.7935
281.6000	5007.2354
281.5800	5268.9351
281.5600	5239.0835
281.5400	5140.9233
281.5200	5203.2568
281.5000	5361.9287
281.4800	5470.2583
281.4600	5318.4414
281.4400	5051.7275
281.4200	5378.1348
281.4000	5455.6318
281.3800	5581.7500
281.3600	4972.8462
281.3400	5010.9663
281.3200	5321.5972
281.3000	5324.8599
281.2800	5360.1138
281.2600	5280.2515
281.2400	5364.4214
281.2200	5400.1138
281.2000	5215.0493
281.1800	5382.1592
281.1600	5147.8203
281.1400	4977.1479
281.1200	5254.2310
281.1000	5507.2485
281.0800	5517.0156
281.0600	5346.1001
281.0400	5357.2158
281.0200	5231.8213
281.0000	4752.0112
280.9800	5037.7314
280.9600	5058.2148
280.9400	5342.3853
280.9200	5143.1792
280.9000	5565.0576
280.8800	5383.9731
280.8600	5148.2275
280.8400	5340.2246
280.8200	5193.7930
280.8000	4942.1772
280.7800	5036.2563
280.7600	5122.8223
280.7400	5314.3506
280.7200	5360.4863
280.7000	5139.1968
280.6800	5054.2607
280.6600	5198.3154
280.6400	5211.4575
280.6200	5384.6777
280.6000	5682.3359
280.5800	5043.6367
280.5600	4943.0566
280.5400	5237.5234
280.5200	5205.0078
280.5000	5269.5547
280.4800	5206.2651
280.4600	5469.3945
280.4400	4984.2715
280.4200	5082.0591
280.4000	5043.7988
280.3800	5687.3081
280.3600	4819.1187
280.3400	5197.3906
280.3200	5252.9863
280.3000	5300.2402
280.2800	5294.0078
280.2600	5126.6167
280.2400	5074.8599
280.2200	5253.2773
280.2000	5137.1060
280.1800	5363.1143
280.1600	5400.4551
280.1400	5666.9966
280.1200	5196.5693
280.1000	5210.1304
280.0800	5123.8247
280.0600	5029.2607
280.0400	5410.8237
280.0200	5251.6685
280.0000	5493.6875
279.9800	5166.5825
279.9600	5138.7134
279.9400	5125.8789
279.9200	5110.0088
279.9000	5269.9199
279.8800	5431.4546
279.8600	5398.4800
279.8400	5046.0078
279.8200	5337.1724
279.8000	5366.0889
279.7800	5063.7676
279.7600	5174.5977
279.7400	5054.2271
279.7200	5057.4971
279.7000	5181.3125
279.6800	4917.5796
