# Supplementary material for: Timing the escape of a photoexcited electron from a molecular cage
Source: Nat Commun. 2025 May 31;16:5062. doi: 10.1038/s41467-025-60260-z (PMC12126515; doi:10.1038/s41467-025-60260-z)
Supplement: Supplementary file 7 — Source Data [file 41467_2025_60260_MOESM7_ESM.zip › SuppFig5_inset_right_Ar2p.txt]

# Binding Energy (eV)\Intensity (arb units)
246.7600	39650.6553
246.7400	41942.3447
246.7200	41633.7349
246.7000	41073.3921
246.6800	41202.5176
246.6600	41219.4136
246.6400	41033.6904
246.6200	41054.7583
246.6000	40384.1055
246.5800	41494.3096
246.5600	41717.3652
246.5400	41134.2246
246.5200	41089.2432
246.5000	40935.9663
246.4800	40462.0947
246.4600	39694.4180
246.4400	40674.0874
246.4200	40767.1738
246.4000	41714.2188
246.3800	40427.6113
246.3600	41261.7451
246.3400	40518.9185
246.3200	41321.1265
246.3000	41376.1289
246.2800	40947.4282
246.2600	40766.7334
246.2400	41119.1895
246.2200	41371.0405
246.2000	41535.3564
246.1800	40513.4990
246.1600	40729.7529
246.1400	40157.7827
246.1200	41080.2119
246.1000	41459.0386
246.0800	41783.7939
246.0600	41740.5830
246.0400	41187.9238
246.0200	41205.1406
246.0000	42121.6533
245.9800	41174.6387
245.9600	41390.9009
245.9400	40695.7178
245.9200	41637.3721
245.9000	41537.6133
245.8800	41324.5801
245.8600	41430.4385
245.8400	41934.6230
245.8200	41287.9360
245.8000	41054.6343
245.7800	41099.3271
245.7600	40922.9341
245.7400	42356.9009
245.7200	42682.1411
245.7000	41802.7754
245.6800	41756.0117
245.6600	41328.5195
245.6400	42226.2676
245.6200	42566.1758
245.6000	43105.3701
245.5800	42567.6748
245.5600	40509.7920
245.5400	42427.1953
245.5200	42070.1211
245.5000	42257.0879
245.4800	42324.3340
245.4600	42637.8545
245.4400	41927.6094
245.4200	41473.0269
245.4000	42838.0693
245.3800	43982.7500
245.3600	43649.1953
245.3400	42974.5576
245.3200	43352.9688
245.3000	42137.5078
245.2800	43440.4932
245.2600	43248.5088
245.2400	43901.7529
245.2200	42959.0928
245.2000	44274.1289
245.1800	43965.3271
245.1600	44449.3096
245.1400	45636.7979
245.1200	46175.3467
245.1000	45995.1455
245.0800	46641.1611
245.0600	47553.7002
245.0400	47636.5039
245.0200	48770.4941
245.0000	49535.3057
244.9800	51990.5850
244.9600	52590.8848
244.9400	54702.3320
244.9200	54761.8555
244.9000	58176.9570
244.8800	59168.3828
244.8600	59847.3076
244.8400	60228.5000
244.8200	62189.5381
244.8000	62409.6318
244.7800	63223.8799
244.7600	63356.0234
244.7400	61499.5840
244.7200	62460.2471
244.7000	60462.2363
244.6800	59336.8701
244.6600	56375.9121
244.6400	56253.8809
244.6200	54792.5752
244.6000	54659.8008
244.5800	52853.6846
244.5600	53322.6963
244.5400	52779.7637
244.5200	52488.2051
244.5000	51814.1025
244.4800	52457.2246
244.4600	51630.6963
244.4400	51634.9561
244.4200	52934.8037
244.4000	52930.8184
244.3800	53788.7812
244.3600	54658.7891
244.3400	54039.8535
244.3200	53384.0977
244.3000	52027.3887
244.2800	52307.6768
244.2600	51186.5215
244.2400	49879.7734
244.2200	48844.6777
244.2000	46854.8838
244.1800	46650.0459
244.1600	45909.5693
244.1400	44347.6777
244.1200	45087.9404
244.1000	43645.7002
244.0800	43534.1621
244.0600	43238.8154
244.0400	43103.2134
244.0200	42721.3379
244.0000	43218.4658
243.9800	43069.8281
243.9600	43315.6494
243.9400	42759.2422
243.9200	42881.6250
243.9000	43224.6426
243.8800	42085.5220
243.8600	42472.5908
243.8400	41682.3091
243.8200	41452.8428
243.8000	42397.3525
243.7800	42321.2129
243.7600	42276.8643
243.7400	41188.6367
243.7200	42023.8857
243.7000	42879.4102
243.6800	41892.7769
243.6600	42096.3130
243.6400	42910.7559
243.6200	42038.3584
243.6000	42969.7109
243.5800	43254.3535
243.5600	42754.8760
243.5400	42737.7236
243.5200	42561.3774
243.5000	42609.9180
243.4800	42073.3848
243.4600	44024.2588
243.4400	43505.5469
243.4200	43466.8438
243.4000	43978.6914
243.3800	43324.6357
243.3600	43624.1309
243.3400	43607.8691
243.3200	43709.0254
243.3000	43186.4688
243.2800	44972.0215
243.2600	44376.2041
243.2400	44487.4199
243.2200	44394.9336
243.2000	45445.6953
243.1800	44268.6289
243.1600	45271.0879
243.1400	45856.7900
243.1200	45795.9092
243.1000	47147.8965
243.0800	47055.0186
243.0600	47002.2031
243.0400	47810.3066
243.0200	47955.2559
243.0000	49367.7734
242.9800	50371.5498
242.9600	49957.1191
242.9400	52507.6582
242.9200	52108.1260
242.9000	54772.8428
242.8800	56777.3770
242.8600	58294.6455
242.8400	61232.1807
242.8200	64969.0957
242.8000	68525.3916
242.7800	70373.5938
242.7600	73176.0928
242.7400	76135.3555
242.7200	78361.0947
242.7000	81361.6055
242.6800	82983.1094
242.6600	84376.9902
242.6400	83603.6143
242.6200	84102.4512
242.6000	82087.9170
242.5800	81326.3994
242.5600	78796.4648
242.5400	76633.7881
242.5200	74321.0654
242.5000	71907.9551
242.4800	69894.9326
242.4600	66871.5732
242.4400	66430.8926
242.4200	64632.1846
242.4000	62618.7773
242.3800	63267.6250
242.3600	62882.3691
242.3400	63475.1465
242.3200	64575.8223
242.3000	63788.0732
242.2800	64635.0127
242.2600	66137.7031
242.2400	64301.9502
242.2200	66133.6572
242.2000	66213.7334
242.1800	64681.0137
242.1600	63194.4531
242.1400	62079.5410
242.1200	60528.4873
242.1000	57718.4678
242.0800	56415.5996
242.0600	53939.2402
242.0400	52542.3730
242.0200	52048.1357
242.0000	49567.0000
241.9800	47777.0088
241.9600	46460.7295
241.9400	46017.4238
241.9200	45329.6943
241.9000	44475.5205
241.8800	44542.8154
241.8600	43470.4854
241.8400	43247.6045
241.8200	42538.2949
241.8000	42344.7148
241.7800	42909.1904
241.7600	41787.9756
241.7400	42427.8223
241.7200	42362.4180
241.7000	41160.4502
241.6800	42180.1201
241.6600	41388.4102
241.6400	40941.3442
241.6200	40052.2231
241.6000	41201.8076
241.5800	40332.9541
241.5600	41559.3672
241.5400	40138.8452
241.5200	41612.0962
241.5000	41854.1387
241.4800	40466.1533
241.4600	40475.2534
241.4400	42413.4463
241.4200	40651.1455
241.4000	40721.6558
241.3800	40646.8970
241.3600	41491.7998
241.3400	40661.3994
241.3200	40613.3516
241.3000	40444.8408
241.2800	40679.6836
241.2600	40855.9521
241.2400	40228.0049
241.2200	39971.3223
241.2000	40302.0298
241.1800	40980.7500
241.1600	40847.9785
241.1400	40201.3784
241.1200	40551.6499
241.1000	40136.5234
241.0800	40071.0122
241.0600	40619.2729
241.0400	40838.0156
241.0200	39705.1509
241.0000	39824.3018
240.9800	40138.6450
240.9600	40014.4556
240.9400	40447.6519
240.9200	39959.8359
240.9000	40000.4702
240.8800	39382.7505
240.8600	40184.8179
240.8400	39891.6528
240.8200	40118.9614
240.8000	39834.9844
240.7800	40034.2583
240.7600	40163.7251
