# Supplementary material for: Timing the escape of a photoexcited electron from a molecular cage
Source: Nat Commun. 2025 May 31;16:5062. doi: 10.1038/s41467-025-60260-z (PMC12126515; doi:10.1038/s41467-025-60260-z)
Supplement: Supplementary file 7 — Source Data [file 41467_2025_60260_MOESM7_ESM.zip › SuppFig6a_Ar2p (1).txt]

# Binding Energy (eV)\Intensity (arb units)
245.7300	89303.8594
245.7100	88164.1406
245.6900	87603.0254
245.6700	89235.6445
245.6500	89778.7949
245.6300	89463.0430
245.6100	89382.0273
245.5900	88625.7090
245.5700	88520.3105
245.5500	88536.2617
245.5300	88976.0605
245.5100	88765.7930
245.4900	88314.9062
245.4700	89162.2539
245.4500	88974.6074
245.4300	88913.3691
245.4100	89024.4160
245.3900	89623.2637
245.3700	89767.9707
245.3500	90757.0977
245.3300	90275.8398
245.3100	90196.8301
245.2900	90277.6133
245.2700	89515.2969
245.2500	90605.3105
245.2300	90480.9688
245.2100	90734.0586
245.1900	89782.7441
245.1700	90341.3340
245.1500	90836.1895
245.1300	91216.7988
245.1100	91833.7324
245.0900	91331.6465
245.0700	91298.5664
245.0500	90652.4141
245.0300	91508.4004
245.0100	92363.4082
244.9900	91650.5098
244.9700	91720.9824
244.9500	92767.3574
244.9300	92084.9688
244.9100	91348.0449
244.8900	91890.5996
244.8700	91892.6934
244.8500	92595.9199
244.8300	92847.8281
244.8100	94075.0312
244.7900	94167.8750
244.7700	94301.5273
244.7500	93461.0547
244.7300	93570.5820
244.7100	94709.9258
244.6900	93742.6543
244.6700	94623.6777
244.6500	94933.9863
244.6300	95149.4648
244.6100	96169.1289
244.5900	96942.5059
244.5700	97310.4316
244.5500	98376.0566
244.5300	97569.4414
244.5100	98105.8262
244.4900	99935.3984
244.4700	101572.0977
244.4500	101072.7578
244.4300	102885.7617
244.4100	104935.5859
244.3900	105000.2070
244.3700	105000.3516
244.3500	105831.0430
244.3300	106654.8711
244.3100	106555.1250
244.2900	105602.8789
244.2700	104795.4492
244.2500	101840.9414
244.2300	103035.8594
244.2100	100180.6953
244.1900	99723.7656
244.1700	97705.1133
244.1500	96319.0293
244.1300	94178.4062
244.1100	92318.4551
244.0900	94343.0645
244.0700	92996.2344
244.0500	91746.4609
244.0300	90551.3301
244.0100	90637.2598
243.9900	91074.4922
243.9700	89696.3457
243.9500	89090.5352
243.9300	88668.3574
243.9100	90614.9551
243.8900	89463.0938
243.8700	88441.7832
243.8500	89478.9551
243.8300	88562.4902
243.8100	88948.3184
243.7900	88300.8320
243.7700	87425.1777
243.7500	88641.7246
243.7300	89671.6504
243.7100	89103.0449
243.6900	89958.2930
243.6700	88104.8633
243.6500	90069.1562
243.6300	88500.9121
243.6100	89427.3105
243.5900	89090.7812
243.5700	89390.5254
243.5500	88684.6680
243.5300	88435.4512
243.5100	90008.0234
243.4900	90538.5742
243.4700	89336.3203
243.4500	89208.6602
243.4300	89261.6895
243.4100	88859.3223
243.3900	89951.8086
243.3700	91238.4102
243.3500	91443.1602
243.3300	89930.0859
243.3100	90831.7832
243.2900	89272.1016
243.2700	90856.1113
243.2500	91111.4023
243.2300	91712.2910
243.2100	92553.5176
243.1900	91103.9922
243.1700	91051.0586
243.1500	91332.5430
243.1300	90906.4023
243.1100	92348.6680
243.0900	91845.3984
243.0700	93712.5234
243.0500	93536.6309
243.0300	93304.8672
243.0100	93671.5469
242.9900	93225.0156
242.9700	93929.0410
242.9500	93783.0742
242.9300	93707.0566
242.9100	94858.4844
242.8900	94245.2852
242.8700	95513.4395
242.8500	96466.3516
242.8300	95750.0938
242.8100	95723.9180
242.7900	95891.6699
242.7700	97590.0391
242.7500	96180.4336
242.7300	97527.4531
242.7100	96589.5098
242.6900	96727.0820
242.6700	98425.3184
242.6500	96628.3594
242.6300	99002.4102
242.6100	99396.5820
242.5900	98245.9395
242.5700	100253.8828
242.5500	100522.8125
242.5300	101086.0742
242.5100	102008.5820
242.4900	104078.5117
242.4700	104874.0430
242.4500	105014.3633
242.4300	107177.3008
242.4100	109126.9453
242.3900	109393.2812
242.3700	110885.3906
242.3500	112780.6406
242.3300	112983.0469
242.3100	115601.1992
242.2900	118077.9688
242.2700	121191.7344
242.2500	120289.5430
242.2300	122326.7461
242.2100	123921.1367
242.1900	124416.9453
242.1700	123604.6758
242.1500	122692.3281
242.1300	122499.6797
242.1100	117180.3906
242.0900	117374.8945
242.0700	112919.4727
242.0500	111397.1133
242.0300	106777.5859
242.0100	105718.0117
241.9900	102129.0508
241.9700	99743.7852
241.9500	98667.1016
241.9300	96445.3867
241.9100	95046.1016
241.8900	94574.3652
241.8700	92790.8242
241.8500	93033.5430
241.8300	92001.2598
241.8100	89700.9375
241.7900	89984.6797
241.7700	91294.3047
241.7500	89225.6309
241.7300	88773.5273
241.7100	88906.8145
241.6900	87181.9199
241.6700	87883.0469
241.6500	88454.2344
241.6300	87181.0234
241.6100	87939.6543
241.5900	87671.4043
241.5700	88857.2617
241.5500	87694.2305
241.5300	86357.2031
241.5100	87813.3613
241.4900	86733.6914
241.4700	88081.9043
241.4500	87445.3262
241.4300	86570.8516
241.4100	86038.9961
241.3900	86471.6738
241.3700	86924.8301
241.3500	88010.0762
241.3300	86922.5996
241.3100	86447.1934
241.2900	86575.5117
241.2700	86016.8613
241.2500	87021.0742
241.2300	85189.8613
