# Supplementary material for: Timing the escape of a photoexcited electron from a molecular cage
Source: Nat Commun. 2025 May 31;16:5062. doi: 10.1038/s41467-025-60260-z (PMC12126515; doi:10.1038/s41467-025-60260-z)
Supplement: Supplementary file 7 — Source Data [file 41467_2025_60260_MOESM7_ESM.zip › SuppFig8_monolayer.txt]

# Binding Energy (eV)\Intensity (arb units)
36.8800	202772.6543
36.8600	201186.0664
36.8400	200905.0820
36.8200	201066.4277
36.8000	200944.9238
36.7800	203840.8105
36.7600	200841.1680
36.7400	201047.0762
36.7200	201608.8359
36.7000	201437.6172
36.6800	201659.6250
36.6600	201502.0234
36.6400	200867.1289
36.6200	200687.3223
36.6000	201807.9336
36.5800	200278.8613
36.5600	201303.5000
36.5400	200763.1641
36.5200	200999.4570
36.5000	201675.2109
36.4800	203347.8594
36.4600	200733.3398
36.4400	202654.5703
36.4200	202181.3262
36.4000	199166.2090
36.3800	203425.8594
36.3600	202379.9688
36.3400	201906.1133
36.3200	203061.5918
36.3000	200021.5000
36.2800	200918.5234
36.2600	199988.9160
36.2400	201075.0078
36.2200	203769.9512
36.2000	201850.5898
36.1800	201165.0312
36.1600	201989.1484
36.1400	201467.1152
36.1200	201662.0566
36.1000	202543.3867
36.0800	202549.9766
36.0600	200653.3730
36.0400	200158.6543
36.0200	202702.6426
36.0000	202391.2637
35.9800	201187.1211
35.9600	201963.0254
35.9400	200851.7012
35.9200	202279.4688
35.9000	203111.2266
35.8800	201236.5703
35.8600	203373.8477
35.8400	202376.4492
35.8200	201263.9062
35.8000	204010.1621
35.7800	203142.0332
35.7600	203949.5566
35.7400	201849.1367
35.7200	203470.1523
35.7000	202228.4238
35.6800	203464.6465
35.6600	202581.7715
35.6400	201754.6465
35.6200	202664.5059
35.6000	204146.8672
35.5800	202990.2578
35.5600	204262.9766
35.5400	203144.7676
35.5200	200375.4629
35.5000	205879.2441
35.4800	203870.0469
35.4600	202839.0312
35.4400	201956.4922
35.4200	202426.7852
35.4000	200931.5625
35.3800	201532.2695
35.3600	201577.0137
35.3400	203399.3633
35.3200	203144.5332
35.3000	202647.6035
35.2800	203374.5723
35.2600	202518.7793
35.2400	202925.2812
35.2200	204320.5410
35.2000	205240.4824
35.1800	203083.1504
35.1600	204046.9570
35.1400	204399.1738
35.1200	202720.3730
35.1000	202664.1289
35.0800	202406.8828
35.0600	203374.2363
35.0400	204951.1914
35.0200	204150.7734
35.0000	203432.1504
34.9800	205721.7695
34.9600	202856.4551
34.9400	204961.1504
34.9200	203615.4453
34.9000	205426.7695
34.8800	202533.9863
34.8600	205678.9336
34.8400	204126.5723
34.8200	205420.6348
34.8000	202723.1797
34.7800	204668.3613
34.7600	205022.0488
34.7400	203473.0508
34.7200	202115.0234
34.7000	204270.9043
34.6800	205507.7910
34.6600	204613.6660
34.6400	204686.3438
34.6200	205150.5918
34.6000	204837.6836
34.5800	205448.9355
34.5600	207153.6777
34.5400	205092.4512
34.5200	207208.5527
34.5000	204836.0801
34.4800	204979.6484
34.4600	205338.4043
34.4400	206451.1973
34.4200	205677.1816
34.4000	207079.0371
34.3800	205497.3984
34.3600	207111.3965
34.3400	206502.4082
34.3200	206172.3867
34.3000	205515.2754
34.2800	206335.3906
34.2600	204495.2832
34.2400	203868.4180
34.2200	205659.3340
34.2000	205324.9238
34.1800	209351.1328
34.1600	205451.7285
34.1400	205005.5527
34.1200	204956.2773
34.1000	206241.8262
34.0800	206605.3008
34.0600	206934.2715
34.0400	205844.6484
34.0200	208045.0781
34.0000	207127.5879
33.9800	208363.0059
33.9600	206763.2168
33.9400	207397.7109
33.9200	206046.5117
33.9000	205704.9629
33.8800	208784.0996
33.8600	206427.6973
33.8400	207880.0371
33.8200	206911.5078
33.8000	207731.9668
33.7800	204259.8926
33.7600	207008.9863
33.7400	209283.4297
33.7200	208272.1738
33.7000	207384.5293
33.6800	208850.2598
33.6600	207834.8848
33.6400	208201.1055
33.6200	208151.9902
33.6000	206025.6777
33.5800	205468.1113
33.5600	208955.5488
33.5400	206198.5547
33.5200	208393.2227
33.5000	209939.1348
33.4800	207886.6895
33.4600	208146.9395
33.4400	208124.1934
33.4200	209271.3105
33.4000	210705.9512
33.3800	209157.5762
33.3600	208906.5156
33.3400	210120.4883
33.3200	209081.5449
33.3000	209522.4219
33.2800	210581.4629
33.2600	211060.0625
33.2400	209860.8223
33.2200	208161.9902
33.2000	210131.9199
33.1800	209553.3398
33.1600	209326.8281
33.1400	210723.0117
33.1200	210669.1992
33.1000	209654.6484
33.0800	209981.5645
33.0600	210625.2559
33.0400	211171.4199
33.0200	209886.1543
33.0000	211448.8730
32.9800	212665.9473
32.9600	211414.3438
32.9400	210501.4297
32.9200	211578.0645
32.9000	213781.5703
32.8800	214865.8906
32.8600	212615.8965
32.8400	212105.2832
32.8200	213037.8438
32.8000	212409.7930
32.7800	213649.1016
32.7600	213873.7305
32.7400	213522.6113
32.7200	213340.3047
32.7000	214437.2129
32.6800	212492.1738
32.6600	214465.4590
32.6400	214050.2754
32.6200	214156.0781
32.6000	214638.1191
32.5800	214277.2012
32.5600	213706.2207
32.5400	215000.8340
32.5200	214995.2070
32.5000	215538.8359
32.4800	214361.3984
32.4600	213385.4609
32.4400	217369.1230
32.4200	214839.6934
32.4000	216460.4707
32.3800	216481.6719
32.3600	216140.3047
32.3400	214993.4766
32.3200	216268.9629
32.3000	214528.7637
32.2800	218533.2754
32.2600	217814.3535
32.2400	217211.6484
32.2200	217198.2422
32.2000	216708.8223
32.1800	217301.8359
32.1600	218420.9512
32.1400	219657.4219
32.1200	217819.1641
32.1000	219681.9668
32.0800	221595.1602
32.0600	221298.6641
32.0400	219459.7383
32.0200	220320.6113
32.0000	222531.2598
31.9800	224160.8594
31.9600	224867.8848
31.9400	221733.7148
31.9200	222522.2871
31.9000	225959.8340
31.8800	222282.6191
31.8600	224700.1816
31.8400	223112.1602
31.8200	223638.0723
31.8000	224861.7051
31.7800	222832.2383
31.7600	220611.1504
31.7400	221888.3770
31.7200	222324.9629
31.7000	221592.7930
31.6800	220365.6699
31.6600	221405.4922
31.6400	221813.8008
31.6200	219395.8965
31.6000	218880.0801
31.5800	220113.0488
31.5600	218624.6875
31.5400	217707.8965
31.5200	219705.7930
31.5000	217953.0059
31.4800	219785.8574
31.4600	219665.8945
31.4400	217482.3418
31.4200	217561.7305
31.4000	218461.0469
31.3800	218572.9746
31.3600	218197.9277
31.3400	220543.4102
31.3200	219297.1035
31.3000	219249.1719
31.2800	219695.2207
31.2600	219296.2734
31.2400	218166.5918
31.2200	218180.2539
31.2000	216602.4863
31.1800	218290.0273
31.1600	217373.9590
31.1400	218261.7363
31.1200	219762.8320
31.1000	221134.6426
31.0800	220924.7383
31.0600	219640.3477
31.0400	220296.0938
31.0200	220253.0352
31.0000	221254.8379
30.9800	222313.9941
30.9600	221596.2285
30.9400	220822.7969
30.9200	219549.6777
30.9000	222381.9824
30.8800	222477.0957
30.8600	220706.5273
30.8400	221669.7617
30.8200	222149.0352
30.8000	222779.5820
30.7800	222047.4570
30.7600	223142.5586
30.7400	221617.6387
30.7200	223302.3477
30.7000	225038.7305
30.6800	223900.4316
30.6600	222985.7422
30.6400	222847.3887
30.6200	225098.5293
30.6000	226839.4512
30.5800	226797.5410
30.5600	226124.4199
30.5400	225498.4473
30.5200	226001.3594
30.5000	225143.1543
30.4800	225524.2910
30.4600	228057.0840
30.4400	228105.5996
30.4200	228784.3613
30.4000	228951.3125
30.3800	227604.4766
30.3600	226351.4766
30.3400	228247.6191
30.3200	227238.3691
30.3000	229110.3555
30.2800	228858.4414
30.2600	229442.1289
30.2400	227784.8750
30.2200	230769.1816
30.2000	229771.4023
30.1800	231039.9609
30.1600	227946.4473
30.1400	230721.4512
30.1200	230344.5820
30.1000	229203.6836
30.0800	232509.2090
30.0600	233090.5254
30.0400	233656.7090
30.0200	230323.3516
30.0000	233082.4824
29.9800	233696.5742
29.9600	233439.5977
29.9400	233341.3047
29.9200	235135.6035
29.9000	235666.4141
29.8800	235008.0527
29.8600	234369.5410
29.8400	234066.8086
29.8200	236317.0996
29.8000	239154.2109
29.7800	237867.5957
29.7600	237454.3379
29.7400	239343.8125
29.7200	241958.1777
29.7000	241983.9766
29.6800	242779.9062
29.6600	244758.6738
29.6400	247471.7480
29.6200	246370.1016
29.6000	247936.1445
29.5800	247341.5742
29.5600	250352.4473
29.5400	248791.6543
29.5200	250639.3379
29.5000	248611.4727
29.4800	245567.2539
29.4600	243242.9180
29.4400	239505.9512
29.4200	237906.6836
29.4000	234248.3418
29.3800	232785.0957
29.3600	231969.3730
29.3400	231917.5469
29.3200	227621.4531
29.3000	226598.2559
29.2800	229133.6816
29.2600	226517.8613
29.2400	228291.2324
29.2200	225212.1738
29.2000	226399.4668
29.1800	225549.4922
29.1600	225261.7891
29.1400	224605.3770
29.1200	225057.3809
29.1000	226503.1562
29.0800	223327.3340
29.0600	224477.9551
29.0400	224302.4434
29.0200	224752.0195
29.0000	224046.5859
28.9800	225185.7773
28.9600	221904.7598
28.9400	222537.9277
28.9200	225220.5664
28.9000	221524.4043
28.8800	225201.5742
28.8600	222737.0508
28.8400	225106.7363
28.8200	223159.4062
28.8000	222504.1660
28.7800	224848.7734
28.7600	225356.8027
28.7400	224198.8027
28.7200	224986.8047
28.7000	222765.7266
28.6800	226768.4902
28.6600	225775.4824
28.6400	224579.7812
28.6200	224262.7715
28.6000	224142.0879
28.5800	226176.0488
28.5600	225994.4336
28.5400	227586.3340
28.5200	227445.7988
28.5000	225915.0293
28.4800	225159.3027
28.4600	228174.5156
28.4400	226987.3984
28.4200	227535.5410
28.4000	227084.1660
28.3800	229569.2852
28.3600	228672.1875
28.3400	227021.9824
28.3200	230056.3008
28.3000	229404.5039
28.2800	229886.7793
28.2600	229981.8574
28.2400	230651.5996
28.2200	229554.1328
28.2000	231626.7441
28.1800	231912.4277
28.1600	233666.3203
28.1400	233044.0879
28.1200	232877.5879
28.1000	232849.6543
28.0800	233135.1875
28.0600	234003.4121
28.0400	234256.2461
28.0200	234066.1602
28.0000	233898.8906
27.9800	233816.3496
27.9600	235186.1172
27.9400	231907.3262
27.9200	231973.7227
27.9000	231652.5508
27.8800	231254.6895
27.8600	229951.1582
27.8400	228101.4004
27.8200	228117.6055
27.8000	225665.9512
27.7800	226534.4844
27.7600	225681.1543
27.7400	224732.3984
27.7200	223450.1289
27.7000	222417.3105
27.6800	220666.0195
27.6600	222095.0938
27.6400	221031.1309
27.6200	219156.6445
27.6000	219700.2695
27.5800	219932.8867
27.5600	217699.1289
27.5400	218337.9160
27.5200	219289.2305
27.5000	219324.1074
27.4800	217395.3164
27.4600	216294.5215
27.4400	219119.1523
27.4200	217205.1641
27.4000	216645.8750
27.3800	217046.6309
27.3600	219477.5645
27.3400	216926.4668
27.3200	215418.1973
27.3000	217306.6895
27.2800	217956.5762
27.2600	214693.5176
27.2400	212966.3867
27.2200	216851.2930
27.2000	216315.1836
27.1800	213384.7871
27.1600	216068.6484
27.1400	215950.8496
27.1200	215892.7207
27.1000	215988.8926
27.0800	213382.9648
27.0600	215682.6387
27.0400	214383.4121
27.0200	216221.2578
27.0000	213492.2500
26.9800	214113.9023
26.9600	215661.6875
26.9400	215550.1465
26.9200	216218.9922
26.9000	216017.9531
26.8800	213017.5879
26.8600	215694.4414
26.8400	215563.6855
26.8200	215333.6172
26.8000	216511.6660
26.7800	211950.9785
26.7600	213931.8984
26.7400	212585.6367
26.7200	213909.9629
26.7000	213100.9805
26.6800	214208.7148
26.6600	216419.9590
26.6400	216003.0762
26.6200	214034.9336
26.6000	214699.9023
26.5800	214815.5195
26.5600	213709.8281
26.5400	214925.4492
26.5200	216352.2070
26.5000	216085.9023
26.4800	216995.0625
26.4600	214263.5488
26.4400	213091.5371
26.4200	214693.3203
26.4000	215162.7285
26.3800	215351.5840
26.3600	215619.4258
26.3400	217094.8340
26.3200	213067.0020
26.3000	214651.3770
26.2800	215359.6055
26.2600	215958.0547
26.2400	214646.3418
26.2200	215984.4766
26.2000	215003.8359
26.1800	215508.9863
26.1600	213901.8867
26.1400	214684.9121
26.1200	215128.6582
26.1000	213580.1914
26.0800	215021.3457
26.0600	212515.5352
26.0400	212632.9453
26.0200	213541.3496
26.0000	214362.4375
25.9800	213741.8945
25.9600	216378.9727
25.9400	214009.0488
25.9200	214330.5059
25.9000	213367.9004
25.8800	213574.4766
25.8600	214686.3594
25.8400	213881.8613
25.8200	213678.2070
25.8000	214651.6602
25.7800	214302.3535
25.7600	214064.1953
25.7400	214830.6094
25.7200	214852.2734
25.7000	215145.1133
25.6800	214584.6816
25.6600	212868.0391
25.6400	213947.1562
25.6200	214359.9023
25.6000	214346.4980
25.5800	215074.7207
25.5600	214503.3340
25.5400	214740.2168
25.5200	214190.0762
25.5000	213366.3066
25.4800	214170.5762
25.4600	214148.7383
25.4400	215511.3184
25.4200	212460.9336
25.4000	213178.2480
25.3800	213942.6152
25.3600	214761.8711
25.3400	216166.2969
25.3200	215191.0254
25.3000	216631.5449
25.2800	215318.2383
25.2600	213698.5508
25.2400	215785.8828
25.2200	214102.1738
25.2000	215334.2832
25.1800	217037.1289
25.1600	214164.7363
25.1400	214934.8301
25.1200	217218.0801
25.1000	215311.6855
25.0800	216102.5977
25.0600	216194.0020
25.0400	216279.5859
25.0200	216777.5430
25.0000	215411.9102
24.9800	214642.6621
24.9600	214955.7773
24.9400	216540.2578
24.9200	216236.5898
24.9000	216567.1094
24.8800	218297.2129
