# Supplementary material for: Timing the escape of a photoexcited electron from a molecular cage
Source: Nat Commun. 2025 May 31;16:5062. doi: 10.1038/s41467-025-60260-z (PMC12126515; doi:10.1038/s41467-025-60260-z)
Supplement: Supplementary file 7 — Source Data [file 41467_2025_60260_MOESM7_ESM.zip › SuppFig8_multilayer.txt]

# Binding Energy (eV)\Intensity (arb units)
36.8800	56748.6709
36.8600	57438.1426
36.8400	56216.5449
36.8200	56605.0010
36.8000	56351.5234
36.7800	56317.1328
36.7600	56552.1318
36.7400	57129.9229
36.7200	56527.7500
36.7000	55920.6631
36.6800	56147.5967
36.6600	56472.3955
36.6400	56072.2910
36.6200	56426.4805
36.6000	57221.9561
36.5800	56619.9150
36.5600	56351.2607
36.5400	55612.5332
36.5200	57161.1904
36.5000	56249.6328
36.4800	56811.4062
36.4600	56154.5928
36.4400	56127.5752
36.4200	56311.6406
36.4000	55946.5420
36.3800	55569.8750
36.3600	56479.2500
36.3400	56306.3701
36.3200	56021.7119
36.3000	56308.4316
36.2800	56343.8008
36.2600	57034.8125
36.2400	57194.5977
36.2200	57458.6533
36.2000	56412.7061
36.1800	57221.4385
36.1600	55796.1758
36.1400	57198.9961
36.1200	56235.1133
36.1000	56522.7910
36.0800	55863.1738
36.0600	57567.4385
36.0400	57410.8428
36.0200	56425.4121
36.0000	56576.9141
35.9800	56335.5254
35.9600	56656.9541
35.9400	56473.9307
35.9200	55589.2861
35.9000	56896.5684
35.8800	55964.4727
35.8600	55725.4355
35.8400	57125.6328
35.8200	56868.5840
35.8000	56194.9023
35.7800	55819.1094
35.7600	56104.1523
35.7400	56007.2637
35.7200	55820.8408
35.7000	56770.0195
35.6800	57516.5273
35.6600	55586.2988
35.6400	57105.9492
35.6200	56398.5449
35.6000	56963.9600
35.5800	56733.0449
35.5600	56493.4736
35.5400	56068.8516
35.5200	56100.7822
35.5000	56965.9971
35.4800	56914.0498
35.4600	56351.4072
35.4400	56111.3662
35.4200	56444.2510
35.4000	56723.9883
35.3800	56461.1221
35.3600	56342.1133
35.3400	57298.3594
35.3200	56583.2695
35.3000	56342.7695
35.2800	55927.0391
35.2600	56241.1758
35.2400	56922.4062
35.2200	56996.0957
35.2000	56706.4600
35.1800	56857.0986
35.1600	55869.1152
35.1400	57504.4795
35.1200	57624.8633
35.1000	56838.8955
35.0800	57283.9014
35.0600	57055.0371
35.0400	56643.7490
35.0200	56834.1016
35.0000	55903.2949
34.9800	57086.1650
34.9600	57663.6768
34.9400	56430.4229
34.9200	57175.0117
34.9000	55891.3330
34.8800	56830.0918
34.8600	58234.9639
34.8400	57729.7500
34.8200	56098.7520
34.8000	57106.9385
34.7800	57428.0859
34.7600	57276.0107
34.7400	57006.3389
34.7200	58126.1807
34.7000	58339.1582
34.6800	57553.8252
34.6600	57801.2109
34.6400	56983.2510
34.6200	57427.7373
34.6000	57057.3770
34.5800	57895.0928
34.5600	58190.2373
34.5400	57495.5254
34.5200	57248.1045
34.5000	58316.1016
34.4800	56938.8115
34.4600	57903.3271
34.4400	57322.2988
34.4200	57894.4072
34.4000	57324.6572
34.3800	57961.1758
34.3600	57847.2588
34.3400	57974.3232
34.3200	58228.5439
34.3000	57694.2021
34.2800	58110.1074
34.2600	58524.8447
34.2400	58049.7109
34.2200	58639.7305
34.2000	57656.2832
34.1800	59344.3701
34.1600	58620.3105
34.1400	59006.4795
34.1200	59618.5723
34.1000	59086.0352
34.0800	59450.1934
34.0600	59295.3047
34.0400	60058.3936
34.0200	58688.9863
34.0000	59581.1611
33.9800	60369.4990
33.9600	59411.4180
33.9400	60030.6543
33.9200	59467.4805
33.9000	59246.8818
33.8800	60010.1191
33.8600	58828.6416
33.8400	59882.5273
33.8200	60780.8516
33.8000	59840.0635
33.7800	60556.0283
33.7600	60181.0557
33.7400	60651.0508
33.7200	60557.1006
33.7000	61352.2539
33.6800	61599.4629
33.6600	60944.4053
33.6400	61297.7793
33.6200	61844.6504
33.6000	61411.9580
33.5800	62250.7930
33.5600	62287.6885
33.5400	61752.1738
33.5200	62698.1006
33.5000	62417.0303
33.4800	63228.0459
33.4600	63269.8916
33.4400	63178.8740
33.4200	64089.9092
33.4000	64620.8799
33.3800	64116.0010
33.3600	64783.5859
33.3400	64353.6553
33.3200	65190.2275
33.3000	66106.9131
33.2800	65011.7734
33.2600	65762.2529
33.2400	66011.2979
33.2200	64793.5947
33.2000	65193.9180
33.1800	65906.0654
33.1600	65851.6650
33.1400	65126.9512
33.1200	66447.3008
33.1000	65055.2285
33.0800	65746.0410
33.0600	66159.2578
33.0400	65475.5000
33.0200	65566.3428
33.0000	64771.7002
32.9800	64489.1152
32.9600	65168.6445
32.9400	63975.4414
32.9200	63795.3057
32.9000	63013.5732
32.8800	62121.6416
32.8600	62943.1562
32.8400	62064.3447
32.8200	61962.7676
32.8000	60997.7529
32.7800	62579.9971
32.7600	61786.2012
32.7400	61252.9414
32.7200	61576.1865
32.7000	62028.5928
32.6800	62019.5811
32.6600	61732.9219
32.6400	61579.6445
32.6200	62055.0879
32.6000	60973.5947
32.5800	62032.1836
32.5600	62738.6396
32.5400	63753.4043
32.5200	62924.5664
32.5000	63645.7139
32.4800	64075.6982
32.4600	64004.2969
32.4400	63501.1562
32.4200	64848.0068
32.4000	64941.3125
32.3800	65720.2207
32.3600	66447.8086
32.3400	64909.6025
32.3200	66695.7803
32.3000	65178.2793
32.2800	66074.0479
32.2600	66232.9092
32.2400	66832.1934
32.2200	66073.4531
32.2000	65259.5693
32.1800	66053.5723
32.1600	66844.2490
32.1400	66885.3770
32.1200	66568.7119
32.1000	65934.4980
32.0800	66770.8994
32.0600	67041.6230
32.0400	67033.9463
32.0200	67258.3076
32.0000	67965.2725
31.9800	68759.0342
31.9600	68870.7939
31.9400	68817.4619
31.9200	69139.3281
31.9000	70956.0420
31.8800	69393.9678
31.8600	70035.9512
31.8400	71423.9580
31.8200	70944.2383
31.8000	71510.2061
31.7800	71051.0049
31.7600	72048.2021
31.7400	72344.7227
31.7200	72303.9971
31.7000	72006.9971
31.6800	72225.5205
31.6600	72425.3936
31.6400	72686.2520
31.6200	72383.2012
31.6000	72836.3301
31.5800	72448.0938
31.5600	72753.1260
31.5400	73396.7471
31.5200	73209.2402
31.5000	74309.6035
31.4800	72722.5479
31.4600	73492.2959
31.4400	73832.9932
31.4200	74451.5908
31.4000	75013.3584
31.3800	76950.7021
31.3600	76161.6270
31.3400	76126.6104
31.3200	78736.8838
31.3000	77940.1768
31.2800	78745.7803
31.2600	79090.8604
31.2400	80579.5732
31.2200	81160.4521
31.2000	80868.4961
31.1800	82263.7188
31.1600	83916.9160
31.1400	84692.7461
31.1200	86456.3477
31.1000	86835.8164
31.0800	87355.5059
31.0600	89316.2598
31.0400	90032.2305
31.0200	90160.8379
31.0000	93133.6270
30.9800	93619.7852
30.9600	93954.8906
30.9400	95580.2129
30.9200	94938.5098
30.9000	95259.9688
30.8800	96948.6895
30.8600	97094.5918
30.8400	98409.3516
30.8200	97218.8848
30.8000	98301.7461
30.7800	98678.9434
30.7600	96916.0664
30.7400	98058.7461
30.7200	96695.0703
30.7000	95831.3418
30.6800	94984.0391
30.6600	93266.3398
30.6400	92360.2617
30.6200	90541.8887
30.6000	90683.8320
30.5800	88875.2773
30.5600	87200.5527
30.5400	85023.8867
30.5200	84740.4590
30.5000	83598.7344
30.4800	82120.0859
30.4600	80574.5986
30.4400	79805.4844
30.4200	79821.9053
30.4000	78676.4619
30.3800	78289.4609
30.3600	77380.1191
30.3400	77541.4727
30.3200	78133.1738
30.3000	78346.5352
30.2800	79437.2314
30.2600	79393.5352
30.2400	80176.9561
30.2200	80279.7998
30.2000	81228.9189
30.1800	82163.4355
30.1600	82666.2256
30.1400	84254.0000
30.1200	84816.1543
30.1000	84501.2383
30.0800	85011.6816
30.0600	85402.0469
30.0400	86101.6016
30.0200	86314.8730
30.0000	88040.6250
29.9800	86831.5430
29.9600	87019.2656
29.9400	86780.8359
29.9200	86715.7031
29.9000	86566.0098
29.8800	86494.0723
29.8600	86423.4824
29.8400	83845.9668
29.8200	84693.6230
29.8000	85022.3105
29.7800	84670.6348
29.7600	83824.7617
29.7400	84109.1914
29.7200	84392.6387
29.7000	83293.6816
29.6800	82201.8760
29.6600	83380.1484
29.6400	84053.0879
29.6200	83652.9863
29.6000	84210.7578
29.5800	84155.9180
29.5600	83452.9531
29.5400	83393.7109
29.5200	83345.4434
29.5000	83871.4473
29.4800	83233.5967
29.4600	82707.7305
29.4400	82867.9990
29.4200	83280.1973
29.4000	83038.9521
29.3800	83739.4268
29.3600	82435.9404
29.3400	83929.0078
29.3200	82172.3135
29.3000	82608.4492
29.2800	83475.6729
29.2600	82672.8975
29.2400	82902.6797
29.2200	82888.5039
29.2000	81980.3008
29.1800	81748.6104
29.1600	80400.3203
29.1400	80988.2900
29.1200	79875.6357
29.1000	80191.1553
29.0800	80561.3828
29.0600	80653.2148
29.0400	80370.2520
29.0200	79712.4746
29.0000	80439.8672
28.9800	79943.2881
28.9600	81703.9336
28.9400	82364.5967
28.9200	83525.3467
28.9000	83315.3389
28.8800	85200.6523
28.8600	86943.1621
28.8400	89033.1836
28.8200	90982.3750
28.8000	92487.7285
28.7800	95823.5781
28.7600	99306.2246
28.7400	101609.2715
28.7200	103000.3359
28.7000	107936.5410
28.6800	111735.9688
28.6600	112336.7051
28.6400	113675.2598
28.6200	115202.1719
28.6000	117052.3027
28.5800	118230.4746
28.5600	118049.7734
28.5400	118788.0254
28.5200	117518.2988
28.5000	117651.0488
28.4800	117604.1113
28.4600	115518.1445
28.4400	113867.0508
28.4200	111990.4824
28.4000	109339.9316
28.3800	107925.9160
28.3600	105167.9570
28.3400	103907.3242
28.3200	100992.3652
28.3000	98445.5176
28.2800	94720.6230
28.2600	94524.4746
28.2400	91720.0039
28.2200	90660.4355
28.2000	87992.0508
28.1800	85095.1934
28.1600	83725.8164
28.1400	81764.4893
28.1200	79683.3018
28.1000	78206.3271
28.0800	76561.1006
28.0600	75147.7324
28.0400	74963.0322
28.0200	72891.9951
28.0000	71637.8633
27.9800	70881.9541
27.9600	70032.2568
27.9400	68837.7285
27.9200	69383.4238
27.9000	67782.2393
27.8800	66954.1582
27.8600	66644.7051
27.8400	65865.8818
27.8200	65058.8291
27.8000	64921.6621
27.7800	65064.8623
27.7600	63898.7061
27.7400	63865.9980
27.7200	64411.7949
27.7000	63480.7686
27.6800	63676.9609
27.6600	63738.6270
27.6400	62603.1787
27.6200	63603.4014
27.6000	62907.6396
27.5800	63819.4219
27.5600	63145.3027
27.5400	63658.4521
27.5200	62372.4229
27.5000	62047.9912
27.4800	63318.9785
27.4600	63645.2959
27.4400	62730.5410
27.4200	63530.2002
27.4000	64830.6963
27.3800	63658.8926
27.3600	63692.7314
27.3400	64030.1885
27.3200	63442.3809
27.3000	64726.1660
27.2800	64709.2871
27.2600	64172.9824
27.2400	65540.6133
27.2200	65709.4854
27.2000	65063.6689
27.1800	65962.7393
27.1600	67149.8906
27.1400	66106.1348
27.1200	68080.6025
27.1000	67399.4297
27.0800	67526.5127
27.0600	70266.7686
27.0400	69233.4785
27.0200	69206.8262
27.0000	70722.5869
26.9800	70977.6689
26.9600	71067.1348
26.9400	72011.3623
26.9200	72376.0713
26.9000	72820.0410
26.8800	72538.6016
26.8600	72424.0049
26.8400	71685.3516
26.8200	72354.7959
26.8000	71249.4873
26.7800	71457.9551
26.7600	70484.2041
26.7400	70275.1465
26.7200	70121.4199
26.7000	69391.9150
26.6800	68306.2002
26.6600	66981.3281
26.6400	66668.3213
26.6200	64896.2031
26.6000	64342.5508
26.5800	63844.8555
26.5600	62815.1230
26.5400	61962.6270
26.5200	60852.2021
26.5000	61660.8018
26.4800	60233.4570
26.4600	59563.0469
26.4400	58758.2949
26.4200	57549.0869
26.4000	58271.0654
26.3800	57918.0381
26.3600	57770.7422
26.3400	56856.9258
26.3200	55417.4395
26.3000	56562.3662
26.2800	55497.4688
26.2600	55440.1650
26.2400	56269.9629
26.2200	55441.9629
26.2000	55192.5576
26.1800	54331.2139
26.1600	54293.6289
26.1400	54326.9717
26.1200	54566.4395
26.1000	54907.8535
26.0800	53998.9736
26.0600	53879.6943
26.0400	54335.6895
26.0200	54178.4023
26.0000	54557.5068
25.9800	55510.8018
25.9600	53867.7520
25.9400	55457.9961
25.9200	53663.2402
25.9000	53638.2188
25.8800	53812.7578
25.8600	55099.9805
25.8400	54365.3398
25.8200	54685.0244
25.8000	54893.6436
25.7800	55039.6982
25.7600	54933.2627
25.7400	53574.9629
25.7200	54878.5361
25.7000	54630.5078
25.6800	53845.6709
25.6600	54437.7451
25.6400	54998.4053
25.6200	54660.5039
25.6000	54826.5693
25.5800	54415.1367
25.5600	54481.8330
25.5400	54619.9834
25.5200	54296.8232
25.5000	53936.4023
25.4800	54247.5322
25.4600	54227.8916
25.4400	54910.1738
25.4200	55501.7754
25.4000	55374.4346
25.3800	53830.2617
25.3600	54516.2305
25.3400	54634.7607
25.3200	53693.0928
25.3000	54527.8301
25.2800	54831.9287
25.2600	55079.8506
25.2400	54746.8789
25.2200	54331.4160
25.2000	54496.7559
25.1800	55180.5137
25.1600	55172.8350
25.1400	55283.0791
25.1200	54875.6396
25.1000	55483.1006
25.0800	55456.6846
25.0600	56126.6396
25.0400	55356.4248
25.0200	55809.4102
25.0000	55726.3633
24.9800	55958.7510
24.9600	55388.7861
24.9400	55085.7695
24.9200	55382.9668
24.9000	56247.2227
24.8800	55698.6016
