# Supplementary material for: Timing the escape of a photoexcited electron from a molecular cage
Source: Nat Commun. 2025 May 31;16:5062. doi: 10.1038/s41467-025-60260-z (PMC12126515; doi:10.1038/s41467-025-60260-z)
Supplement: Supplementary file 7 — Source Data [file 41467_2025_60260_MOESM7_ESM.zip › Fig3_RDF_excited_state.csv]

r	rdf	rdf5	intrdf
0.0000000	0.0000000	0.0000000	0.0000000
0.0100000	0.0010915	0.0054576	0.0000000
0.0200000	0.0018962	0.0094808	0.0000206
0.0300000	0.0016292	0.0081461	0.0000565
0.0400000	0.0008818	0.0044090	0.0000873
0.0501000	0.0002260	0.0011301	0.0001040
0.0601000	0.0000009	0.0000043	0.0001083
0.0701000	0.0002743	0.0013715	0.0001083
0.0801000	0.0009643	0.0048213	0.0001135
0.0901000	0.0019245	0.0096224	0.0001317
0.1001000	0.0029868	0.0149342	0.0001681
0.1101000	0.0039990	0.0199952	0.0002246
0.1201000	0.0048482	0.0242410	0.0003003
0.1301000	0.0054651	0.0273257	0.0003920
0.1401000	0.0058172	0.0290862	0.0004954
0.1502000	0.0058998	0.0294992	0.0006054
0.1602000	0.0057295	0.0286475	0.0007170
0.1702000	0.0053388	0.0266941	0.0008254
0.1802000	0.0047721	0.0238603	0.0009264
0.1902000	0.0040808	0.0204042	0.0010167
0.2002000	0.0033201	0.0166004	0.0010938
0.2102000	0.0025444	0.0127221	0.0011567
0.2202000	0.0018054	0.0090268	0.0012048
0.2302000	0.0011490	0.0057450	0.0012389
0.2402000	0.0006148	0.0030739	0.0012607
0.2503000	0.0002344	0.0011718	0.0012723
0.2603000	0.0000314	0.0001570	0.0012767
0.2703000	0.0000214	0.0001070	0.0012773
0.2803000	0.0002119	0.0010594	0.0012777
0.2903000	0.0006030	0.0030148	0.0012817
0.3003000	0.0011880	0.0059398	0.0012931
0.3103000	0.0019542	0.0097712	0.0013156
0.3203000	0.0028841	0.0144205	0.0013526
0.3303000	0.0039558	0.0197791	0.0014071
0.3403000	0.0051446	0.0257230	0.0014820
0.3504000	0.0064237	0.0321185	0.0015793
0.3604000	0.0077653	0.0388264	0.0017008
0.3704000	0.0091414	0.0457068	0.0018477
0.3804000	0.0105246	0.0526228	0.0020206
0.3904000	0.0118888	0.0594442	0.0022197
0.4004000	0.0132100	0.0660502	0.0024446
0.4104000	0.0144662	0.0723312	0.0026945
0.4204000	0.0156382	0.0781910	0.0029681
0.4304000	0.0167095	0.0835473	0.0032639
0.4404000	0.0176665	0.0883325	0.0035800
0.4505000	0.0184987	0.0924936	0.0039142
0.4605000	0.0191984	0.0959919	0.0042641
0.4705000	0.0197605	0.0988025	0.0046273
0.4805000	0.0201826	0.1009131	0.0050011
0.4905000	0.0204647	0.1023235	0.0053828
0.5005000	0.0206087	0.1030436	0.0057700
0.5105000	0.0206186	0.1030932	0.0061598
0.5205000	0.0204999	0.1024996	0.0065498
0.5305000	0.0202595	0.1012973	0.0069376
0.5405000	0.0199052	0.0995260	0.0073208
0.5506000	0.0194460	0.0972302	0.0076974
0.5606000	0.0188915	0.0944573	0.0080652
0.5706000	0.0182514	0.0912572	0.0084226
0.5806000	0.0175363	0.0876814	0.0087678
0.5906000	0.0167563	0.0837817	0.0090995
0.6006000	0.0159220	0.0796100	0.0094165
0.6106000	0.0150435	0.0752177	0.0097177
0.6206000	0.0141309	0.0706547	0.0100022
0.6306000	0.0131939	0.0659696	0.0102695
0.6406000	0.0122418	0.0612090	0.0105191
0.6507000	0.0112835	0.0564174	0.0107507
0.6607000	0.0103274	0.0516369	0.0109641
0.6707000	0.0093814	0.0469069	0.0111595
0.6807000	0.0084529	0.0422646	0.0113369
0.6907000	0.0075488	0.0377441	0.0114968
0.7007000	0.0066754	0.0333772	0.0116396
0.7107000	0.0058386	0.0291929	0.0117659
0.7207000	0.0050435	0.0252174	0.0118764
0.7307000	0.0042949	0.0214746	0.0119718
0.7407000	0.0035972	0.0179858	0.0120530
0.7508000	0.0029540	0.0147698	0.0121210
0.7608000	0.0023686	0.0118431	0.0121769
0.7708000	0.0018440	0.0092201	0.0122217
0.7808000	0.0013825	0.0069127	0.0122566
0.7908000	0.0009862	0.0049312	0.0122828
0.8008000	0.0006567	0.0032835	0.0123014
0.8108000	0.0003952	0.0019761	0.0123138
0.8208000	0.0002027	0.0010135	0.0123213
0.8308000	0.0000797	0.0003985	0.0123252
0.8408000	0.0000265	0.0001324	0.0123267
0.8509000	0.0000430	0.0002152	0.0123272
0.8609000	0.0001291	0.0006454	0.0123280
0.8709000	0.0002840	0.0014202	0.0123304
0.8809000	0.0005071	0.0025357	0.0123358
0.8909000	0.0007974	0.0039868	0.0123454
0.9009000	0.0011535	0.0057675	0.0123605
0.9109000	0.0015742	0.0078708	0.0123823
0.9209000	0.0020578	0.0102889	0.0124121
0.9309000	0.0026026	0.0130131	0.0124510
0.9409000	0.0032068	0.0160342	0.0125002
0.9510000	0.0038684	0.0193421	0.0125609
0.9610000	0.0045853	0.0229264	0.0126341
0.9710000	0.0053552	0.0267761	0.0127208
0.9810000	0.0061759	0.0308796	0.0128221
0.9910000	0.0070451	0.0352253	0.0129389
1.0010000	0.0079602	0.0398009	0.0130722
1.0110000	0.0089188	0.0445941	0.0132228
1.0210000	0.0099185	0.0495924	0.0133915
1.0310000	0.0109566	0.0547831	0.0135791
1.0410000	0.0120307	0.0601533	0.0137863
1.0511000	0.0131380	0.0656902	0.0140139
1.0611000	0.0142762	0.0713810	0.0142624
1.0711000	0.0154426	0.0772129	0.0145325
1.0811000	0.0166346	0.0831731	0.0148246
1.0911000	0.0178498	0.0892490	0.0151393
1.1011000	0.0190856	0.0954282	0.0154769
1.1111000	0.0203397	0.1016984	0.0158380
1.1211000	0.0216095	0.1080475	0.0162227
1.1311000	0.0228928	0.1144638	0.0166315
1.1411000	0.0241871	0.1209356	0.0170645
1.1512000	0.0254903	0.1274517	0.0175220
1.1612000	0.0268002	0.1340011	0.0180042
1.1712000	0.0281146	0.1405732	0.0185112
1.1812000	0.0294315	0.1471576	0.0190430
1.1912000	0.0307489	0.1537445	0.0195997
1.2012000	0.0320648	0.1603241	0.0201814
1.2112000	0.0333774	0.1668872	0.0207879
1.2212000	0.0346850	0.1734251	0.0214193
1.2312000	0.0359858	0.1799291	0.0220754
1.2412000	0.0372782	0.1863912	0.0227561
1.2513000	0.0385607	0.1928036	0.0234613
1.2613000	0.0398318	0.1991591	0.0241907
1.2713000	0.0410901	0.2054505	0.0249442
1.2813000	0.0423343	0.2116714	0.0257214
1.2913000	0.0435631	0.2178155	0.0265222
1.3013000	0.0447754	0.2238770	0.0273463
1.3113000	0.0459701	0.2298503	0.0281933
1.3213000	0.0471461	0.2357303	0.0290628
1.3313000	0.0483024	0.2415122	0.0299547
1.3413000	0.0494383	0.2471916	0.0308684
1.3514000	0.0505528	0.2527641	0.0318036
1.3614000	0.0516452	0.2582261	0.0327598
1.3714000	0.0527148	0.2635739	0.0337367
1.3814000	0.0537608	0.2688042	0.0347339
1.3914000	0.0547828	0.2739142	0.0357509
1.4014000	0.0557802	0.2789010	0.0367871
1.4114000	0.0567524	0.2837622	0.0378423
1.4214000	0.0576991	0.2884955	0.0389158
1.4314000	0.0586198	0.2930988	0.0400073
1.4414000	0.0595141	0.2975705	0.0411161
1.4515000	0.0603817	0.3019087	0.0422419
1.4615000	0.0612224	0.3061122	0.0433841
1.4715000	0.0620359	0.3101797	0.0445422
1.4815000	0.0628220	0.3141099	0.0457157
1.4915000	0.0635804	0.3179020	0.0469040
1.5015000	0.0643110	0.3215552	0.0481067
1.5115000	0.0650137	0.3250687	0.0493233
1.5215000	0.0656884	0.3284419	0.0505531
1.5315000	0.0663349	0.3316743	0.0517956
1.5415000	0.0669531	0.3347656	0.0530504
1.5516000	0.0675431	0.3377154	0.0543169
1.5616000	0.0681047	0.3405235	0.0555946
1.5716000	0.0686379	0.3431896	0.0568829
1.5816000	0.0691427	0.3457137	0.0581812
1.5916000	0.0696191	0.3480956	0.0594892
1.6016000	0.0700671	0.3503354	0.0608061
1.6116000	0.0704866	0.3524329	0.0621315
1.6216000	0.0708777	0.3543883	0.0634648
1.6316000	0.0712403	0.3562015	0.0648056
1.6416000	0.0715745	0.3578727	0.0661532
1.6517000	0.0718804	0.3594018	0.0675071
1.6617000	0.0721578	0.3607890	0.0688668
1.6717000	0.0724069	0.3620343	0.0702317
1.6817000	0.0726276	0.3631379	0.0716014
1.6917000	0.0728200	0.3640998	0.0729752
1.7017000	0.0729840	0.3649200	0.0743527
1.7117000	0.0731198	0.3655988	0.0757333
1.7217000	0.0732272	0.3661361	0.0771164
1.7317000	0.0733064	0.3665320	0.0785016
1.7417000	0.0733573	0.3667867	0.0798883
1.7518000	0.0733800	0.3669001	0.0812759
1.7618000	0.0733745	0.3668724	0.0826640
1.7718000	0.0733407	0.3667036	0.0840519
1.7818000	0.0732788	0.3663939	0.0854393
1.7918000	0.0731886	0.3659432	0.0868254
1.8018000	0.0730703	0.3653517	0.0882099
1.8118000	0.0729239	0.3646195	0.0895921
1.8218000	0.0727493	0.3637466	0.0909715
1.8318000	0.0725467	0.3627334	0.0923477
1.8418000	0.0723160	0.3615798	0.0937200
1.8519000	0.0720572	0.3602861	0.0950879
1.8619000	0.0717705	0.3588525	0.0964510
1.8719000	0.0714558	0.3572792	0.0978086
1.8819000	0.0711133	0.3555667	0.0991603
1.8919000	0.0707430	0.3537152	0.1005054
1.9019000	0.0703450	0.3517251	0.1018436
1.9119000	0.0699194	0.3495969	0.1031743
1.9219000	0.0694662	0.3473312	0.1044969
1.9319000	0.0689857	0.3449285	0.1058109
1.9419000	0.0684779	0.3423896	0.1071159
1.9520000	0.0679430	0.3397152	0.1084112
1.9620000	0.0673812	0.3369062	0.1096964
1.9720000	0.0667927	0.3339636	0.1109710
1.9820000	0.0661777	0.3308885	0.1122345
1.9920000	0.0655364	0.3276820	0.1134863
2.0020000	0.0648691	0.3243455	0.1147260
2.0120000	0.0641761	0.3208804	0.1159531
2.0220000	0.0634577	0.3172883	0.1171671
2.0320000	0.0627142	0.3135709	0.1183675
2.0420000	0.0619460	0.3097301	0.1195538
2.0521000	0.0611536	0.3057678	0.1207255
2.0621000	0.0603373	0.3016864	0.1218823
2.0721000	0.0594976	0.2974880	0.1230237
2.0821000	0.0586351	0.2931753	0.1241492
2.0921000	0.0577502	0.2887510	0.1252583
2.1021000	0.0568436	0.2842178	0.1263507
2.1121000	0.0559158	0.2795789	0.1274260
2.1221000	0.0549675	0.2748375	0.1284837
2.1321000	0.0539994	0.2699971	0.1295235
2.1421000	0.0530123	0.2650614	0.1305449
2.1522000	0.0520068	0.2600341	0.1315477
2.1622000	0.0509839	0.2549193	0.1325315
2.1722000	0.0499443	0.2497214	0.1334959
2.1822000	0.0488890	0.2444448	0.1344407
2.1922000	0.0478188	0.2390941	0.1353655
2.2022000	0.0467349	0.2336743	0.1362700
2.2122000	0.0456381	0.2281905	0.1371541
2.2222000	0.0445296	0.2226480	0.1380174
2.2322000	0.0434105	0.2170524	0.1388597
2.2422000	0.0422819	0.2114093	0.1396808
2.2523000	0.0411449	0.2057247	0.1404807
2.2623000	0.0400010	0.2000048	0.1412590
2.2723000	0.0388512	0.1942559	0.1420156
2.2823000	0.0376969	0.1884845	0.1427505
2.2923000	0.0365394	0.1826972	0.1434636
2.3023000	0.0353802	0.1769010	0.1441548
2.3123000	0.0342206	0.1711030	0.1448241
2.3223000	0.0330620	0.1653102	0.1454714
2.3323000	0.0319060	0.1595300	0.1460968
2.3423000	0.0307540	0.1537699	0.1467003
2.3524000	0.0296075	0.1480375	0.1472821
2.3624000	0.0284681	0.1423405	0.1478421
2.3724000	0.0273373	0.1366866	0.1483807
2.3824000	0.0262167	0.1310837	0.1488978
2.3924000	0.0251079	0.1255397	0.1493937
2.4024000	0.0240125	0.1200626	0.1498686
2.4124000	0.0229321	0.1146604	0.1503229
2.4224000	0.0218682	0.1093410	0.1507566
2.4324000	0.0208225	0.1041125	0.1511703
2.4424000	0.0197965	0.0989827	0.1515642
2.4525000	0.0187919	0.0939595	0.1519387
2.4625000	0.0178102	0.0890508	0.1522941
2.4725000	0.0168529	0.0842643	0.1526310
2.4825000	0.0159215	0.0796075	0.1529498
2.4925000	0.0150176	0.0750879	0.1532510
2.5025000	0.0141426	0.0707128	0.1535351
2.5125000	0.0132978	0.0664892	0.1538026
2.5225000	0.0124848	0.0624239	0.1540541
2.5325000	0.0117048	0.0585238	0.1542903
2.5425000	0.0109590	0.0547950	0.1545117
2.5526000	0.0102488	0.0512438	0.1547190
2.5626000	0.0095752	0.0478759	0.1549129
2.5726000	0.0089394	0.0446968	0.1550940
2.5826000	0.0083423	0.0417116	0.1552631
2.5926000	0.0077850	0.0389252	0.1554209
2.6026000	0.0072684	0.0363420	0.1555682
2.6126000	0.0067932	0.0339660	0.1557057
2.6226000	0.0063602	0.0318008	0.1558342
2.6326000	0.0059699	0.0298497	0.1559545
2.6426000	0.0056231	0.0281154	0.1560674
2.6527000	0.0053201	0.0266003	0.1561738
2.6627000	0.0050613	0.0253064	0.1562744
2.6727000	0.0048470	0.0242350	0.1563702
2.6827000	0.0046775	0.0233873	0.1564618
2.6927000	0.0045527	0.0227636	0.1565503
2.7027000	0.0044729	0.0223643	0.1566364
2.7127000	0.0044378	0.0221888	0.1567211
2.7227000	0.0044473	0.0222365	0.1568050
2.7327000	0.0045012	0.0225059	0.1568891
2.7427000	0.0045991	0.0229955	0.1569743
2.7528000	0.0047406	0.0237030	0.1570613
2.7628000	0.0049252	0.0246259	0.1571509
2.7728000	0.0051522	0.0257612	0.1572441
2.7828000	0.0054211	0.0271053	0.1573416
2.7928000	0.0057309	0.0286545	0.1574441
2.8028000	0.0060809	0.0304044	0.1575525
2.8128000	0.0064701	0.0323504	0.1576675
2.8228000	0.0068975	0.0344874	0.1577899
2.8328000	0.0073620	0.0368100	0.1579204
2.8428000	0.0078624	0.0393122	0.1580597
2.8529000	0.0083976	0.0419878	0.1582084
2.8629000	0.0089660	0.0448301	0.1583672
2.8729000	0.0095664	0.0478321	0.1585368
2.8829000	0.0101973	0.0509863	0.1587178
2.8929000	0.0108570	0.0542848	0.1589107
2.9029000	0.0115439	0.0577194	0.1591161
2.9129000	0.0122562	0.0612812	0.1593344
2.9229000	0.0129922	0.0649610	0.1595663
2.9329000	0.0137498	0.0687492	0.1598120
2.9429000	0.0145271	0.0726355	0.1600721
2.9530000	0.0153219	0.0766093	0.1603469
2.9630000	0.0161319	0.0806593	0.1606368
2.9730000	0.0169547	0.0847736	0.1609419
2.9830000	0.0177880	0.0889398	0.1612626
2.9930000	0.0186290	0.0931450	0.1615991
3.0030000	0.0194751	0.0973753	0.1619515
3.0130000	0.0203233	0.1016167	0.1623199
3.0230000	0.0211708	0.1058540	0.1627043
3.0330000	0.0220144	0.1100719	0.1631048
3.0430000	0.0228508	0.1142541	0.1635212
3.0531000	0.0236768	0.1183839	0.1639535
3.0631000	0.0244888	0.1224440	0.1644014
3.0731000	0.0252833	0.1264166	0.1648646
3.0831000	0.0260567	0.1302837	0.1653429
3.0931000	0.0268054	0.1340268	0.1658358
3.1031000	0.0275255	0.1376273	0.1663428
3.1131000	0.0282133	0.1410665	0.1668635
3.1231000	0.0288652	0.1443258	0.1673972
3.1331000	0.0294774	0.1473868	0.1679432
3.1431000	0.0300463	0.1502317	0.1685008
3.1532000	0.0305686	0.1528428	0.1690692
3.1632000	0.0310407	0.1552037	0.1696474
3.1732000	0.0314597	0.1572985	0.1702346
3.1832000	0.0318225	0.1591125	0.1708297
3.1932000	0.0321264	0.1606318	0.1714316
3.2032000	0.0323688	0.1618441	0.1720393
3.2132000	0.0325476	0.1627382	0.1726516
3.2232000	0.0326608	0.1633042	0.1732673
3.2332000	0.0327067	0.1635334	0.1738851
3.2432000	0.0326837	0.1634184	0.1745038
3.2533000	0.0325905	0.1629526	0.1751221
3.2633000	0.0324262	0.1621308	0.1757385
3.2733000	0.0321897	0.1609483	0.1763519
3.2833000	0.0318802	0.1594010	0.1769608
3.2933000	0.0314971	0.1574855	0.1775639
3.3033000	0.0310397	0.1551986	0.1781597
3.3133000	0.0305075	0.1525375	0.1787468
3.3233000	0.0298999	0.1494997	0.1793239
3.3333000	0.0292167	0.1460833	0.1798895
3.3433000	0.0284574	0.1422870	0.1804422
3.3534000	0.0276222	0.1381108	0.1809805
3.3634000	0.0267113	0.1335567	0.1815030
3.3734000	0.0257259	0.1286293	0.1820083
3.3834000	0.0246675	0.1233375	0.1824949
3.3934000	0.0235391	0.1176953	0.1829615
3.4034000	0.0223447	0.1117236	0.1834068
3.4134000	0.0210903	0.1054515	0.1838295
3.4234000	0.0197837	0.0989184	0.1842284
3.4334000	0.0184350	0.0921749	0.1846026
3.4434000	0.0170568	0.0852839	0.1849514
3.4535000	0.0156642	0.0783208	0.1852740
3.4635000	0.0142748	0.0713739	0.1855703
3.4735000	0.0129085	0.0645426	0.1858403
3.4835000	0.0115874	0.0579370	0.1860845
3.4935000	0.0103349	0.0516743	0.1863037
3.5035000	0.0091753	0.0458764	0.1864992
3.5135000	0.0081328	0.0406639	0.1866728
3.5235000	0.0072299	0.0361496	0.1868266
3.5335000	0.0064863	0.0324315	0.1869634
3.5435000	0.0059172	0.0295860	0.1870861
3.5536000	0.0055328	0.0276642	0.1871980
3.5636000	0.0053389	0.0266944	0.1873027
3.5736000	0.0053389	0.0266946	0.1874037
3.5836000	0.0055368	0.0276839	0.1875046
3.5936000	0.0059359	0.0296797	0.1876094
3.6036000	0.0065371	0.0326857	0.1877217
3.6136000	0.0073370	0.0366848	0.1878453
3.6236000	0.0083273	0.0416367	0.1879841
3.6336000	0.0094957	0.0474787	0.1881416
3.6436000	0.0108256	0.0541281	0.1883213
3.6537000	0.0122972	0.0614860	0.1885260
3.6637000	0.0138886	0.0694431	0.1887587
3.6737000	0.0155769	0.0778844	0.1890214
3.6837000	0.0173387	0.0866937	0.1893160
3.6937000	0.0191514	0.0957570	0.1896440
3.7037000	0.0209931	0.1049653	0.1900063
3.7137000	0.0228434	0.1142172	0.1904034
3.7237000	0.0246839	0.1234196	0.1908355
3.7337000	0.0264979	0.1324895	0.1913024
3.7437000	0.0282708	0.1413542	0.1918037
3.7538000	0.0299901	0.1499507	0.1923384
3.7638000	0.0316452	0.1582259	0.1929057
3.7738000	0.0332272	0.1661358	0.1935043
3.7838000	0.0347288	0.1736442	0.1941329
3.7938000	0.0361444	0.1807220	0.1947898
3.8038000	0.0374692	0.1873462	0.1954735
3.8138000	0.0386998	0.1934989	0.1961823
3.8238000	0.0398333	0.1991665	0.1969144
3.8338000	0.0408678	0.2043391	0.1976678
3.8438000	0.0418019	0.2090097	0.1984409
3.8539000	0.0426348	0.2131740	0.1992316
3.8639000	0.0433660	0.2168302	0.2000381
3.8739000	0.0439956	0.2199781	0.2008584
3.8839000	0.0445240	0.2226199	0.2016907
3.8939000	0.0449519	0.2247596	0.2025329
3.9039000	0.0452806	0.2264028	0.2033832
3.9139000	0.0455114	0.2275571	0.2042398
3.9239000	0.0456464	0.2282319	0.2051007
3.9339000	0.0456877	0.2284384	0.2059641
3.9439000	0.0456379	0.2281895	0.2068283
3.9540000	0.0455000	0.2274998	0.2076916
3.9640000	0.0452771	0.2263855	0.2085523
3.9740000	0.0449728	0.2248642	0.2094088
3.9840000	0.0445910	0.2229550	0.2102595
3.9940000	0.0441356	0.2206780	0.2111030
4.0040000	0.0436109	0.2180544	0.2119379
4.0140000	0.0430212	0.2151062	0.2127628
4.0240000	0.0423712	0.2118559	0.2135766
4.0340000	0.0416653	0.2083266	0.2143781
4.0440000	0.0409083	0.2045413	0.2151663
4.0541000	0.0401047	0.2005234	0.2159401
4.0641000	0.0392592	0.1962958	0.2166987
4.0741000	0.0383763	0.1918813	0.2174414
4.0841000	0.0374604	0.1873022	0.2181673
4.0941000	0.0365161	0.1825803	0.2188759
4.1041000	0.0355473	0.1777367	0.2195667
4.1141000	0.0345584	0.1727918	0.2202391
4.1241000	0.0335530	0.1677651	0.2208928
4.1341000	0.0325351	0.1626755	0.2215275
4.1441000	0.0315081	0.1575407	0.2221429
4.1542000	0.0304756	0.1523779	0.2227389
4.1642000	0.0294406	0.1472032	0.2233154
4.1742000	0.0284064	0.1420319	0.2238723
4.1842000	0.0273757	0.1368785	0.2244097
4.1942000	0.0263514	0.1317568	0.2249275
4.2042000	0.0253359	0.1266795	0.2254260
4.2142000	0.0243318	0.1216589	0.2259052
4.2242000	0.0233413	0.1167065	0.2263655
4.2342000	0.0223666	0.1118330	0.2268070
4.2442000	0.0214097	0.1070487	0.2272301
4.2543000	0.0204727	0.1023633	0.2276351
4.2643000	0.0195571	0.0977857	0.2280224
4.2743000	0.0186649	0.0933246	0.2283923
4.2843000	0.0177976	0.0889881	0.2287454
4.2943000	0.0169568	0.0847840	0.2290820
4.3043000	0.0161439	0.0807194	0.2294028
4.3143000	0.0153603	0.0768013	0.2297082
4.3243000	0.0146073	0.0730363	0.2299987
4.3343000	0.0138861	0.0694305	0.2302751
4.3443000	0.0131980	0.0659899	0.2305377
4.3544000	0.0125440	0.0627201	0.2307874
4.3644000	0.0119253	0.0596263	0.2310247
4.3744000	0.0113427	0.0567137	0.2312502
4.3844000	0.0107974	0.0539869	0.2314648
4.3944000	0.0102901	0.0514505	0.2316691
4.4044000	0.0098218	0.0491088	0.2318637
4.4144000	0.0093931	0.0469657	0.2320495
4.4244000	0.0090050	0.0450250	0.2322272
4.4344000	0.0086580	0.0432902	0.2323975
4.4444000	0.0083529	0.0417646	0.2325613
4.4545000	0.0080902	0.0404512	0.2327193
4.4645000	0.0078705	0.0393527	0.2328723
4.4745000	0.0076944	0.0384718	0.2330212
4.4845000	0.0075621	0.0378106	0.2331668
4.4945000	0.0074743	0.0373714	0.2333098
4.5045000	0.0074312	0.0371558	0.2334512
4.5145000	0.0074331	0.0371656	0.2335918
4.5245000	0.0074804	0.0374020	0.2337324
4.5345000	0.0075732	0.0378661	0.2338739
4.5445000	0.0077118	0.0385590	0.2340171
4.5546000	0.0078962	0.0394812	0.2341630
4.5646000	0.0081266	0.0406332	0.2343124
4.5746000	0.0084030	0.0420152	0.2344661
4.5846000	0.0087255	0.0436273	0.2346250
4.5946000	0.0090938	0.0454692	0.2347901
4.6046000	0.0095081	0.0475406	0.2349621
4.6146000	0.0099682	0.0498408	0.2351420
4.6246000	0.0104738	0.0523691	0.2353305
4.6346000	0.0110249	0.0551246	0.2355287
4.6446000	0.0116212	0.0581060	0.2357372
4.6547000	0.0122624	0.0613121	0.2359570
4.6647000	0.0129483	0.0647413	0.2361890
4.6747000	0.0136784	0.0683921	0.2364339
4.6847000	0.0144525	0.0722627	0.2366927
4.6947000	0.0152702	0.0763511	0.2369661
4.7047000	0.0161311	0.0806553	0.2372549
4.7147000	0.0170346	0.0851731	0.2375601
4.7247000	0.0179804	0.0899021	0.2378823
4.7347000	0.0189680	0.0948400	0.2382224
4.7447000	0.0199968	0.0999842	0.2385812
4.7548000	0.0210664	0.1053321	0.2389595
4.7648000	0.0221762	0.1108809	0.2393580
4.7748000	0.0233256	0.1166278	0.2397775
4.7848000	0.0245140	0.1225699	0.2402187
4.7948000	0.0257409	0.1287043	0.2406824
4.8048000	0.0270056	0.1350278	0.2411693
4.8148000	0.0283075	0.1415373	0.2416802
4.8248000	0.0296459	0.1482296	0.2422156
4.8348000	0.0310203	0.1551015	0.2427764
4.8448000	0.0324299	0.1621495	0.2433632
4.8549000	0.0338741	0.1693704	0.2439766
4.8649000	0.0353521	0.1767607	0.2446174
4.8749000	0.0368634	0.1843169	0.2452861
4.8849000	0.0384071	0.1920354	0.2459835
4.8949000	0.0399825	0.1999126	0.2467100
4.9049000	0.0415890	0.2079450	0.2474663
4.9149000	0.0432258	0.2161289	0.2482530
4.9249000	0.0448921	0.2244604	0.2490707
4.9349000	0.0465872	0.2329359	0.2499198
4.9449000	0.0483103	0.2415516	0.2508011
4.9550000	0.0500607	0.2503035	0.2517149
4.9650000	0.0518376	0.2591879	0.2526619
4.9750000	0.0536402	0.2682008	0.2536425
4.9850000	0.0554676	0.2773382	0.2546571
4.9950000	0.0573192	0.2865961	0.2557064
5.0050000	0.0591941	0.2959705	0.2567906
5.0150000	0.0610915	0.3054573	0.2579104
5.0250000	0.0630105	0.3150524	0.2590660
5.0350000	0.0649503	0.3247516	0.2602579
5.0450000	0.0669101	0.3345507	0.2614865
5.0551000	0.0688891	0.3444455	0.2627522
5.0651000	0.0708863	0.3544317	0.2640553
5.0751000	0.0729010	0.3645051	0.2653962
5.0851000	0.0749322	0.3746612	0.2667752
5.0951000	0.0769792	0.3848958	0.2681926
5.1051000	0.0790409	0.3952043	0.2696488
5.1151000	0.0811165	0.4055823	0.2711439
5.1251000	0.0832051	0.4160254	0.2726784
5.1351000	0.0853058	0.4265290	0.2742523
5.1451000	0.0874177	0.4370886	0.2758659
5.1552000	0.0895399	0.4476996	0.2775196
5.1652000	0.0916715	0.4583573	0.2792133
5.1752000	0.0938114	0.4690572	0.2809474
5.1852000	0.0959589	0.4797946	0.2827219
5.1952000	0.0981129	0.4905647	0.2845371
5.2052000	0.1002726	0.5013629	0.2863930
5.2152000	0.1024369	0.5121844	0.2882898
5.2252000	0.1046049	0.5230244	0.2902275
5.2352000	0.1067756	0.5338782	0.2922062
5.2452000	0.1089482	0.5447409	0.2942260
5.2553000	0.1111216	0.5556078	0.2962869
5.2653000	0.1132948	0.5664740	0.2983889
5.2753000	0.1154669	0.5773347	0.3005320
5.2853000	0.1176370	0.5881851	0.3027162
5.2953000	0.1198040	0.5990202	0.3049414
5.3053000	0.1219671	0.6098353	0.3072077
5.3153000	0.1241251	0.6206256	0.3095148
5.3253000	0.1262772	0.6313861	0.3118628
5.3353000	0.1284224	0.6421120	0.3142515
5.3453000	0.1305597	0.6527986	0.3166808
5.3554000	0.1326882	0.6634410	0.3191504
5.3654000	0.1348069	0.6740345	0.3216604
5.3754000	0.1369149	0.6845743	0.3242104
5.3854000	0.1390111	0.6950556	0.3268003
5.3954000	0.1410948	0.7054738	0.3294299
5.4054000	0.1431648	0.7158241	0.3320989
5.4154000	0.1452204	0.7261019	0.3348070
5.4254000	0.1472605	0.7363027	0.3375540
5.4354000	0.1492844	0.7464218	0.3403396
5.4454000	0.1512910	0.7564548	0.3431635
5.4555000	0.1532794	0.7663972	0.3460254
5.4655000	0.1552489	0.7762446	0.3489248
5.4755000	0.1571985	0.7859926	0.3518615
5.4855000	0.1591274	0.7956369	0.3548351
5.4955000	0.1610347	0.8051733	0.3578452
5.5055000	0.1629195	0.8145976	0.3608914
5.5155000	0.1647812	0.8239058	0.3639732
5.5255000	0.1666187	0.8330937	0.3670902
5.5355000	0.1684315	0.8421576	0.3702420
5.5455000	0.1702187	0.8510934	0.3734281
5.5556000	0.1719795	0.8598974	0.3766480
5.5656000	0.1737132	0.8685659	0.3799012
5.5756000	0.1754191	0.8770953	0.3831872
5.5856000	0.1770964	0.8854820	0.3865054
5.5956000	0.1787445	0.8937227	0.3898554
5.6056000	0.1803628	0.9018139	0.3932366
5.6156000	0.1819505	0.9097524	0.3966483
5.6256000	0.1835070	0.9175352	0.4000901
5.6356000	0.1850318	0.9251590	0.4035614
5.6456000	0.1865242	0.9326211	0.4070615
5.6557000	0.1879837	0.9399185	0.4105898
5.6657000	0.1894097	0.9470485	0.4141457
5.6757000	0.1908017	0.9540086	0.4177287
5.6857000	0.1921592	0.9607961	0.4213379
5.6957000	0.1934817	0.9674087	0.4249728
5.7057000	0.1947688	0.9738441	0.4286327
5.7157000	0.1960200	0.9801001	0.4323170
5.7257000	0.1972349	0.9861747	0.4360250
5.7357000	0.1984132	0.9920659	0.4397559
5.7457000	0.1995544	0.9977718	0.4435091
5.7558000	0.2006582	1.0032908	0.4472839
5.7658000	0.2017242	1.0086212	0.4510796
5.7758000	0.2027523	1.0137616	0.4548955
5.7858000	0.2037421	1.0187106	0.4587308
5.7958000	0.2046934	1.0234669	0.4625848
5.8058000	0.2056059	1.0280294	0.4664568
5.8158000	0.2064794	1.0323971	0.4703461
5.8258000	0.2073138	1.0365690	0.4742519
5.8358000	0.2081089	1.0405444	0.4781735
5.8458000	0.2088645	1.0443226	0.4821101
5.8559000	0.2095806	1.0479031	0.4860610
5.8659000	0.2102571	1.0512853	0.4900255
5.8759000	0.2108938	1.0544690	0.4940027
5.8859000	0.2114908	1.0574540	0.4979920
5.8959000	0.2120480	1.0602400	0.5019926
5.9059000	0.2125654	1.0628272	0.5060038
5.9159000	0.2130431	1.0652155	0.5100247
5.9259000	0.2134811	1.0674053	0.5140547
5.9359000	0.2138794	1.0693969	0.5180929
5.9459000	0.2142381	1.0711905	0.5221387
5.9560000	0.2145574	1.0727869	0.5261913
5.9660000	0.2148373	1.0741866	0.5302499
5.9760000	0.2150780	1.0753902	0.5343138
5.9860000	0.2152797	1.0763987	0.5383822
5.9960000	0.2154426	1.0772129	0.5424545
6.0060000	0.2155668	1.0778339	0.5465298
6.0160000	0.2156525	1.0782627	0.5506075
6.0260000	0.2157001	1.0785005	0.5546869
6.0360000	0.2157097	1.0785486	0.5587671
6.0460000	0.2156817	1.0784084	0.5628475
6.0561000	0.2156162	1.0780812	0.5669274
6.0661000	0.2155137	1.0775686	0.5710060
6.0761000	0.2153744	1.0768722	0.5750827
6.0861000	0.2151987	1.0759937	0.5791567
6.0961000	0.2149870	1.0749348	0.5832275
6.1061000	0.2147394	1.0736972	0.5872942
6.1161000	0.2144566	1.0722830	0.5913563
6.1261000	0.2141388	1.0706941	0.5954130
6.1361000	0.2137865	1.0689324	0.5994637
6.1461000	0.2134000	1.0670000	0.6035077
6.1562000	0.2129798	1.0648991	0.6075444
6.1662000	0.2125264	1.0626320	0.6115732
6.1762000	0.2120401	1.0602007	0.6155933
6.1862000	0.2115215	1.0576076	0.6196043
6.1962000	0.2109710	1.0548552	0.6236055
6.2062000	0.2103891	1.0519457	0.6275963
6.2162000	0.2097763	1.0488816	0.6315760
6.2262000	0.2091331	1.0456654	0.6355442
6.2362000	0.2084599	1.0422997	0.6395002
6.2462000	0.2077574	1.0387869	0.6434435
6.2563000	0.2070259	1.0351297	0.6473734
6.2663000	0.2062662	1.0313308	0.6512896
6.2763000	0.2054785	1.0273927	0.6551913
6.2863000	0.2046637	1.0233183	0.6590782
6.2963000	0.2038220	1.0191101	0.6629497
6.3063000	0.2029542	1.0147710	0.6668052
6.3163000	0.2020607	1.0103037	0.6706443
6.3263000	0.2011422	1.0057110	0.6744665
6.3363000	0.2001992	1.0009958	0.6782714
6.3463000	0.1992322	0.9961608	0.6820584
6.3564000	0.1982418	0.9912088	0.6858271
6.3664000	0.1972286	0.9861428	0.6895771
6.3764000	0.1961931	0.9809656	0.6933079
6.3864000	0.1951360	0.9756800	0.6970191
6.3964000	0.1940578	0.9702890	0.7007103
6.4064000	0.1929591	0.9647953	0.7043812
6.4164000	0.1918404	0.9592020	0.7080312
6.4264000	0.1907024	0.9535118	0.7116601
6.4364000	0.1895455	0.9477277	0.7152675
6.4464000	0.1883705	0.9418525	0.7188529
6.4565000	0.1871778	0.9358891	0.7224162
6.4665000	0.1859681	0.9298404	0.7259569
6.4765000	0.1847418	0.9237092	0.7294747
6.4865000	0.1834997	0.9174985	0.7329693
6.4965000	0.1822422	0.9112109	0.7364404
6.5065000	0.1809699	0.9048494	0.7398877
6.5165000	0.1796834	0.8984168	0.7433110
6.5265000	0.1783832	0.8919158	0.7467099
6.5365000	0.1770699	0.8853493	0.7500842
6.5465000	0.1757440	0.8787201	0.7534337
6.5566000	0.1744062	0.8720308	0.7567581
6.5666000	0.1730568	0.8652842	0.7600572
6.5766000	0.1716966	0.8584831	0.7633308
6.5866000	0.1703260	0.8516301	0.7665786
6.5966000	0.1689456	0.8447278	0.7698006
6.6066000	0.1675558	0.8377790	0.7729964
6.6166000	0.1661572	0.8307862	0.7761659
6.6266000	0.1647504	0.8237520	0.7793089
6.6366000	0.1633358	0.8166790	0.7824254
6.6466000	0.1619139	0.8095697	0.7855151
6.6567000	0.1604853	0.8024266	0.7885779
6.6667000	0.1590504	0.7952522	0.7916136
6.6767000	0.1576098	0.7880490	0.7946223
6.6867000	0.1561639	0.7808194	0.7976036
6.6967000	0.1547131	0.7735657	0.8005577
6.7067000	0.1532581	0.7662903	0.8034842
6.7167000	0.1517991	0.7589955	0.8063833
6.7267000	0.1503367	0.7516837	0.8092547
6.7367000	0.1488714	0.7443570	0.8120985
6.7467000	0.1474035	0.7370176	0.8149146
6.7568000	0.1459336	0.7296679	0.8177029
6.7668000	0.1444620	0.7223099	0.8204634
6.7768000	0.1429891	0.7149456	0.8231961
6.7868000	0.1415155	0.7075774	0.8259009
6.7968000	0.1400414	0.7002070	0.8285778
6.8068000	0.1385673	0.6928366	0.8312269
6.8168000	0.1370936	0.6854681	0.8338481
6.8268000	0.1356207	0.6781035	0.8364413
6.8368000	0.1341489	0.6707447	0.8390068
6.8468000	0.1326787	0.6633934	0.8415444
6.8569000	0.1312103	0.6560516	0.8440541
6.8669000	0.1297442	0.6487210	0.8465361
6.8769000	0.1282807	0.6414033	0.8489904
6.8869000	0.1268201	0.6341003	0.8514170
6.8969000	0.1253627	0.6268136	0.8538159
6.9069000	0.1239090	0.6195449	0.8561873
6.9169000	0.1224591	0.6122957	0.8585312
6.9269000	0.1210135	0.6050677	0.8608476
6.9369000	0.1195724	0.5978622	0.8631368
6.9469000	0.1181362	0.5906809	0.8653986
6.9570000	0.1167050	0.5835252	0.8676333
6.9670000	0.1152793	0.5763964	0.8698409
6.9770000	0.1138592	0.5692959	0.8720216
6.9870000	0.1124450	0.5622251	0.8741753
6.9970000	0.1110370	0.5551852	0.8763024
7.0070000	0.1096355	0.5481776	0.8784028
7.0170000	0.1082407	0.5412033	0.8804766
7.0270000	0.1068527	0.5342637	0.8825241
7.0370000	0.1054720	0.5273599	0.8845454
7.0470000	0.1040986	0.5204929	0.8865405
7.0571000	0.1027328	0.5136639	0.8885097
7.0671000	0.1013748	0.5068739	0.8904530
7.0771000	0.1000248	0.5001239	0.8923706
7.0871000	0.0986830	0.4934149	0.8942627
7.0971000	0.0973496	0.4867478	0.8961294
7.1071000	0.0960247	0.4801235	0.8979709
7.1171000	0.0947086	0.4735429	0.8997873
7.1271000	0.0934014	0.4670068	0.9015788
7.1371000	0.0921032	0.4605160	0.9033456
7.1471000	0.0908143	0.4540714	0.9050879
7.1572000	0.0895347	0.4476736	0.9068057
7.1672000	0.0882647	0.4413234	0.9084994
7.1772000	0.0870043	0.4350213	0.9101690
7.1872000	0.0857536	0.4287682	0.9118148
7.1972000	0.0845129	0.4225645	0.9134369
7.2072000	0.0832822	0.4164109	0.9150356
7.2172000	0.0820616	0.4103080	0.9166110
7.2272000	0.0808512	0.4042562	0.9181633
7.2372000	0.0796512	0.3982560	0.9196927
7.2472000	0.0784616	0.3923079	0.9211993
7.2573000	0.0772825	0.3864124	0.9226835
7.2673000	0.0761140	0.3805699	0.9241454
7.2773000	0.0749561	0.3747807	0.9255852
7.2873000	0.0738091	0.3690453	0.9270031
7.2973000	0.0726728	0.3633638	0.9283993
7.3073000	0.0715474	0.3577368	0.9297740
7.3173000	0.0704329	0.3521643	0.9311274
7.3273000	0.0693294	0.3466468	0.9324597
7.3373000	0.0682369	0.3411844	0.9337711
7.3473000	0.0671555	0.3357773	0.9350619
7.3574000	0.0660851	0.3304257	0.9363322
7.3674000	0.0650260	0.3251298	0.9375823
7.3774000	0.0639780	0.3198898	0.9388124
7.3874000	0.0629411	0.3147056	0.9400226
7.3974000	0.0619155	0.3095775	0.9412132
7.4074000	0.0609011	0.3045055	0.9423844
7.4174000	0.0598979	0.2994897	0.9435364
7.4274000	0.0589060	0.2945300	0.9446695
7.4374000	0.0579253	0.2896266	0.9457837
7.4474000	0.0569559	0.2847794	0.9468795
7.4575000	0.0559977	0.2799884	0.9479568
7.4675000	0.0550507	0.2752535	0.9490161
7.4775000	0.0541149	0.2705747	0.9500575
7.4875000	0.0531904	0.2659519	0.9510811
7.4975000	0.0522770	0.2613850	0.9520873
7.5075000	0.0513748	0.2568739	0.9530761
7.5175000	0.0504837	0.2524185	0.9540480
7.5275000	0.0496037	0.2480186	0.9550029
7.5375000	0.0487348	0.2436742	0.9559412
7.5475000	0.0478770	0.2393849	0.9568631
7.5576000	0.0470301	0.2351506	0.9577688
7.5676000	0.0461942	0.2309712	0.9586584
7.5776000	0.0453693	0.2268464	0.9595322
7.5876000	0.0445552	0.2227760	0.9603904
7.5976000	0.0437519	0.2187597	0.9612332
7.6076000	0.0429595	0.2147973	0.9620609
7.6176000	0.0421777	0.2108885	0.9628735
7.6276000	0.0414066	0.2070331	0.9636713
7.6376000	0.0406462	0.2032308	0.9644546
7.6476000	0.0398962	0.1994812	0.9652234
7.6577000	0.0391568	0.1957841	0.9659781
7.6677000	0.0384278	0.1921392	0.9667188
7.6777000	0.0377092	0.1885461	0.9674457
7.6877000	0.0370009	0.1850044	0.9681590
7.6977000	0.0363028	0.1815140	0.9688590
7.7077000	0.0356149	0.1780743	0.9695457
7.7177000	0.0349370	0.1746851	0.9702194
7.7277000	0.0342692	0.1713459	0.9708802
7.7377000	0.0336113	0.1680565	0.9715285
7.7477000	0.0329633	0.1648163	0.9721643
7.7578000	0.0323250	0.1616251	0.9727878
7.7678000	0.0316965	0.1584824	0.9733993
7.7778000	0.0310776	0.1553879	0.9739989
7.7878000	0.0304682	0.1523411	0.9745867
7.7978000	0.0298683	0.1493415	0.9751631
7.8078000	0.0292778	0.1463889	0.9757281
7.8178000	0.0286966	0.1434828	0.9762819
7.8278000	0.0281245	0.1406227	0.9768247
7.8378000	0.0275616	0.1378082	0.9773567
7.8478000	0.0270078	0.1350389	0.9778781
7.8579000	0.0264629	0.1323144	0.9783890
7.8679000	0.0259268	0.1296341	0.9788896
7.8779000	0.0253996	0.1269978	0.9793800
7.8879000	0.0248810	0.1244048	0.9798605
7.8979000	0.0243710	0.1218548	0.9803311
7.9079000	0.0238695	0.1193473	0.9807921
7.9179000	0.0233764	0.1168818	0.9812436
7.9279000	0.0228916	0.1144580	0.9816858
7.9379000	0.0224151	0.1120753	0.9821188
7.9479000	0.0219466	0.1097332	0.9825428
7.9580000	0.0214863	0.1074314	0.9829580
7.9680000	0.0210339	0.1051694	0.9833644
7.9780000	0.0205893	0.1029466	0.9837623
7.9880000	0.0201525	0.1007627	0.9841518
7.9980000	0.0197234	0.0986172	0.9845330
8.0080000	0.0193019	0.0965095	0.9849061
8.0180000	0.0188879	0.0944393	0.9852712
8.0280000	0.0184812	0.0924061	0.9856285
8.0380000	0.0180819	0.0904094	0.9859781
8.0480000	0.0176898	0.0884488	0.9863201
8.0581000	0.0173047	0.0865237	0.9866547
8.0681000	0.0169268	0.0846338	0.9869821
8.0781000	0.0165557	0.0827785	0.9873023
8.0881000	0.0161915	0.0809575	0.9876154
8.0981000	0.0158340	0.0791702	0.9879217
8.1081000	0.0154832	0.0774162	0.9882212
8.1181000	0.0151390	0.0756950	0.9885141
8.1281000	0.0148013	0.0740063	0.9888005
8.1381000	0.0144699	0.0723495	0.9890805
8.1481000	0.0141448	0.0707242	0.9893542
8.1582000	0.0138260	0.0691299	0.9896218
8.1682000	0.0135132	0.0675662	0.9898833
8.1782000	0.0132065	0.0660327	0.9901389
8.1882000	0.0129058	0.0645289	0.9903887
8.1982000	0.0126109	0.0630544	0.9906329
8.2082000	0.0123218	0.0616088	0.9908714
8.2182000	0.0120383	0.0601916	0.9911045
8.2282000	0.0117605	0.0588023	0.9913322
8.2382000	0.0114881	0.0574407	0.9915547
8.2482000	0.0112212	0.0561061	0.9917720
8.2583000	0.0109597	0.0547983	0.9919843
8.2683000	0.0107034	0.0535168	0.9921916
8.2783000	0.0104522	0.0522612	0.9923940
8.2883000	0.0102062	0.0510311	0.9925918
8.2983000	0.0099652	0.0498261	0.9927848
8.3083000	0.0097291	0.0486457	0.9929733
8.3183000	0.0094979	0.0474896	0.9931574
8.3283000	0.0092715	0.0463574	0.9933370
8.3383000	0.0090497	0.0452487	0.9935124
8.3483000	0.0088326	0.0441630	0.9936836
8.3584000	0.0086200	0.0431001	0.9938507
8.3684000	0.0084119	0.0420595	0.9940137
8.3784000	0.0082082	0.0410409	0.9941728
8.3884000	0.0080088	0.0400439	0.9943281
8.3984000	0.0078136	0.0390681	0.9944796
8.4084000	0.0076226	0.0381131	0.9946274
8.4184000	0.0074357	0.0371786	0.9947716
8.4284000	0.0072528	0.0362642	0.9949123
8.4384000	0.0070739	0.0353697	0.9950495
8.4484000	0.0068989	0.0344945	0.9951833
8.4585000	0.0067277	0.0336384	0.9953138
8.4685000	0.0065602	0.0328011	0.9954410
8.4785000	0.0063964	0.0319821	0.9955651
8.4885000	0.0062363	0.0311813	0.9956861
8.4985000	0.0060796	0.0303981	0.9958041
8.5085000	0.0059265	0.0296324	0.9959191
8.5185000	0.0057768	0.0288838	0.9960312
8.5285000	0.0056304	0.0281519	0.9961405
8.5385000	0.0054873	0.0274365	0.9962470
8.5485000	0.0053474	0.0267372	0.9963508
8.5586000	0.0052108	0.0260538	0.9964519
8.5686000	0.0050772	0.0253860	0.9965505
8.5786000	0.0049467	0.0247333	0.9966465
8.5886000	0.0048191	0.0240957	0.9967401
8.5986000	0.0046945	0.0234727	0.9968313
8.6086000	0.0045728	0.0228641	0.9969201
8.6186000	0.0044539	0.0222696	0.9970066
8.6286000	0.0043378	0.0216889	0.9970908
8.6386000	0.0042243	0.0211217	0.9971729
8.6486000	0.0041136	0.0205679	0.9972528
8.6587000	0.0040054	0.0200270	0.9973306
8.6687000	0.0038998	0.0194989	0.9974064
8.6787000	0.0037967	0.0189834	0.9974801
8.6887000	0.0036960	0.0184800	0.9975520
8.6987000	0.0035977	0.0179887	0.9976219
8.7087000	0.0035018	0.0175091	0.9976899
8.7187000	0.0034082	0.0170410	0.9977562
8.7287000	0.0033168	0.0165842	0.9978206
8.7387000	0.0032277	0.0161385	0.9978834
8.7487000	0.0031407	0.0157035	0.9979444
8.7588000	0.0030558	0.0152791	0.9980038
8.7688000	0.0029730	0.0148651	0.9980616
8.7788000	0.0028922	0.0144612	0.9981179
8.7888000	0.0028135	0.0140673	0.9981726
8.7988000	0.0027366	0.0136831	0.9982258
8.8088000	0.0026617	0.0133084	0.9982776
8.8188000	0.0025886	0.0129429	0.9983279
8.8288000	0.0025173	0.0125866	0.9983769
8.8388000	0.0024478	0.0122392	0.9984245
8.8488000	0.0023801	0.0119005	0.9984708
8.8589000	0.0023141	0.0115703	0.9985158
8.8689000	0.0022497	0.0112484	0.9985596
8.8789000	0.0021869	0.0109347	0.9986022
8.8889000	0.0021258	0.0106289	0.9986435
8.8989000	0.0020662	0.0103310	0.9986837
8.9089000	0.0020081	0.0100406	0.9987228
8.9189000	0.0019515	0.0097577	0.9987608
8.9289000	0.0018964	0.0094821	0.9987977
8.9389000	0.0018427	0.0092135	0.9988336
8.9489000	0.0017904	0.0089519	0.9988685
8.9590000	0.0017394	0.0086971	0.9989023
8.9690000	0.0016898	0.0084490	0.9989352
8.9790000	0.0016415	0.0082073	0.9989672
8.9890000	0.0015944	0.0079719	0.9989982
8.9990000	0.0015485	0.0077427	0.9990284
9.0090000	0.0015039	0.0075196	0.9990577
9.0190000	0.0014605	0.0073024	0.9990861
9.0290000	0.0014182	0.0070909	0.9991138
9.0390000	0.0013770	0.0068850	0.9991406
9.0490000	0.0013369	0.0066846	0.9991666
9.0591000	0.0012979	0.0064896	0.9991919
9.0691000	0.0012600	0.0062998	0.9992165
9.0791000	0.0012230	0.0061151	0.9992403
9.0891000	0.0011871	0.0059354	0.9992635
9.0991000	0.0011521	0.0057606	0.9992859
9.1091000	0.0011181	0.0055905	0.9993077
9.1191000	0.0010850	0.0054250	0.9993289
9.1291000	0.0010528	0.0052641	0.9993494
9.1391000	0.0010215	0.0051075	0.9993693
9.1491000	0.0009911	0.0049553	0.9993886
9.1592000	0.0009614	0.0048072	0.9994074
9.1692000	0.0009326	0.0046632	0.9994256
9.1792000	0.0009046	0.0045232	0.9994432
9.1892000	0.0008774	0.0043871	0.9994603
9.1992000	0.0008510	0.0042548	0.9994769
9.2092000	0.0008252	0.0041261	0.9994930
9.2192000	0.0008002	0.0040011	0.9995086
9.2292000	0.0007759	0.0038796	0.9995238
9.2392000	0.0007523	0.0037615	0.9995384
9.2492000	0.0007293	0.0036467	0.9995527
9.2593000	0.0007070	0.0035352	0.9995665
9.2693000	0.0006854	0.0034268	0.9995798
9.2793000	0.0006643	0.0033216	0.9995928
9.2893000	0.0006439	0.0032193	0.9996054
9.2993000	0.0006240	0.0031199	0.9996175
9.3093000	0.0006047	0.0030234	0.9996293
9.3193000	0.0005859	0.0029297	0.9996408
9.3293000	0.0005677	0.0028387	0.9996519
9.3393000	0.0005501	0.0027503	0.9996626
9.3493000	0.0005329	0.0026644	0.9996730
9.3594000	0.0005162	0.0025811	0.9996831
9.3694000	0.0005000	0.0025002	0.9996929
9.3794000	0.0004843	0.0024216	0.9997023
9.3894000	0.0004691	0.0023454	0.9997115
9.3994000	0.0004543	0.0022714	0.9997203
9.4094000	0.0004399	0.0021995	0.9997289
9.4194000	0.0004260	0.0021298	0.9997373
9.4294000	0.0004124	0.0020622	0.9997453
9.4394000	0.0003993	0.0019965	0.9997531
9.4494000	0.0003866	0.0019328	0.9997607
9.4595000	0.0003742	0.0018710	0.9997680
9.4695000	0.0003622	0.0018111	0.9997751
9.4795000	0.0003506	0.0017529	0.9997819
9.4895000	0.0003393	0.0016965	0.9997885
9.4995000	0.0003284	0.0016418	0.9997950
9.5095000	0.0003178	0.0015888	0.9998012
9.5195000	0.0003075	0.0015373	0.9998072
9.5295000	0.0002975	0.0014874	0.9998130
9.5395000	0.0002878	0.0014390	0.9998186
9.5495000	0.0002784	0.0013921	0.9998241
9.5596000	0.0002693	0.0013467	0.9998293
9.5696000	0.0002605	0.0013026	0.9998344
9.5796000	0.0002520	0.0012599	0.9998394
9.5896000	0.0002437	0.0012185	0.9998441
9.5996000	0.0002357	0.0011783	0.9998487
9.6096000	0.0002279	0.0011394	0.9998532
9.6196000	0.0002204	0.0011018	0.9998575
9.6296000	0.0002130	0.0010652	0.9998617
9.6396000	0.0002060	0.0010299	0.9998657
9.6496000	0.0001991	0.0009956	0.9998696
9.6597000	0.0001925	0.0009624	0.9998734
9.6697000	0.0001860	0.0009302	0.9998770
9.6797000	0.0001798	0.0008991	0.9998805
9.6897000	0.0001738	0.0008689	0.9998839
9.6997000	0.0001679	0.0008397	0.9998872
9.7097000	0.0001623	0.0008114	0.9998904
9.7197000	0.0001568	0.0007840	0.9998935
9.7297000	0.0001515	0.0007575	0.9998964
9.7397000	0.0001464	0.0007318	0.9998993
9.7497000	0.0001414	0.0007070	0.9999021
9.7598000	0.0001366	0.0006829	0.9999047
9.7698000	0.0001319	0.0006596	0.9999073
9.7798000	0.0001274	0.0006371	0.9999098
9.7898000	0.0001231	0.0006153	0.9999122
9.7998000	0.0001188	0.0005942	0.9999146
9.8098000	0.0001148	0.0005738	0.9999168
9.8198000	0.0001108	0.0005540	0.9999190
9.8298000	0.0001070	0.0005349	0.9999211
9.8398000	0.0001033	0.0005164	0.9999231
9.8498000	0.0000997	0.0004985	0.9999251
9.8599000	0.0000962	0.0004812	0.9999269
9.8699000	0.0000929	0.0004645	0.9999288
9.8799000	0.0000897	0.0004483	0.9999305
9.8899000	0.0000865	0.0004327	0.9999322
9.8999000	0.0000835	0.0004175	0.9999338
9.9099000	0.0000806	0.0004029	0.9999354
9.9199000	0.0000777	0.0003887	0.9999370
9.9299000	0.0000750	0.0003751	0.9999384
9.9399000	0.0000724	0.0003619	0.9999398
9.9499000	0.0000698	0.0003491	0.9999412
9.9600000	0.0000673	0.0003367	0.9999425
9.9700000	0.0000650	0.0003248	0.9999438
9.9800000	0.0000627	0.0003133	0.9999450
9.9900000	0.0000604	0.0003021	0.9999462
10.0000000	0.0000583	0.0002913	0.9999474
