# Supplementary material for: Timing the escape of a photoexcited electron from a molecular cage
Source: Nat Commun. 2025 May 31;16:5062. doi: 10.1038/s41467-025-60260-z (PMC12126515; doi:10.1038/s41467-025-60260-z)
Supplement: Supplementary file 7 — Source Data [file 41467_2025_60260_MOESM7_ESM.zip › Fig3_RDF_ground_state.csv]

r	rdf	rdf5	intrdf
0.0000000	0.0000000	0.0000000	0.0000000
0.0100000	0.0006369	0.0031847	0.0000000
0.0200000	0.0011942	0.0059709	0.0000120
0.0300000	0.0011068	0.0055339	0.0000346
0.0400000	0.0006541	0.0032705	0.0000556
0.0501000	0.0001985	0.0009925	0.0000679
0.0601000	0.0000009	0.0000047	0.0000717
0.0701000	0.0001510	0.0007551	0.0000717
0.0801000	0.0006161	0.0030804	0.0000746
0.0901000	0.0012992	0.0064962	0.0000862
0.1001000	0.0020777	0.0103883	0.0001108
0.1101000	0.0028334	0.0141671	0.0001501
0.1201000	0.0034737	0.0173684	0.0002037
0.1301000	0.0039378	0.0196889	0.0002694
0.1401000	0.0041960	0.0209798	0.0003439
0.1502000	0.0042446	0.0212228	0.0004233
0.1602000	0.0041001	0.0205003	0.0005036
0.1702000	0.0037931	0.0189653	0.0005811
0.1802000	0.0033627	0.0168133	0.0006529
0.1902000	0.0028515	0.0142573	0.0007165
0.2002000	0.0023019	0.0115093	0.0007704
0.2102000	0.0017531	0.0087657	0.0008140
0.2202000	0.0012399	0.0061997	0.0008471
0.2302000	0.0007911	0.0039555	0.0008706
0.2402000	0.0004294	0.0021472	0.0008855
0.2503000	0.0001717	0.0008583	0.0008937
0.2603000	0.0000287	0.0001433	0.0008969
0.2703000	0.0000060	0.0000298	0.0008975
0.2803000	0.0001042	0.0005210	0.0008976
0.2903000	0.0003198	0.0015992	0.0008995
0.3003000	0.0006459	0.0032293	0.0009056
0.3103000	0.0010723	0.0053616	0.0009178
0.3203000	0.0015872	0.0079362	0.0009381
0.3303000	0.0021771	0.0108855	0.0009681
0.3403000	0.0028275	0.0141377	0.0010093
0.3504000	0.0035239	0.0176195	0.0010628
0.3604000	0.0042517	0.0212583	0.0011294
0.3704000	0.0049968	0.0249842	0.0012099
0.3804000	0.0057463	0.0287314	0.0013044
0.3904000	0.0064879	0.0324397	0.0014131
0.4004000	0.0072110	0.0360549	0.0015358
0.4104000	0.0079059	0.0395294	0.0016722
0.4204000	0.0085645	0.0428223	0.0018218
0.4304000	0.0091799	0.0458994	0.0019838
0.4404000	0.0097466	0.0487330	0.0021574
0.4505000	0.0102603	0.0513016	0.0023418
0.4605000	0.0107179	0.0535893	0.0025359
0.4705000	0.0111171	0.0555853	0.0027386
0.4805000	0.0114567	0.0572836	0.0029489
0.4905000	0.0117364	0.0586822	0.0031656
0.5005000	0.0119566	0.0597830	0.0033876
0.5105000	0.0121181	0.0605907	0.0036138
0.5205000	0.0122226	0.0611129	0.0038430
0.5305000	0.0122719	0.0613593	0.0040742
0.5405000	0.0122683	0.0613414	0.0043064
0.5506000	0.0122145	0.0610723	0.0045384
0.5606000	0.0121133	0.0605663	0.0047695
0.5706000	0.0119677	0.0598385	0.0049986
0.5806000	0.0117809	0.0589045	0.0052250
0.5906000	0.0115561	0.0577805	0.0054479
0.6006000	0.0112966	0.0564828	0.0056665
0.6106000	0.0110056	0.0550278	0.0058802
0.6206000	0.0106864	0.0534318	0.0060883
0.6306000	0.0103422	0.0517108	0.0062905
0.6406000	0.0099761	0.0498805	0.0064861
0.6507000	0.0095912	0.0479562	0.0066748
0.6607000	0.0091905	0.0459527	0.0068563
0.6707000	0.0087769	0.0438843	0.0070301
0.6807000	0.0083529	0.0417647	0.0071961
0.6907000	0.0079214	0.0396070	0.0073541
0.7007000	0.0074847	0.0374237	0.0075040
0.7107000	0.0070453	0.0352267	0.0076456
0.7207000	0.0066054	0.0330272	0.0077788
0.7307000	0.0061672	0.0308359	0.0079038
0.7407000	0.0057326	0.0286628	0.0080204
0.7508000	0.0053035	0.0265175	0.0081289
0.7608000	0.0048818	0.0244089	0.0082292
0.7708000	0.0044691	0.0223453	0.0083215
0.7808000	0.0040669	0.0203347	0.0084061
0.7908000	0.0036769	0.0183846	0.0084830
0.8008000	0.0033004	0.0165020	0.0085526
0.8108000	0.0029387	0.0146934	0.0086150
0.8208000	0.0025930	0.0129652	0.0086706
0.8308000	0.0022646	0.0113231	0.0087196
0.8408000	0.0019546	0.0097728	0.0087625
0.8509000	0.0016639	0.0083195	0.0087994
0.8609000	0.0013937	0.0069683	0.0088309
0.8709000	0.0011448	0.0057238	0.0088573
0.8809000	0.0009181	0.0045905	0.0088789
0.8909000	0.0007146	0.0035728	0.0088963
0.9009000	0.0005350	0.0026748	0.0089098
0.9109000	0.0003800	0.0019002	0.0089199
0.9209000	0.0002506	0.0012529	0.0089271
0.9309000	0.0001473	0.0007364	0.0089319
0.9409000	0.0000708	0.0003540	0.0089347
0.9510000	0.0000218	0.0001089	0.0089360
0.9610000	0.0000008	0.0000042	0.0089364
0.9710000	0.0000086	0.0000428	0.0089364
0.9810000	0.0000455	0.0002273	0.0089366
0.9910000	0.0001120	0.0005602	0.0089374
1.0010000	0.0002088	0.0010441	0.0089396
1.0110000	0.0003362	0.0016810	0.0089435
1.0210000	0.0004946	0.0024729	0.0089499
1.0310000	0.0006843	0.0034216	0.0089592
1.0410000	0.0009058	0.0045289	0.0089722
1.0511000	0.0011592	0.0057959	0.0089893
1.0611000	0.0014448	0.0072241	0.0090112
1.0711000	0.0017628	0.0088142	0.0090386
1.0811000	0.0021134	0.0105671	0.0090719
1.0911000	0.0024966	0.0124832	0.0091119
1.1011000	0.0029126	0.0145628	0.0091591
1.1111000	0.0033612	0.0168058	0.0092142
1.1211000	0.0038424	0.0192121	0.0092778
1.1311000	0.0043562	0.0217810	0.0093505
1.1411000	0.0049023	0.0245117	0.0094329
1.1512000	0.0054806	0.0274032	0.0095256
1.1612000	0.0060908	0.0304540	0.0096293
1.1712000	0.0067325	0.0336625	0.0097445
1.1812000	0.0074053	0.0370267	0.0098719
1.1912000	0.0081089	0.0405445	0.0100119
1.2012000	0.0088426	0.0442132	0.0101653
1.2112000	0.0096060	0.0480302	0.0103326
1.2212000	0.0103984	0.0519921	0.0105143
1.2312000	0.0112192	0.0560958	0.0107110
1.2412000	0.0120675	0.0603375	0.0109232
1.2513000	0.0129426	0.0647132	0.0111515
1.2613000	0.0138438	0.0692189	0.0113963
1.2713000	0.0147700	0.0738500	0.0116582
1.2813000	0.0157204	0.0786018	0.0119376
1.2913000	0.0166939	0.0834694	0.0122350
1.3013000	0.0176895	0.0884475	0.0125507
1.3113000	0.0187062	0.0935309	0.0128854
1.3213000	0.0197428	0.0987138	0.0132392
1.3313000	0.0207981	0.1039904	0.0136127
1.3413000	0.0218710	0.1093548	0.0140061
1.3514000	0.0229601	0.1148007	0.0144198
1.3614000	0.0240644	0.1203219	0.0148541
1.3714000	0.0251824	0.1259118	0.0153093
1.3814000	0.0263128	0.1315638	0.0157857
1.3914000	0.0274543	0.1372713	0.0162834
1.4014000	0.0286055	0.1430274	0.0168027
1.4114000	0.0297650	0.1488252	0.0173438
1.4214000	0.0309315	0.1546576	0.0179069
1.4314000	0.0321036	0.1605178	0.0184920
1.4414000	0.0332797	0.1663985	0.0190993
1.4515000	0.0344585	0.1722927	0.0197288
1.4615000	0.0356387	0.1781933	0.0203806
1.4715000	0.0368186	0.1840931	0.0210548
1.4815000	0.0379970	0.1899851	0.0217512
1.4915000	0.0391725	0.1958623	0.0224700
1.5015000	0.0403435	0.2017176	0.0232110
1.5115000	0.0415088	0.2075440	0.0239741
1.5215000	0.0426670	0.2133348	0.0247593
1.5315000	0.0438166	0.2190831	0.0255664
1.5415000	0.0449564	0.2247822	0.0263953
1.5516000	0.0460851	0.2304255	0.0272457
1.5616000	0.0472013	0.2360067	0.0281174
1.5716000	0.0483039	0.2415193	0.0290103
1.5816000	0.0493915	0.2469573	0.0299240
1.5916000	0.0504629	0.2523145	0.0308583
1.6016000	0.0515170	0.2575851	0.0318129
1.6116000	0.0525527	0.2627634	0.0327874
1.6216000	0.0535688	0.2678440	0.0337815
1.6316000	0.0545643	0.2728214	0.0347948
1.6416000	0.0555381	0.2776905	0.0358269
1.6517000	0.0564893	0.2824464	0.0368775
1.6617000	0.0574169	0.2870844	0.0379461
1.6717000	0.0583200	0.2915998	0.0390322
1.6817000	0.0591977	0.2959885	0.0401354
1.6917000	0.0600493	0.3002463	0.0412552
1.7017000	0.0608738	0.3043692	0.0423911
1.7117000	0.0616708	0.3083538	0.0435426
1.7217000	0.0624393	0.3121965	0.0447091
1.7317000	0.0631788	0.3158941	0.0458902
1.7417000	0.0638887	0.3194436	0.0470854
1.7518000	0.0645685	0.3228424	0.0482939
1.7618000	0.0652176	0.3260878	0.0495153
1.7718000	0.0658355	0.3291777	0.0507489
1.7818000	0.0664220	0.3321099	0.0519943
1.7918000	0.0669765	0.3348826	0.0532507
1.8018000	0.0674988	0.3374942	0.0545177
1.8118000	0.0679887	0.3399434	0.0557945
1.8218000	0.0684458	0.3422289	0.0570806
1.8318000	0.0688700	0.3443499	0.0583753
1.8418000	0.0692611	0.3463056	0.0596781
1.8519000	0.0696191	0.3480956	0.0609882
1.8619000	0.0699439	0.3497195	0.0623052
1.8719000	0.0702355	0.3511773	0.0636282
1.8819000	0.0704938	0.3524690	0.0649568
1.8919000	0.0707190	0.3535951	0.0662903
1.9019000	0.0709112	0.3545559	0.0676280
1.9119000	0.0710705	0.3553523	0.0689694
1.9219000	0.0711970	0.3559851	0.0703138
1.9319000	0.0712911	0.3564554	0.0716606
1.9419000	0.0713529	0.3567644	0.0730091
1.9520000	0.0713827	0.3569136	0.0743588
1.9620000	0.0713809	0.3569044	0.0757091
1.9720000	0.0713477	0.3567387	0.0770594
1.9820000	0.0712837	0.3564183	0.0784090
1.9920000	0.0711891	0.3559453	0.0797574
2.0020000	0.0710644	0.3553218	0.0811040
2.0120000	0.0709100	0.3545501	0.0824483
2.0220000	0.0707265	0.3536326	0.0837897
2.0320000	0.0705144	0.3525720	0.0851275
2.0420000	0.0702741	0.3513707	0.0864614
2.0521000	0.0700063	0.3500317	0.0877907
2.0621000	0.0697115	0.3485577	0.0891150
2.0721000	0.0693903	0.3469517	0.0904336
2.0821000	0.0690433	0.3452167	0.0917462
2.0921000	0.0686712	0.3433559	0.0930523
2.1021000	0.0682745	0.3413723	0.0943513
2.1121000	0.0678539	0.3392693	0.0956428
2.1221000	0.0674100	0.3370502	0.0969263
2.1321000	0.0669437	0.3347183	0.0982014
2.1421000	0.0664554	0.3322769	0.0994678
2.1522000	0.0659459	0.3297295	0.1007248
2.1622000	0.0654159	0.3270796	0.1019723
2.1722000	0.0648661	0.3243306	0.1032097
2.1822000	0.0642972	0.3214859	0.1044367
2.1922000	0.0637098	0.3185492	0.1056530
2.2022000	0.0631048	0.3155238	0.1068581
2.2122000	0.0624827	0.3124133	0.1080518
2.2222000	0.0618442	0.3092211	0.1092338
2.2322000	0.0611901	0.3059507	0.1104036
2.2422000	0.0605211	0.3026055	0.1115611
2.2523000	0.0598378	0.2991888	0.1127059
2.2623000	0.0591408	0.2957041	0.1138378
2.2723000	0.0584309	0.2921546	0.1149565
2.2823000	0.0577087	0.2885437	0.1160618
2.2923000	0.0569749	0.2848744	0.1171535
2.3023000	0.0562300	0.2811500	0.1182312
2.3123000	0.0554747	0.2773735	0.1192949
2.3223000	0.0547096	0.2735480	0.1203442
2.3323000	0.0539353	0.2696763	0.1213791
2.3423000	0.0531523	0.2657614	0.1223994
2.3524000	0.0523612	0.2618060	0.1234048
2.3624000	0.0515626	0.2578129	0.1243953
2.3724000	0.0507569	0.2537846	0.1253707
2.3824000	0.0499447	0.2497237	0.1263308
2.3924000	0.0491265	0.2456325	0.1272755
2.4024000	0.0483027	0.2415135	0.1282048
2.4124000	0.0474738	0.2373689	0.1291185
2.4224000	0.0466402	0.2332008	0.1300166
2.4324000	0.0458023	0.2290114	0.1308988
2.4424000	0.0449605	0.2248025	0.1317652
2.4525000	0.0441152	0.2205761	0.1326157
2.4625000	0.0432668	0.2163339	0.1334502
2.4725000	0.0424155	0.2120776	0.1342686
2.4825000	0.0415618	0.2078089	0.1350710
2.4925000	0.0407059	0.2035293	0.1358572
2.5025000	0.0398481	0.1992403	0.1366272
2.5125000	0.0389886	0.1949431	0.1373809
2.5225000	0.0381279	0.1906393	0.1381184
2.5325000	0.0372660	0.1863299	0.1388397
2.5425000	0.0364033	0.1820163	0.1395446
2.5526000	0.0355399	0.1776996	0.1402332
2.5626000	0.0346762	0.1733809	0.1409055
2.5726000	0.0338122	0.1690612	0.1415614
2.5826000	0.0329484	0.1647418	0.1422010
2.5926000	0.0320847	0.1604236	0.1428243
2.6026000	0.0312215	0.1561077	0.1434312
2.6126000	0.0303590	0.1517952	0.1440218
2.6226000	0.0294974	0.1474871	0.1445961
2.6326000	0.0286369	0.1431847	0.1451541
2.6426000	0.0277778	0.1388891	0.1456958
2.6527000	0.0269203	0.1346016	0.1462212
2.6627000	0.0260647	0.1303235	0.1467304
2.6727000	0.0252112	0.1260561	0.1472235
2.6827000	0.0243602	0.1218011	0.1477004
2.6927000	0.0235120	0.1175601	0.1481612
2.7027000	0.0226670	0.1133348	0.1486060
2.7127000	0.0218254	0.1091271	0.1490347
2.7227000	0.0209878	0.1049391	0.1494476
2.7327000	0.0201546	0.1007731	0.1498446
2.7427000	0.0193263	0.0966315	0.1502258
2.7528000	0.0185034	0.0925169	0.1505914
2.7628000	0.0176864	0.0884321	0.1509414
2.7728000	0.0168760	0.0843802	0.1512760
2.7828000	0.0160729	0.0803645	0.1515952
2.7928000	0.0152777	0.0763885	0.1518993
2.8028000	0.0144912	0.0724560	0.1521883
2.8128000	0.0137142	0.0685709	0.1524624
2.8228000	0.0129475	0.0647376	0.1527218
2.8328000	0.0121921	0.0609605	0.1529667
2.8428000	0.0114489	0.0572445	0.1531973
2.8529000	0.0107189	0.0535946	0.1534139
2.8629000	0.0100032	0.0500160	0.1536167
2.8729000	0.0093029	0.0465143	0.1538059
2.8829000	0.0086191	0.0430953	0.1539819
2.8929000	0.0079530	0.0397649	0.1541449
2.9029000	0.0073059	0.0365293	0.1542953
2.9129000	0.0066790	0.0333951	0.1544335
2.9229000	0.0060737	0.0303686	0.1545599
2.9329000	0.0054913	0.0274567	0.1546748
2.9429000	0.0049332	0.0246661	0.1547786
2.9530000	0.0044008	0.0220040	0.1548720
2.9630000	0.0038954	0.0194772	0.1549552
2.9730000	0.0034186	0.0170929	0.1550289
2.9830000	0.0029716	0.0148581	0.1550936
2.9930000	0.0025560	0.0127799	0.1551498
3.0030000	0.0021731	0.0108653	0.1551981
3.0130000	0.0018242	0.0091211	0.1552392
3.0230000	0.0015108	0.0075541	0.1552737
3.0330000	0.0012342	0.0061708	0.1553023
3.0430000	0.0009955	0.0049775	0.1553257
3.0531000	0.0007960	0.0039802	0.1553445
3.0631000	0.0006369	0.0031846	0.1553596
3.0731000	0.0005192	0.0025959	0.1553716
3.0831000	0.0004438	0.0022190	0.1553814
3.0931000	0.0004116	0.0020582	0.1553898
3.1031000	0.0004235	0.0021173	0.1553976
3.1131000	0.0004799	0.0023996	0.1554056
3.1231000	0.0005815	0.0029076	0.1554147
3.1331000	0.0007286	0.0036431	0.1554257
3.1431000	0.0009214	0.0046072	0.1554395
3.1532000	0.0011601	0.0058003	0.1554569
3.1632000	0.0014443	0.0072216	0.1554788
3.1732000	0.0017740	0.0088698	0.1555062
3.1832000	0.0021485	0.0107425	0.1555397
3.1932000	0.0025672	0.0128361	0.1555804
3.2032000	0.0030293	0.0151465	0.1556289
3.2132000	0.0035336	0.0176682	0.1556862
3.2232000	0.0040790	0.0203952	0.1557531
3.2332000	0.0046640	0.0233202	0.1558302
3.2432000	0.0052871	0.0264355	0.1559185
3.2533000	0.0059465	0.0297327	0.1560185
3.2633000	0.0066405	0.0332027	0.1561310
3.2733000	0.0073673	0.0368364	0.1562566
3.2833000	0.0081249	0.0406244	0.1563959
3.2933000	0.0089115	0.0445577	0.1565496
3.3033000	0.0097255	0.0486276	0.1567182
3.3133000	0.0105652	0.0528261	0.1569022
3.3233000	0.0114292	0.0571461	0.1571020
3.3333000	0.0123164	0.0615820	0.1573182
3.3433000	0.0132258	0.0661290	0.1575512
3.3534000	0.0141568	0.0707842	0.1578014
3.3634000	0.0151093	0.0755463	0.1580692
3.3734000	0.0160831	0.0804155	0.1583550
3.3834000	0.0170787	0.0853937	0.1586592
3.3934000	0.0180969	0.0904845	0.1589823
3.4034000	0.0191385	0.0956925	0.1593246
3.4134000	0.0202047	0.1010233	0.1596866
3.4234000	0.0212964	0.1064821	0.1600688
3.4334000	0.0224146	0.1120731	0.1604717
3.4434000	0.0235594	0.1177972	0.1608957
3.4535000	0.0247302	0.1236510	0.1613413
3.4635000	0.0259249	0.1296243	0.1618091
3.4735000	0.0271398	0.1356990	0.1622995
3.4835000	0.0283693	0.1418465	0.1628129
3.4935000	0.0296048	0.1480242	0.1633495
3.5035000	0.0308338	0.1541691	0.1639096
3.5135000	0.0320378	0.1601889	0.1644928
3.5235000	0.0331909	0.1659545	0.1650988
3.5335000	0.0342598	0.1712989	0.1657267
3.5435000	0.0352049	0.1760245	0.1663748
3.5536000	0.0359847	0.1799237	0.1670407
3.5636000	0.0365665	0.1828326	0.1677214
3.5736000	0.0369422	0.1847112	0.1684131
3.5836000	0.0371351	0.1856755	0.1691119
3.5936000	0.0371878	0.1859388	0.1698143
3.6036000	0.0371459	0.1857297	0.1705178
3.6136000	0.0370491	0.1852453	0.1712205
3.6236000	0.0369274	0.1846368	0.1719213
3.6336000	0.0368010	0.1840049	0.1726198
3.6436000	0.0366812	0.1834058	0.1733159
3.6537000	0.0365723	0.1828614	0.1740098
3.6637000	0.0364740	0.1823699	0.1747016
3.6737000	0.0363826	0.1819129	0.1753916
3.6837000	0.0362921	0.1814604	0.1760798
3.6937000	0.0361949	0.1809743	0.1767663
3.7037000	0.0360824	0.1804120	0.1774510
3.7137000	0.0359459	0.1797295	0.1781335
3.7237000	0.0357767	0.1788836	0.1788135
3.7337000	0.0355669	0.1778347	0.1794902
3.7437000	0.0353096	0.1765479	0.1801630
3.7538000	0.0349988	0.1749939	0.1808309
3.7638000	0.0346299	0.1731494	0.1814930
3.7738000	0.0341995	0.1709976	0.1821480
3.7838000	0.0337055	0.1685274	0.1827950
3.7938000	0.0331468	0.1657340	0.1834325
3.8038000	0.0325236	0.1626180	0.1840596
3.8138000	0.0318371	0.1591853	0.1846748
3.8238000	0.0310893	0.1554467	0.1852770
3.8338000	0.0302834	0.1514170	0.1858651
3.8438000	0.0294230	0.1471149	0.1864379
3.8539000	0.0285125	0.1425623	0.1869945
3.8639000	0.0275567	0.1377835	0.1875339
3.8739000	0.0265610	0.1328048	0.1880551
3.8839000	0.0255308	0.1276538	0.1885576
3.8939000	0.0244719	0.1223593	0.1890405
3.9039000	0.0233901	0.1169505	0.1895034
3.9139000	0.0222913	0.1114566	0.1899459
3.9239000	0.0211813	0.1059065	0.1903675
3.9339000	0.0200658	0.1003290	0.1907682
3.9439000	0.0189504	0.0947518	0.1911478
3.9540000	0.0178404	0.0892018	0.1915062
3.9640000	0.0167410	0.0837048	0.1918437
3.9740000	0.0156571	0.0782857	0.1921604
3.9840000	0.0145936	0.0729680	0.1924566
3.9940000	0.0135547	0.0677737	0.1927326
4.0040000	0.0125448	0.0627238	0.1929890
4.0140000	0.0115676	0.0578378	0.1932263
4.0240000	0.0106267	0.0531337	0.1934451
4.0340000	0.0097257	0.0486284	0.1936462
4.0440000	0.0088674	0.0443371	0.1938301
4.0541000	0.0080548	0.0402738	0.1939979
4.0641000	0.0072902	0.0364511	0.1941502
4.0741000	0.0065761	0.0328804	0.1942881
4.0841000	0.0059143	0.0295715	0.1944125
4.0941000	0.0053066	0.0265332	0.1945244
4.1041000	0.0047546	0.0237730	0.1946248
4.1141000	0.0042595	0.0212973	0.1947147
4.1241000	0.0038223	0.0191113	0.1947953
4.1341000	0.0034438	0.0172190	0.1948676
4.1441000	0.0031247	0.0156236	0.1949327
4.1542000	0.0028655	0.0143274	0.1949919
4.1642000	0.0026663	0.0133316	0.1950461
4.1742000	0.0025273	0.0126366	0.1950965
4.1842000	0.0024484	0.0122422	0.1951443
4.1942000	0.0024295	0.0121474	0.1951906
4.2042000	0.0024701	0.0123506	0.1952366
4.2142000	0.0025699	0.0128497	0.1952833
4.2242000	0.0027284	0.0136418	0.1953319
4.2342000	0.0029448	0.0147238	0.1953835
4.2442000	0.0032185	0.0160923	0.1954392
4.2543000	0.0035487	0.0177433	0.1955001
4.2643000	0.0039345	0.0196726	0.1955672
4.2743000	0.0043752	0.0218758	0.1956417
4.2843000	0.0048697	0.0243484	0.1957244
4.2943000	0.0054171	0.0270855	0.1958165
4.3043000	0.0060164	0.0300822	0.1959190
4.3143000	0.0066667	0.0333335	0.1960328
4.3243000	0.0073669	0.0368345	0.1961589
4.3343000	0.0081160	0.0405799	0.1962983
4.3443000	0.0089130	0.0445649	0.1964518
4.3544000	0.0097568	0.0487842	0.1966204
4.3644000	0.0106466	0.0532329	0.1968050
4.3744000	0.0115812	0.0579061	0.1970064
4.3844000	0.0125598	0.0627988	0.1972254
4.3944000	0.0135812	0.0679061	0.1974630
4.4044000	0.0146447	0.0732234	0.1977199
4.4144000	0.0157492	0.0787461	0.1979969
4.4244000	0.0168939	0.0844694	0.1982948
4.4344000	0.0180778	0.0903891	0.1986144
4.4444000	0.0193001	0.0965007	0.1989564
4.4545000	0.0205600	0.1027999	0.1993215
4.4645000	0.0218565	0.1092827	0.1997104
4.4745000	0.0231890	0.1159449	0.2001238
4.4845000	0.0245565	0.1227825	0.2005625
4.4945000	0.0259583	0.1297916	0.2010270
4.5045000	0.0273937	0.1369685	0.2015180
4.5145000	0.0288619	0.1443093	0.2020362
4.5245000	0.0303621	0.1518104	0.2025822
4.5345000	0.0318936	0.1594682	0.2031565
4.5445000	0.0334558	0.1672791	0.2037598
4.5546000	0.0350479	0.1752396	0.2043927
4.5646000	0.0366692	0.1833461	0.2050556
4.5746000	0.0383191	0.1915953	0.2057493
4.5846000	0.0399968	0.1999838	0.2064741
4.5946000	0.0417016	0.2085080	0.2072307
4.6046000	0.0434329	0.2171647	0.2080195
4.6146000	0.0451901	0.2259504	0.2088411
4.6246000	0.0469724	0.2348618	0.2096959
4.6346000	0.0487791	0.2438954	0.2105845
4.6446000	0.0506096	0.2530479	0.2115072
4.6547000	0.0524632	0.2623158	0.2124645
4.6647000	0.0543391	0.2716956	0.2134569
4.6747000	0.0562368	0.2811840	0.2144848
4.6847000	0.0581555	0.2907773	0.2155486
4.6947000	0.0600944	0.3004721	0.2166487
4.7047000	0.0620530	0.3102648	0.2177855
4.7147000	0.0640303	0.3201517	0.2189593
4.7247000	0.0660258	0.3301291	0.2201705
4.7347000	0.0680387	0.3401935	0.2214194
4.7447000	0.0700682	0.3503409	0.2227065
4.7548000	0.0721135	0.3605677	0.2240319
4.7648000	0.0741740	0.3708699	0.2253960
4.7748000	0.0762487	0.3812436	0.2267991
4.7848000	0.0783370	0.3916850	0.2282414
4.7948000	0.0804380	0.4021900	0.2297232
4.8048000	0.0825509	0.4127545	0.2312448
4.8148000	0.0846749	0.4233745	0.2328064
4.8248000	0.0868092	0.4340459	0.2344081
4.8348000	0.0889529	0.4447643	0.2360502
4.8448000	0.0911051	0.4555257	0.2377328
4.8549000	0.0932652	0.4663258	0.2394562
4.8649000	0.0954320	0.4771601	0.2412204
4.8749000	0.0976049	0.4880245	0.2430256
4.8849000	0.0997829	0.4989145	0.2448719
4.8949000	0.1019651	0.5098257	0.2467595
4.9049000	0.1041507	0.5207537	0.2486882
4.9149000	0.1063388	0.5316940	0.2506584
4.9249000	0.1085284	0.5426422	0.2526699
4.9349000	0.1107187	0.5535937	0.2547229
4.9449000	0.1129088	0.5645440	0.2568172
4.9550000	0.1150977	0.5754887	0.2589530
4.9650000	0.1172846	0.5864231	0.2611302
4.9750000	0.1194686	0.5973428	0.2633488
4.9850000	0.1216486	0.6082431	0.2656087
4.9950000	0.1238239	0.6191196	0.2679098
5.0050000	0.1259936	0.6299678	0.2702521
5.0150000	0.1281566	0.6407830	0.2726354
5.0250000	0.1303122	0.6515608	0.2750597
5.0350000	0.1324594	0.6622968	0.2775247
5.0450000	0.1345973	0.6729864	0.2800303
5.0551000	0.1367250	0.6836251	0.2825764
5.0651000	0.1388417	0.6942087	0.2851627
5.0751000	0.1409465	0.7047325	0.2877890
5.0851000	0.1430385	0.7151924	0.2904552
5.0951000	0.1451168	0.7255840	0.2931609
5.1051000	0.1471806	0.7359029	0.2959060
5.1151000	0.1492290	0.7461451	0.2986901
5.1251000	0.1512612	0.7563061	0.3015129
5.1351000	0.1532764	0.7663820	0.3043742
5.1451000	0.1552737	0.7763686	0.3072736
5.1552000	0.1572524	0.7862619	0.3102108
5.1652000	0.1592116	0.7960579	0.3131854
5.1752000	0.1611505	0.8057526	0.3161971
5.1852000	0.1630684	0.8153422	0.3192454
5.1952000	0.1649646	0.8248229	0.3223301
5.2052000	0.1668382	0.8341910	0.3254506
5.2152000	0.1686886	0.8434428	0.3286065
5.2252000	0.1705149	0.8525747	0.3317975
5.2352000	0.1723166	0.8615832	0.3350229
5.2452000	0.1740930	0.8704649	0.3382825
5.2553000	0.1758433	0.8792164	0.3415757
5.2653000	0.1775669	0.8878343	0.3449020
5.2753000	0.1792631	0.8963156	0.3482609
5.2853000	0.1809314	0.9046570	0.3516518
5.2953000	0.1825711	0.9128556	0.3550744
5.3053000	0.1841817	0.9209084	0.3585279
5.3153000	0.1857625	0.9288125	0.3620119
5.3253000	0.1873130	0.9365651	0.3655258
5.3353000	0.1888327	0.9441636	0.3690691
5.3453000	0.1903211	0.9516055	0.3726411
5.3554000	0.1917776	0.9588881	0.3762412
5.3654000	0.1932018	0.9660090	0.3798689
5.3754000	0.1945932	0.9729661	0.3835236
5.3854000	0.1959514	0.9797569	0.3872045
5.3954000	0.1972759	0.9863796	0.3909112
5.4054000	0.1985664	0.9928319	0.3946429
5.4154000	0.1998224	0.9991120	0.3983990
5.4254000	0.2010436	1.0052180	0.4021789
5.4354000	0.2022297	1.0111483	0.4059819
5.4454000	0.2033802	1.0169011	0.4098073
5.4555000	0.2044950	1.0224750	0.4136544
5.4655000	0.2055737	1.0278686	0.4175227
5.4755000	0.2066161	1.0330804	0.4214114
5.4855000	0.2076219	1.0381093	0.4253198
5.4955000	0.2085908	1.0429542	0.4292472
5.5055000	0.2095228	1.0476139	0.4331929
5.5155000	0.2104175	1.0520875	0.4371563
5.5255000	0.2112749	1.0563743	0.4411366
5.5355000	0.2120947	1.0604735	0.4451331
5.5455000	0.2128769	1.0643844	0.4491451
5.5556000	0.2136213	1.0681066	0.4531719
5.5656000	0.2143279	1.0716394	0.4572128
5.5756000	0.2149965	1.0749827	0.4612671
5.5856000	0.2156272	1.0781361	0.4653340
5.5956000	0.2162199	1.0810996	0.4694128
5.6056000	0.2167746	1.0838729	0.4735029
5.6156000	0.2172912	1.0864562	0.4776034
5.6256000	0.2177699	1.0888496	0.4817138
5.6356000	0.2182107	1.0910533	0.4858331
5.6456000	0.2186135	1.0930675	0.4899609
5.6557000	0.2189786	1.0948928	0.4940962
5.6657000	0.2193059	1.0965295	0.4982384
5.6757000	0.2195956	1.0979782	0.5023869
5.6857000	0.2198479	1.0992396	0.5065408
5.6957000	0.2200629	1.1003144	0.5106994
5.7057000	0.2202407	1.1012034	0.5148622
5.7157000	0.2203815	1.1019075	0.5190283
5.7257000	0.2204856	1.1024278	0.5231971
5.7357000	0.2205530	1.1027651	0.5273678
5.7457000	0.2205842	1.1029208	0.5315398
5.7558000	0.2205792	1.1028959	0.5357125
5.7658000	0.2205383	1.1026917	0.5398850
5.7758000	0.2204619	1.1023097	0.5440567
5.7858000	0.2203502	1.1017511	0.5482270
5.7958000	0.2202035	1.1010176	0.5523952
5.8058000	0.2200221	1.1001105	0.5565606
5.8158000	0.2198063	1.0990317	0.5607226
5.8258000	0.2195565	1.0977826	0.5648805
5.8358000	0.2192730	1.0963652	0.5690336
5.8458000	0.2189562	1.0947811	0.5731815
5.8559000	0.2186064	1.0930321	0.5773233
5.8659000	0.2182241	1.0911203	0.5814585
5.8759000	0.2178095	1.0890476	0.5855864
5.8859000	0.2173632	1.0868159	0.5897066
5.8959000	0.2168855	1.0844273	0.5938182
5.9059000	0.2163768	1.0818839	0.5979209
5.9159000	0.2158376	1.0791880	0.6020139
5.9259000	0.2152683	1.0763415	0.6060967
5.9359000	0.2146694	1.0733469	0.6101688
5.9459000	0.2140413	1.0702063	0.6142295
5.9560000	0.2133844	1.0669220	0.6182783
5.9660000	0.2126993	1.0634965	0.6223148
5.9760000	0.2119864	1.0599320	0.6263382
5.9860000	0.2112462	1.0562310	0.6303482
5.9960000	0.2104792	1.0523959	0.6343442
6.0060000	0.2096858	1.0484291	0.6383256
6.0160000	0.2088666	1.0443332	0.6422921
6.0260000	0.2080221	1.0401107	0.6462430
6.0360000	0.2071528	1.0357640	0.6501780
6.0460000	0.2062592	1.0312958	0.6540966
6.0561000	0.2053417	1.0267086	0.6579982
6.0661000	0.2044010	1.0220050	0.6618825
6.0761000	0.2034375	1.0171875	0.6657490
6.0861000	0.2024518	1.0122589	0.6695972
6.0961000	0.2014443	1.0072217	0.6734268
6.1061000	0.2004157	1.0020785	0.6772374
6.1161000	0.1993664	0.9968321	0.6810285
6.1261000	0.1982970	0.9914850	0.6847997
6.1361000	0.1972080	0.9860398	0.6885508
6.1461000	0.1960999	0.9804994	0.6922812
6.1562000	0.1949732	0.9748662	0.6959906
6.1662000	0.1938286	0.9691430	0.6996788
6.1762000	0.1926665	0.9633324	0.7033453
6.1862000	0.1914874	0.9574371	0.7069898
6.1962000	0.1902919	0.9514597	0.7106120
6.2062000	0.1890806	0.9454028	0.7142116
6.2162000	0.1878538	0.9392691	0.7177883
6.2262000	0.1866122	0.9330612	0.7213418
6.2362000	0.1853564	0.9267818	0.7248717
6.2462000	0.1840867	0.9204334	0.7283780
6.2563000	0.1828037	0.9140186	0.7318602
6.2663000	0.1815080	0.9075400	0.7353181
6.2763000	0.1802000	0.9010002	0.7387516
6.2863000	0.1788803	0.8944017	0.7421603
6.2963000	0.1775494	0.8877470	0.7455440
6.3063000	0.1762077	0.8810387	0.7489026
6.3163000	0.1748559	0.8742793	0.7522357
6.3263000	0.1734942	0.8674712	0.7555433
6.3363000	0.1721234	0.8606169	0.7588252
6.3463000	0.1707438	0.8537188	0.7620811
6.3564000	0.1693559	0.8467793	0.7653109
6.3664000	0.1679602	0.8398009	0.7685145
6.3764000	0.1665572	0.8327859	0.7716917
6.3864000	0.1651473	0.8257367	0.7748423
6.3964000	0.1637311	0.8186554	0.7779662
6.4064000	0.1623089	0.8115446	0.7810634
6.4164000	0.1608813	0.8044063	0.7841337
6.4264000	0.1594486	0.7972429	0.7871769
6.4364000	0.1580113	0.7900565	0.7901931
6.4464000	0.1565699	0.7828494	0.7931821
6.4565000	0.1551247	0.7756236	0.7961438
6.4665000	0.1536763	0.7683814	0.7990781
6.4765000	0.1522249	0.7611247	0.8019851
6.4865000	0.1507711	0.7538557	0.8048646
6.4965000	0.1493153	0.7465764	0.8077166
6.5065000	0.1478578	0.7392888	0.8105411
6.5165000	0.1463990	0.7319948	0.8133380
6.5265000	0.1449393	0.7246964	0.8161073
6.5365000	0.1434791	0.7173955	0.8188490
6.5465000	0.1420188	0.7100940	0.8215631
6.5566000	0.1405587	0.7027936	0.8242495
6.5666000	0.1390993	0.6954963	0.8269084
6.5766000	0.1376407	0.6882037	0.8295396
6.5866000	0.1361835	0.6809176	0.8321432
6.5966000	0.1347280	0.6736398	0.8347193
6.6066000	0.1332744	0.6663719	0.8372678
6.6166000	0.1318231	0.6591155	0.8397889
6.6266000	0.1303744	0.6518722	0.8422825
6.6366000	0.1289287	0.6446436	0.8447487
6.6466000	0.1274863	0.6374313	0.8471875
6.6567000	0.1260473	0.6302367	0.8495991
6.6667000	0.1246123	0.6230614	0.8519834
6.6767000	0.1231813	0.6159066	0.8543406
6.6867000	0.1217548	0.6087740	0.8566707
6.6967000	0.1203329	0.6016647	0.8589738
6.7067000	0.1189161	0.5945803	0.8612501
6.7167000	0.1175044	0.5875218	0.8634995
6.7267000	0.1160981	0.5804907	0.8657222
6.7367000	0.1146976	0.5734882	0.8679184
6.7467000	0.1133031	0.5665154	0.8700880
6.7568000	0.1119147	0.5595735	0.8722313
6.7668000	0.1105327	0.5526637	0.8743483
6.7768000	0.1091574	0.5457871	0.8764391
6.7868000	0.1077889	0.5389447	0.8785040
6.7968000	0.1064275	0.5321376	0.8805429
6.8068000	0.1050733	0.5253667	0.8825561
6.8168000	0.1037266	0.5186331	0.8845437
6.8268000	0.1023876	0.5119378	0.8865058
6.8368000	0.1010563	0.5052815	0.8884426
6.8468000	0.0997330	0.4986652	0.8903542
6.8569000	0.0984180	0.4920898	0.8922408
6.8669000	0.0971112	0.4855560	0.8941025
6.8769000	0.0958129	0.4790646	0.8959394
6.8869000	0.0945233	0.4726165	0.8977519
6.8969000	0.0932425	0.4662123	0.8995399
6.9069000	0.0919706	0.4598528	0.9013037
6.9169000	0.0907077	0.4535386	0.9030434
6.9269000	0.0894541	0.4472703	0.9047592
6.9369000	0.0882097	0.4410487	0.9064514
6.9469000	0.0869748	0.4348742	0.9081200
6.9570000	0.0857495	0.4287474	0.9097652
6.9670000	0.0845338	0.4226689	0.9113872
6.9770000	0.0833278	0.4166391	0.9129863
6.9870000	0.0821317	0.4106586	0.9145625
6.9970000	0.0809456	0.4047278	0.9161162
7.0070000	0.0797694	0.3988472	0.9176473
7.0170000	0.0786034	0.3930171	0.9191563
7.0270000	0.0774476	0.3872379	0.9206431
7.0370000	0.0763020	0.3815100	0.9221082
7.0470000	0.0751667	0.3758337	0.9235515
7.0571000	0.0740419	0.3702093	0.9249734
7.0671000	0.0729274	0.3646371	0.9263740
7.0771000	0.0718235	0.3591174	0.9277535
7.0871000	0.0707301	0.3536504	0.9291121
7.0971000	0.0696473	0.3482364	0.9304500
7.1071000	0.0685751	0.3428754	0.9317675
7.1171000	0.0675136	0.3375678	0.9330647
7.1271000	0.0664627	0.3323136	0.9343418
7.1371000	0.0654226	0.3271130	0.9355990
7.1471000	0.0643932	0.3219661	0.9368365
7.1572000	0.0633746	0.3168729	0.9380546
7.1672000	0.0623667	0.3118337	0.9392534
7.1772000	0.0613697	0.3068484	0.9404332
7.1872000	0.0603834	0.3019171	0.9415940
7.1972000	0.0594080	0.2970398	0.9427363
7.2072000	0.0584433	0.2922164	0.9438600
7.2172000	0.0574894	0.2874471	0.9449656
7.2272000	0.0565463	0.2827317	0.9460530
7.2372000	0.0556140	0.2780702	0.9471227
7.2472000	0.0546925	0.2734626	0.9481747
7.2573000	0.0537817	0.2689087	0.9492093
7.2673000	0.0528817	0.2644085	0.9502266
7.2773000	0.0519924	0.2599619	0.9512269
7.2873000	0.0511138	0.2555688	0.9522104
7.2973000	0.0502458	0.2512289	0.9531773
7.3073000	0.0493884	0.2469422	0.9541278
7.3173000	0.0485417	0.2427085	0.9550620
7.3273000	0.0477055	0.2385277	0.9559802
7.3373000	0.0468799	0.2343995	0.9568826
7.3473000	0.0460647	0.2303237	0.9577694
7.3574000	0.0452600	0.2263001	0.9586408
7.3674000	0.0444657	0.2223286	0.9594969
7.3774000	0.0436818	0.2184088	0.9603380
7.3874000	0.0429081	0.2145406	0.9611643
7.3974000	0.0421447	0.2107237	0.9619760
7.4074000	0.0413915	0.2069577	0.9627732
7.4174000	0.0406485	0.2032425	0.9635562
7.4274000	0.0399155	0.1995777	0.9643251
7.4374000	0.0391926	0.1959631	0.9650801
7.4474000	0.0384797	0.1923984	0.9658215
7.4575000	0.0377766	0.1888832	0.9665494
7.4675000	0.0370835	0.1854173	0.9672640
7.4775000	0.0364000	0.1820002	0.9679655
7.4875000	0.0357264	0.1786318	0.9686540
7.4975000	0.0350623	0.1753115	0.9693298
7.5075000	0.0344078	0.1720392	0.9699931
7.5175000	0.0337629	0.1688144	0.9706439
7.5275000	0.0331274	0.1656368	0.9712826
7.5375000	0.0325012	0.1625060	0.9719093
7.5475000	0.0318843	0.1594216	0.9725240
7.5576000	0.0312767	0.1563833	0.9731272
7.5676000	0.0306781	0.1533907	0.9737188
7.5776000	0.0300887	0.1504434	0.9742991
7.5876000	0.0295082	0.1475411	0.9748683
7.5976000	0.0289366	0.1446832	0.9754265
7.6076000	0.0283739	0.1418695	0.9759738
7.6176000	0.0278199	0.1390994	0.9765106
7.6276000	0.0272745	0.1363727	0.9770368
7.6376000	0.0267378	0.1336889	0.9775527
7.6476000	0.0262095	0.1310476	0.9780585
7.6577000	0.0256897	0.1284484	0.9785543
7.6677000	0.0251782	0.1258909	0.9790403
7.6777000	0.0246749	0.1233746	0.9795165
7.6877000	0.0241798	0.1208991	0.9799833
7.6977000	0.0236928	0.1184640	0.9804407
7.7077000	0.0232138	0.1160689	0.9808889
7.7177000	0.0227427	0.1137133	0.9813280
7.7277000	0.0222794	0.1113968	0.9817582
7.7377000	0.0218238	0.1091191	0.9821796
7.7477000	0.0213759	0.1068796	0.9825924
7.7578000	0.0209356	0.1046779	0.9829968
7.7678000	0.0205027	0.1025136	0.9833928
7.7778000	0.0200773	0.1003863	0.9837806
7.7878000	0.0196591	0.0982956	0.9841604
7.7978000	0.0192482	0.0962409	0.9845323
7.8078000	0.0188444	0.0942219	0.9848964
7.8178000	0.0184476	0.0922381	0.9852529
7.8278000	0.0180578	0.0902892	0.9856018
7.8378000	0.0176749	0.0883746	0.9859434
7.8478000	0.0172988	0.0864940	0.9862778
7.8579000	0.0169294	0.0846468	0.9866050
7.8679000	0.0165666	0.0828328	0.9869252
7.8779000	0.0162103	0.0810515	0.9872386
7.8879000	0.0158605	0.0793023	0.9875452
7.8979000	0.0155170	0.0775850	0.9878453
7.9079000	0.0151798	0.0758991	0.9881388
7.9179000	0.0148488	0.0742441	0.9884259
7.9279000	0.0145239	0.0726197	0.9887068
7.9379000	0.0142051	0.0710254	0.9889815
7.9479000	0.0138922	0.0694608	0.9892502
7.9580000	0.0135851	0.0679255	0.9895130
7.9680000	0.0132838	0.0664191	0.9897700
7.9780000	0.0129882	0.0649412	0.9900213
7.9880000	0.0126983	0.0634914	0.9902670
7.9980000	0.0124138	0.0620692	0.9905072
8.0080000	0.0121349	0.0606743	0.9907420
8.0180000	0.0118613	0.0593063	0.9909715
8.0280000	0.0115929	0.0579647	0.9911959
8.0380000	0.0113298	0.0566492	0.9914152
8.0480000	0.0110719	0.0553593	0.9916295
8.0581000	0.0108190	0.0540948	0.9918390
8.0681000	0.0105710	0.0528552	0.9920436
8.0781000	0.0103280	0.0516400	0.9922436
8.0881000	0.0100898	0.0504491	0.9924389
8.0981000	0.0098564	0.0492819	0.9926298
8.1081000	0.0096276	0.0481381	0.9928163
8.1181000	0.0094035	0.0470173	0.9929984
8.1281000	0.0091838	0.0459192	0.9931762
8.1381000	0.0089687	0.0448433	0.9933500
8.1481000	0.0087579	0.0437894	0.9935196
8.1582000	0.0085514	0.0427571	0.9936853
8.1682000	0.0083492	0.0417460	0.9938471
8.1782000	0.0081511	0.0407557	0.9940050
8.1882000	0.0079572	0.0397860	0.9941592
8.1982000	0.0077673	0.0388365	0.9943097
8.2082000	0.0075814	0.0379068	0.9944566
8.2182000	0.0073993	0.0369966	0.9946000
8.2282000	0.0072211	0.0361056	0.9947400
8.2382000	0.0070467	0.0352334	0.9948766
8.2482000	0.0068760	0.0343798	0.9950099
8.2583000	0.0067089	0.0335443	0.9951400
8.2683000	0.0065453	0.0327267	0.9952669
8.2783000	0.0063853	0.0319267	0.9953907
8.2883000	0.0062288	0.0311439	0.9955115
8.2983000	0.0060756	0.0303781	0.9956293
8.3083000	0.0059258	0.0296290	0.9957442
8.3183000	0.0057792	0.0288961	0.9958563
8.3283000	0.0056359	0.0281793	0.9959656
8.3383000	0.0054957	0.0274783	0.9960722
8.3483000	0.0053586	0.0267928	0.9961762
8.3584000	0.0052245	0.0261224	0.9962776
8.3684000	0.0050934	0.0254669	0.9963764
8.3784000	0.0049652	0.0248261	0.9964727
8.3884000	0.0048399	0.0241995	0.9965667
8.3984000	0.0047174	0.0235871	0.9966582
8.4084000	0.0045977	0.0229885	0.9967474
8.4184000	0.0044807	0.0224035	0.9968344
8.4284000	0.0043663	0.0218317	0.9969192
8.4384000	0.0042546	0.0212729	0.9970018
8.4484000	0.0041454	0.0207270	0.9970822
8.4585000	0.0040387	0.0201936	0.9971607
8.4685000	0.0039345	0.0196725	0.9972371
8.4785000	0.0038327	0.0191634	0.9973115
8.4885000	0.0037332	0.0186661	0.9973840
8.4985000	0.0036361	0.0181804	0.9974546
8.5085000	0.0035412	0.0177061	0.9975234
8.5185000	0.0034486	0.0172429	0.9975904
8.5285000	0.0033581	0.0167906	0.9976556
8.5385000	0.0032698	0.0163489	0.9977191
8.5485000	0.0031835	0.0159177	0.9977810
8.5586000	0.0030994	0.0154968	0.9978412
8.5686000	0.0030172	0.0150859	0.9978998
8.5786000	0.0029370	0.0146848	0.9979569
8.5886000	0.0028587	0.0142934	0.9980125
8.5986000	0.0027823	0.0139114	0.9980665
8.6086000	0.0027077	0.0135386	0.9981192
8.6186000	0.0026350	0.0131748	0.9981704
8.6286000	0.0025640	0.0128199	0.9982202
8.6386000	0.0024947	0.0124737	0.9982687
8.6486000	0.0024272	0.0121359	0.9983159
8.6587000	0.0023613	0.0118064	0.9983618
8.6687000	0.0022970	0.0114851	0.9984065
8.6787000	0.0022343	0.0111717	0.9984499
8.6887000	0.0021732	0.0108660	0.9984922
8.6987000	0.0021136	0.0105680	0.9985333
8.7087000	0.0020555	0.0102773	0.9985733
8.7187000	0.0019988	0.0099940	0.9986122
8.7287000	0.0019436	0.0097178	0.9986500
8.7387000	0.0018897	0.0094485	0.9986868
8.7487000	0.0018372	0.0091860	0.9987225
8.7588000	0.0017860	0.0089302	0.9987573
8.7688000	0.0017362	0.0086809	0.9987910
8.7788000	0.0016876	0.0084379	0.9988239
8.7888000	0.0016402	0.0082012	0.9988558
8.7988000	0.0015941	0.0079705	0.9988868
8.8088000	0.0015492	0.0077458	0.9989170
8.8188000	0.0015054	0.0075268	0.9989463
8.8288000	0.0014627	0.0073135	0.9989748
8.8388000	0.0014212	0.0071058	0.9990024
8.8488000	0.0013807	0.0069035	0.9990293
8.8589000	0.0013413	0.0067064	0.9990554
8.8689000	0.0013029	0.0065145	0.9990808
8.8789000	0.0012655	0.0063277	0.9991055
8.8889000	0.0012291	0.0061457	0.9991294
8.8989000	0.0011937	0.0059686	0.9991526
8.9089000	0.0011592	0.0057962	0.9991752
8.9189000	0.0011257	0.0056283	0.9991972
8.9289000	0.0010930	0.0054649	0.9992184
8.9389000	0.0010612	0.0053059	0.9992391
8.9489000	0.0010302	0.0051511	0.9992592
8.9590000	0.0010001	0.0050005	0.9992787
8.9690000	0.0009708	0.0048540	0.9992976
8.9790000	0.0009423	0.0047114	0.9993160
8.9890000	0.0009145	0.0045727	0.9993338
8.9990000	0.0008876	0.0044378	0.9993511
9.0090000	0.0008613	0.0043065	0.9993679
9.0190000	0.0008358	0.0041788	0.9993842
9.0290000	0.0008109	0.0040546	0.9994000
9.0390000	0.0007868	0.0039339	0.9994153
9.0490000	0.0007633	0.0038164	0.9994302
9.0591000	0.0007404	0.0037022	0.9994446
9.0691000	0.0007182	0.0035912	0.9994586
9.0791000	0.0006966	0.0034832	0.9994722
9.0891000	0.0006757	0.0033783	0.9994854
9.0991000	0.0006553	0.0032763	0.9994982
9.1091000	0.0006354	0.0031771	0.9995106
9.1191000	0.0006161	0.0030807	0.9995226
9.1291000	0.0005974	0.0029871	0.9995343
9.1391000	0.0005792	0.0028960	0.9995456
9.1491000	0.0005615	0.0028076	0.9995565
9.1592000	0.0005443	0.0027217	0.9995671
9.1692000	0.0005276	0.0026382	0.9995774
9.1792000	0.0005114	0.0025571	0.9995874
9.1892000	0.0004957	0.0024783	0.9995971
9.1992000	0.0004803	0.0024017	0.9996065
9.2092000	0.0004655	0.0023274	0.9996156
9.2192000	0.0004510	0.0022552	0.9996244
9.2292000	0.0004370	0.0021851	0.9996329
9.2392000	0.0004234	0.0021171	0.9996412
9.2492000	0.0004102	0.0020510	0.9996492
9.2593000	0.0003974	0.0019868	0.9996569
9.2693000	0.0003849	0.0019245	0.9996644
9.2793000	0.0003728	0.0018640	0.9996717
9.2893000	0.0003611	0.0018053	0.9996788
9.2993000	0.0003497	0.0017483	0.9996856
9.3093000	0.0003386	0.0016930	0.9996922
9.3193000	0.0003279	0.0016394	0.9996986
9.3293000	0.0003175	0.0015873	0.9997048
9.3393000	0.0003074	0.0015368	0.9997108
9.3493000	0.0002976	0.0014878	0.9997166
9.3594000	0.0002880	0.0014402	0.9997223
9.3694000	0.0002788	0.0013941	0.9997277
9.3794000	0.0002699	0.0013493	0.9997330
9.3894000	0.0002612	0.0013059	0.9997381
9.3994000	0.0002528	0.0012638	0.9997430
9.4094000	0.0002446	0.0012230	0.9997478
9.4194000	0.0002367	0.0011834	0.9997525
9.4294000	0.0002290	0.0011450	0.9997569
9.4394000	0.0002216	0.0011078	0.9997613
9.4494000	0.0002143	0.0010717	0.9997655
9.4595000	0.0002073	0.0010367	0.9997695
9.4695000	0.0002006	0.0010028	0.9997734
9.4795000	0.0001940	0.0009700	0.9997772
9.4895000	0.0001876	0.0009381	0.9997809
9.4995000	0.0001814	0.0009072	0.9997844
9.5095000	0.0001755	0.0008773	0.9997879
9.5195000	0.0001697	0.0008483	0.9997912
9.5295000	0.0001640	0.0008202	0.9997944
9.5395000	0.0001586	0.0007930	0.9997975
9.5495000	0.0001533	0.0007667	0.9998005
9.5596000	0.0001482	0.0007411	0.9998034
9.5696000	0.0001433	0.0007164	0.9998062
9.5796000	0.0001385	0.0006924	0.9998089
9.5896000	0.0001338	0.0006692	0.9998115
9.5996000	0.0001293	0.0006467	0.9998141
9.6096000	0.0001250	0.0006250	0.9998165
9.6196000	0.0001208	0.0006039	0.9998189
9.6296000	0.0001167	0.0005835	0.9998212
9.6396000	0.0001128	0.0005638	0.9998234
9.6496000	0.0001089	0.0005446	0.9998255
9.6597000	0.0001052	0.0005261	0.9998276
9.6697000	0.0001016	0.0005082	0.9998296
9.6797000	0.0000982	0.0004909	0.9998315
9.6897000	0.0000948	0.0004741	0.9998333
9.6997000	0.0000916	0.0004579	0.9998351
9.7097000	0.0000884	0.0004422	0.9998369
9.7197000	0.0000854	0.0004270	0.9998385
9.7297000	0.0000825	0.0004123	0.9998402
9.7397000	0.0000796	0.0003980	0.9998417
9.7497000	0.0000769	0.0003843	0.9998432
9.7598000	0.0000742	0.0003709	0.9998447
9.7698000	0.0000716	0.0003581	0.9998461
9.7798000	0.0000691	0.0003456	0.9998474
9.7898000	0.0000667	0.0003336	0.9998487
9.7998000	0.0000644	0.0003219	0.9998500
9.8098000	0.0000621	0.0003107	0.9998512
9.8198000	0.0000600	0.0002998	0.9998524
9.8298000	0.0000579	0.0002893	0.9998535
9.8398000	0.0000558	0.0002791	0.9998546
9.8498000	0.0000538	0.0002692	0.9998557
9.8599000	0.0000519	0.0002597	0.9998567
9.8699000	0.0000501	0.0002505	0.9998577
9.8799000	0.0000483	0.0002417	0.9998586
9.8899000	0.0000466	0.0002331	0.9998595
9.8999000	0.0000450	0.0002248	0.9998604
9.9099000	0.0000434	0.0002168	0.9998613
9.9199000	0.0000418	0.0002090	0.9998621
9.9299000	0.0000403	0.0002016	0.9998629
9.9399000	0.0000389	0.0001943	0.9998636
9.9499000	0.0000375	0.0001874	0.9998644
9.9600000	0.0000361	0.0001806	0.9998651
9.9700000	0.0000348	0.0001741	0.9998658
9.9800000	0.0000336	0.0001678	0.9998664
9.9900000	0.0000324	0.0001618	0.9998671
10.0000000	0.0000312	0.0001559	0.9998677
